# Supplementary material for: Delimiting the genera of the Ficinia Clade (Cypereae, Cyperaceae) based on molecular phylogenetic data
Source: PeerJ. 2021 Jan 26;9:e10737. doi: 10.7717/peerj.10737 (PMC7845527; doi:10.7717/peerj.10737)
Supplement: Supplemental Information 1 [file peerj-09-10737-s001.fas]

>Actinoscirpus_grossus
-----------------------------------------------------------------------------------------------------------------------------------------------------------------------------------------------------------------------------------------------------------------------------------------------------------------------------------------------------------------------------------------------------------------------------------------------------------------------------------------------------------------------------------------------------------------------------------------------------------------------------------------------------------------------------------------------------------------------------------------------------------------------------------------------------------------------------------------------------------------------------------------------------------------------------------------------------------------------------------------------------------------------------------------TCGCCTTCGGATAACAC-G-ACCCGCG-AAC---------------GCGTAACATAA-AGTTGTC-G-GGTTGGAGCAGT-----------------CCT-TCTCGGC-CCCGCCGGC-CTC-GGCCCCTCGGTGCTCGGGTGCGAGCCCGTGCATTGTCG-GT-CGGGCGTCGGAAAACGGCGCT-GGATGTCGCCAAGGAACAT-GA-AATTG-CTGAGGC-GGATGTTT-------GT-------------GATCTGTCGAGGCT----------AAGG----A-AA-------C-ATTATGACTCTCGGCAACGGATATCTCGGCTCTCGCATCGATGAAGAACGTAGCGAAATGCGATACGTGGTGTGAATTGCAGAATCCCGTGAACCATCAAGTATTTGAACGCAAGTTGCGCCCGAGGGACCCT-CCCGAGGGCACGCCTGCC---TGGGCGTTAGAA--------------------------------------------------------------------------------------------------------------------------------------------------------------------------------------------GCCCAACAACGCTCGATCG--CATCTCGAGGGATC----------------------GATGCGGACATTGGCTCTCCGAG-CTG----CTAGCGGCGCGGTGGGCCCAAGTGTA-AGGCTGTCGGATGGG---GTC-G-GGAGCGGCGCAGTGGTGGGC----------TT-CT--GCGCACGTCGGCTCCCC---TGCCTTG-T--GTCGGCG-GAGGGCCCT--T----C--TTCGACCCCCAAATGAGGAGAAT-GTCGT--------------------GTCG-CGGCATTCTCCGGA-TC-------------------------------------------------
>Afroscirpoides_dioeca
TTGTTGACTAGCTTTGCATGGCAGGCTCCC-TGCAC-TTTTGTGCGGCCAACTG-TCATGGGGCTATCTCT-TC--ATTGT--CCC-TTCGGCTAGT--T-TT------TTTG-CT-GGTTA-GGGA-T-G-CTTGCCATCGGTTGCCTGTGTTGTT-CTACCC-CTGCGGGTA------GTAG---GA-TTGTCCCGTTGTTGCTTAT--TTAGCCTGCTTTGTTGAAG-C--AATTCAGTTGACAGAGCGGCCGAAGGGTCAGC-AAATTCC-TTGTGCTGCCATGTGC--TTG-TGCCTTGGTAT-ACTGC-ATTTGGATGTATGC--TGGGTCTCACGGATGTT-GT-GCCTA-----TAGTGA------GCTCTAC----GGGCTTCG-TGC-TTGTAGAACTTG-----CG--AGG-----TTGTCCCTACAT-TG--------TTCATTGCT-C---TGTTG---C------TTCACC-GACATGTC-G-T---GTATT--GTGCCA-TGTT-----GGA-----GTGTTG--C-TGTT-AGGGT--------GTTGTTCTTT--GTGT---GTG-TG-GCATG---CCT-CTT-AGACCCGAA-TGA----------------------------------------------------------------------------------------------------------------------------------------CTTGCGA-TTGCTG-GTTTGC------------------------------------------------------------------GTTGTCGTATGG------------------------------------------------------------------------------------------------------------------------------------------------------------------GAACGT-G-ACCGGTG-AAC---------------ATGTAACATAA-AGCCACC-G-GGGAGGA------------------ACTACCT-CCTCGGC-CCTACCGGC-CTC-GG-CCT---------------------------TTTTG-GT-TGGGTGTCGGAAAACGGCGCG-GAATGTCGCCAAGGAACAC-TG-ATTTG-CTGAGGC-AGACGGCA-ATATGCTT-------------GTGCTGCTGAGGCC----------AATGA---AAAA-------C-ACTATGACTCTCGGCAACGGATATCTCGGCTCTCGCATCGATGAAGAACGTAGCGAAATGCGATACGTGGTGTGAATTGCAGAATCCCGTGAACCATCGAGTCTTTGAACGCAAGTTGCGCCCGAGGGACCCT-CCCGAGGGCACGCCTGCC---TGGGCGTTAGAA--------------------------------------------------------------------------------------------------------------------------------------------------------------------------------------------GCCCATCAACGCTCCGCCA--CCCCTCCACGTAAC-CCGTGGTTGGGGATTG-GGAGGATGCGGACATTGGCCCTCCGAG-CCG---TTAAACGACGCGGTGGGCTGAAGTGCA-CGGTCGTTGGTTGGT---ACC-G-GGATCGGCG-AGTGGTGGGC----------TA-CT--GCGCATGCTAA-CCCC--G-GCCGCCA-T--CCTGACA-CATGGCCTG--T----T--T-TGA-CCCCTAACAAGGAGGTC-GTCGT-TGCGGCATCT-TTGTCGC-G----CGGC-ATCTTCTGA-CC-------------------------------------------------
>Bolboschoenus_fluviatilis
--------------------------------------------------------------------------------------------------------------------------------------------------------------------------------------------------------------------------------------------------------------------------------------------------------------------------------------------------------------------------------------------------------------------------------------------------------------------------------------------------------------------------------------------------------------------------------------------------------------------------------------------------------------------------------------------------------------------------------------------------------------------------------------------------------------------------------------------------------------------------------------------------------------------------------------------------------------------------------------------------------------------------------------TCGTCGCCTTTGGATAACAC-G-ACCCGCG-CAC---------------ACGTTACGGAA-AGCCGTC-G-GGGAGGACTCG------------------CCT-CCTCGGCCCCCACCGGC-CTT-GG-CCGGCCGCGCCC---------TCTGGGCGGTGCTG-GT-CATGTGTCGGAATACGGCGCA-GGATGACGCCAAGGAACAC-AT-A-TTG-CTGAGGC-AGACGGCGATCCCGTGCTCGGGTGTCGTGTCGGCTGTCGAGGCTCG-----GAAAAGG------AA---------AATATGACTCTCGGCAACGGATATCTCGGCTCTCGCATCGATGAAGAACGTAGCGAAATGCGATACGTGGTGTGAATTGCAGAATCCCGTGAACCATCGAGTCTTTGAACGCAAGTTGCGCCCGAGGGACCCT-CCCGAGGGCACGCCTGCCTCATGGGCGTTAGAA--------------------------------------------------------------------------------------------------------------------------------------------------------------------------------------------GCCCATCCACGCTCGGATGCCTTGCCTCGTGCATT------------------GCTTGATGCGGACACTGGCCCTCCGAG-TCGCG------AGATGCGGTGGGCTGAAGTGTA-CGGCCGTCGGATGGG---GCT-G-GGAGCGGCG-AGTGGTGGGC----------TG-CT--GCGCACGTCGC-CCCC--G-ACCCCCC-T--GTCGGCG-TATGGTTTG--T-TGGT--T-TGAACCCTTAACGAGGAGTTT-GCTGT-TGCGGCATT--ACGTCGT-G----TGGC-ATCTTCGGA-CC-------------------------------------------------
>Bolboschoenus_maritimus
--------------------------------------------------------------------------------------------------------------------------------------------------------------------------------------------------------------------------------------------------------------------------------------------------------------------------------------------------------------------------------------------------------------------------------------------------------------------------------------------------------------------------------------------------------------------------------------------------------------------------------------------------------------------------------------------------------------------------------------------------------------------------------------------------------------------------------------------------------------------------------------------------------------------------------------------------------------------------------------------------------------------------------------TCGTTGCCTTTGGATAACAC-G-ACCCGCG-CAC---------------ACGTTACGGAA-AGCCGTC-G-GGGAGGACTCG------------------CCT-CCTCGGCCCCCATCGGC-CTT-GG-CCGGCCGCGCCC---------TCTGGGCGGTGCTG-GT-CATGTGTCGGAATACGGCGCA-GGATGACGCCAAGGAACAC-AT-ATTTG-CTGAGGC-AGACGGCGATCCCGCGCTCGGGTGTCGCGTCGGCTGTCGAGGCTCG-----GAAAAGG------AA---------AATACGACTCTCGGCAACGGATATCTCGGCTCTCGCATCGATGAAGAACGTAGCGAAATGCGATACGTGGTGTGAATTGCAGAATCCCGTGAACCATCGAGTCTTTGAACGCAAGTTGCGCCCGAGGGACCCT-CCCGAGGGCACGCCTGCCTCATGGGCGTTAGAA--------------------------------------------------------------------------------------------------------------------------------------------------------------------------------------------GCCCATCCACGCTCGGATGCCTTGCCTCGTGCATT------------------GCTTGATGCGGACGCTGGCCCTCCGAG-TCGCG------AGATGCGGTGGGCTGAAGTGTA-CGGCCGTCGGATGGG---GCT-G-GGAGCGGCG-AGTGGTGGGC----------TG-CT--GCGCACGTCGC-CCCC--G-ACCCCCA-T--GTCGGCG-TATGGTTTG--T-TGGT--T-TGAACCCCTAACGAGGAGTTT-GCTGT-CGCGGCATT--ACGTCGT-G----TGGC-ATCTTCGGA-CC-------------------------------------------------
>Bolboschoenus_planiculmis
--------------------------------------------------------------------------------------------------------------------------------------------------------------------------------------------------------------------------------------------------------------------------------------------------------------------------------------------------------------------------------------------------------------------------------------------------------------------------------------------------------------------------------------------------------------------------------------------------------------------------------------------------------------------------------------------------------------------------------------------------------------------------------------------------------------------------------------------------------------------------------------------------------------------------------------------------------------------------------------------------------------------------------------TCGTTGCCTTTGGATAACAC-G-ACCCGCG-CAC---------------ACGTTACGGAA-AGCCGTC-G-GGGAGGACTCG------------------CCT-CCTCGGCCCCCATCGGC-CTT-GG-CCGGCCGCGCCC---------TCTGGGCGGTGCTG-GT-CATGTGTCGGAATACGGCGCA-GGATGACGCCAAGGAACAC-AT-ATTTG-CTGAGGC-AGACGGCGATCCCATGCTCGGGTGTCGCGTCGGCTGTCGAGGCTCG-----GAAAAGG------AA---------AATATGACTCTCGGCAACGGATATCTCGGCTCTCGCATCGATGAAGAACGTAGCGAAATGCGATACGTGGTGTGAATTGCAGAATCCCGTGAACCATCGAGTCTTTGAACGCAAGTTGCGCCCGAGGGACCCT-CCCGAGGGCACGCCTGCCTCATGGGCGTTAGAA--------------------------------------------------------------------------------------------------------------------------------------------------------------------------------------------GCCCATCCACGCTCGGATGCCTTGCCTCGTGCATT------------------GCTTGATGCGGACGCTGGCCCTCCGAG-TCGCG------AGATGCGGTGGGCTGAAGTGTA-CGGCCGTCGGATGGG---GCT-G-GGAGCGGCG-AGTGGTGGGC----------TG-CT--GCGCACGTCGC-CCCC--G-ACCCCCA-T--GTCGGCG-TATGGTTTG--T-TGGT--T-TGAACCCCTAACGAGGAGTTT-GCTGT-CGCGGCATT--ACGTCGT-G----TGGC-ATCTTCGGA-CC-------------------------------------------------
>Bolboschoenus_robustus
--------------------------------------------------------------------------------------------------------------------------------------------------------------------------------------------------------------------------------------------------------------------------------------------------------------------------------------------------------------------------------------------------------------------------------------------------------------------------------------------------------------------------------------------------------------------------------------------------------------------------------------------------------------------------------------------------------------------------------------------------------------------------------------------------------------------------------------------------------------------------------------------------------------------------------------------------------------------------------------------------------------------------------------TCGTTGCCTTTGGATAACAC-G-ACCCGCG-CAC---------------ACGTTACGGAA-AGCCGTC-G-GGGAGGACTCG------------------CCT-CCTCGGCCCCCATCGGC-CTC-GG-CCGGCCGCGCCC---------TCCGGGCGGTACCG-GT-CATGTGTCGGAATACGGCGCA-GGATGACGCCAAGGAACAC-AT-A-TTG-CTGAGGC-AGACGGCGATCCCACGCTCGGGTGTCGCGTCGGCTGTCGAGGCTCG-----GAAAAGG------AA---------AATATGACTCTCGGCAACGGATATCTCGGCTCTCGCATCGATGAAGGACGTAGCGAAATGCGATACGTGGTGTGAATTGCAGAATCCCGTGAACCATCGAGTCTTTGAACGCAAGTTGCGCCCGAGGGACCCT-CCCGAGGGCACGCCTGCCTCATGGGCGTTAGAA--------------------------------------------------------------------------------------------------------------------------------------------------------------------------------------------GCCCATCCACGCTCGGATGCCTTGCCTCGTGCATT------------------GCTTGATGCGGACGCTGGCCCTCCGAG-TCGCG------AGATGCGGTGGGCTGAAGTGTA-CGGCCGTCGGATGGG---GCC-G-GGAGCGGCG-AGTGGTGGGC----------TG-CT--GCGCACGTCGC-CCCC--G-ACCCCCA-T--GTCGGCG-TATGGTTTG--T-TGGT--T-TGAACCCCTAACGAGGAGTTT-GCCGT-TGCGGCATT--ACGTCGT-G----TGGC-ATCTTCGGA-CC-------------------------------------------------
>Bolboschoenus_yagara
--------------------------------------------------------------------------------------------------------------------------------------------------------------------------------------------------------------------------------------------------------------------------------------------------------------------------------------------------------------------------------------------------------------------------------------------------------------------------------------------------------------------------------------------------------------------------------------------------------------------------------------------------------------------------------------------------------------------------------------------------------------------------------------------------------------------------------------------------------------------------------------------------------------------------------------------------------------------------------------------------------------------------------------TCGTCGACTTTGGATAACAC-G-ACCCGCG-CAC---------------ACGTTACGGAA-AGCCGTC-G-GGGAGGACTCG------------------CCT-CCTCGGCCCCCACCGGC-CTT-GG-CCGGCCGCGCCC---------TCTGGGCGGTGCTG-GT-CATGTGTCGGAATACGGCGCA-GGATGACGCCAAGGAACAC-AT-A-TTG-CTGAGGC-AGACGGCGATCCCGTGCTCGGGTGTCGTGTCGGCTGTCGAGGCTCG-----GAAAAGG------AA---------AATATGACTCTCGGCAACGGATATCTCGGCTCTCGCATCGATGAAGAACGTAGCGAAATGCGATACGTGGTGTGAATTGCAGAATCCCGTGAACCATCGAGTCTTTGAACGCAAGTTGCGCCCGAGGGACCCT-CCCGAGGGCACGCCTGCCTCATGGGCGTTAGAA--------------------------------------------------------------------------------------------------------------------------------------------------------------------------------------------GCCCATCCACGCTCGGATGCCTTGCCTCGTGCATT------------------GCTTGATGCGGACACTGGCCCTCCGAG-TCGCG------AGATGCGGTGGGCTGAAGTGTA-CGGCCGTCGGATGGG---GCT-G-GGAGCGGCG-AGTGGTGGGC----------TG-CT--GCGCACGTCGC-CCCC--G-ACCCCCC-T--GTCGGCG-TATGGTTTG--T-TGGT--T-TGAACCCTTAACGAGGAGTTT-GCTGT-TGCGGCATT--ACGTCGT-G----TGGC-ATCTTCGGA-CC-------------------------------------------------
>Cyperus_acuminatus
-----------------------------------------------------------------------------------------------------------------------------------------------------------------------------------------------------------------------------------------------------------------------------------------------------------------------------------------------------------------------------------------------------------------------------------------------------------------------------------------------------------------------------------------------------------------------------------------------------------------------------------------------------------------------------------------------------------------------------------------------------------------------------------------------------------------------------------------------------------------------------------------------------------------------------------------------------------------------------------------------------------------------------------------TCGTTGCCTTCAAACAT-G-ACCGGTG-AAC---------------ACGTAACATAA-AGCTATC-G-GGGAGGGTCATC------------------CT-CCTCGAC-CCCA-CGGC-CCT-GGCCAT-----------------------------CCG-GT-CGGGTGYCGGAATACGGCGCG-GAATGTCGCCAAGGAACAC-TG-ATCTG-CCTATGC-GGACGGCA-TCATGCCG-------------GTGCTGCTAAGGCC----------AAAA----A-AA-------C-TATATGACTCTCGGCAACGGATATCTCGGCTCTCGCATCGATGAAGAACGTAGCGAAATGCGATACGTGGTGTGAATTGCAGAATCCCGTGAACCATCGAGTCTTTGAACGCAAGTTGCGCCCGAGGGACCCT-CCCGAGGGCACGCCTGCC---TGGGCGTTAGAA--------------------------------------------------------------------------------------------------------------------------------------------------------------------------------------------GCCCATCAACGCTCGGTCG--CCCCCCCGCGCACT---GCGGCAGGGGACTCGGCCAGATGCGGAGGTTGGCTCTCCGAG-TCG----TAAAAGACGCGGTGGGCTCAAGTGTG-CGGCCGTC-GGCAGT---GTC-G-GGAGCGGCG-AGTGGTGGGC----------TA-CA--GCGCACGCCAA-ACCCCCGACACT-TG-A--GATGACA-AATGGCCCT--T----C--A-GGACCCCCGAACAAGAAGCTT-GTCGT-CACGGCATC--ACGCCGT-G----CGGC-ATATTCGGA-CC-------------------------------------------------
>Cyperus_alopecuroides
TCTTGGACATGCCTTGCATGGCAGGCTCCC-TGCAC-GTACGTGCGGCCAACTG-TCATGGGGCTGTCTTC-TC--AGTGT--CCC-TTCGTTTATC--C-GT------TTTG-GT-AGCTC-GGGG-T-GCCTCGGATTTGGTTGCCTGTGCGGCC-TTACCG-TATTTGGTA------TCAC---AA-TTGTCCCGCTGTTGCGTAT--TTCGCCTGCTCCGTCGATG-C--TACTC-ATC-GATGGGCGGCCGAGGCGTTGGC-AAACTCC-GTGCGCTGCGATGCAC-TATG-TGCGTCGG--A-ACTGCATATCGGGTGTTTGC--CGGTTCTCACGGATATCGGT-CCCTA---CGTTGAGC------GGTCTGC----GGGCTTTG-TGC-CTGCAG-GCTCA-----CG--GTG-----TTGCCCGTACAA-AC--------AAATTTGTTGC---CGATG---T------TCCGTC-GACA---C-G-TGTTCCTTCGGGATCCA-TGTC---TTGAG-----GGATCT--C-ACTC-GGCGC--------ATGTCTGTG----TGT---GCG-TGCATATC---CTT-ACC-GAC-CCGAA-TGA----------------------------------------------------------------------------------------------------------------------------------------TACACGA-TTGCCK-CTGTGC------------------------------------------------------------------ATTGTCGCGGGAAG----------------------------------------------------------------------------------------------------------------------------------------------------------------------------------------------------------------------------------------------------------------------------------------------------------------------------------------------------------------------------------------------------------------------------------------------------------------AGTACGACTCTCGGCAACGGATATCTCGGCTCTCGCATCGATGAAGAACGTAGCGAAATGCGATACGTGGTGTGAATTGCAGAATCCCGTGAACCATCGAGTCTTTGAACGCAAGTTGCGCCCGAGGGACCCT-CCCGAGGGCACGCCTGCC---TGGGCGTTAGAAGTCGTTGCCTCGAAACACGACC-GCGAACACGTAACGCAAAGCCCCCGGGGAGGGGT-CCCCCCTCCCCGGACCCGCCGGCCCCGGCCCCCCGGCCGGGCGCCGGAACACGGCGCGGACTGTCGCCAAGGAACACCGATCTGCCCCGGGGGCGCCGCACTCCG-CGGCGCCGCCGGGGCCCAGAGAACGCCCATCAACGCCCGGTCG------------------------------CCCGACCGCGCGCGGACAGTGGCCCTCCGAG-CCG----TGA-AGGCACGGCGGGCTGAAGCGCG-AGGCCGTC-GACCGC---GTC-G-GGAGCGGCA-AGTGGTGGGC----------TA-CA--GCGCATGCCGA-CCCC----GACC-CG-C--GCCGACA-CCCGGCCCC--C----A--A-CGACCCCACGACGAGGACGCC-GCCGC-CGC----------------G----CGGC-GCCTTCGGA-CC-------------------------------------------------
>Cyperus_alternifolius
TTTTTGATTTGCTTTGCATGGCAGGCTCCC-TGTAC-CTATGTGCGGCCAACTG-TCATGGGGCTGTCTTC-GC--ATTGT--CCC-TTTGATTATT--A-TT------TTGG-CT-CGTTA-GATG-G--CTATTCGCTTGGTTGCTTGTGTGGAT-TTATCC-TGGGCGGAA------GCAC---GA-TTGTCCCGTCATTATGTTT--TTAGCTTACTTTGTTGATG-C--TATGC-ATC-GATGAGTGCCCGAGGTGTTAGC-AAATCCC-TTGCGTTGCAATGCAC--TTG-TGACATGG--A-ACTGT-TATAGGATGTTTGC--TGGGTCTCACGGATATCAGT-CCCGA---TATTGAGA------GGTCTAC----GGGCTTCA-AGC-TTATAG-ACCCA-----AG--AGG-----ATGCCCCTACAC-AT--------ATCGTTGTTTT---TGATG---C------TTCGCT-GACATATT-G-TGGTTCCA---ACATCA-TGTT-----GGG-----GGATCT--T-ATTC-AGGAC-------AAAGATTATG----TGT---CTG-TG--CGTG---CCT-CTT-TGA-CCGAA-TGA----------------------------------------------------------------------------------------------------------------------------------------CATGCGA-TTGCTG-GTTAGC------------------------------------------------------------------ATCGTCGTAGG--------------------------------------------------------------------------------------------------------------------------------------------------------------------------------------------------------------------------------------------------------------------------------------------------------------------------------------------------------------------------------------------------------------------------------------------------------------------------------------------------------------------------------------------------------------------------------------------------------------------------------------------------------------------------------------------------------------------------------------------------------------------------------------------------------------------------------------------------------------------------------------------------------------------------------------------------------------------------------------------------------------------------------------------------------------------------------------------------------------------------------------------------------------------------------------------------------
>Cyperus_articulatus
-----------------------------------------------------------------------------------------------------------------------------------------------------------------------------------------------------------------------------------------------------------------------------------------------------------------------------------------------------------------------------------------------------------------------------------------------------------------------------------------------------------------------------------------------------------------------------------------------------------------------------------------------------------------------------------------------------------------------------------------------------------------------------------------------------------------------------------------------------------------------------------------------------------------------------------------------------------------------------------------------------------------------------------------TCGTTGCCTCGAAACAC-G-ACC-GCG-AAC---------------ACGTAACGTAA-AGCCTCC-G-GG--GGGGCCTC------------------CC-CCCCGGA-CCTGCCGGC-CCCCGGCCCC-----------------------------TCG-GC-CGGGTGCCGGAACACGGCGCG-GACTGTCGCCAAGGAACAC-CG-ATCTGCCCCGGGC-ACGCCGCA-TTCCG-CG-------------GCGCCGCCGAGGCC----------AAGC----A-AA-------C-AGTACGACTCTCGGCAACGGATATCTCGGCTCTCGCATCGATGAAGAACGTAGCGAAATGCGATACGTGGTGTGAATTGCAGAATCCCGTGAACCATCGAGTCTTTGAACGCAAGTTGCGCCCGAGGGACCCT-CCCGAGGGCACGCCTGCC---TGGGCGTTAGAA--------------------------------------------------------------------------------------------------------------------------------------------------------------------------------------------GCCCATCAACGCTCGGTCA------------------------------CCCGACCGCACGCGGACAGTGGCCCTCCGAG-CCG----CGY-AGGCGCGGCGGGCTGAAGCGCG-AGGCCGTC-GACCGC---GTC-G-GGAGCGGCA-AGTGGTGGGC----------TA-CA--GCGCATGCCGA-CCCC----GACC-CG-C--GTCGACA-CCCGGCCCC--T----A--A-CGACCCCACGACGAGGAGACC-GTCGC-C------------GCGGC-G----CGAC-GCCTTCGGA-CC-------------------------------------------------
>Cyperus_ascocapensis
-----------------------------------------------------------------------------------CGA-CACCTCTATA--G-AC------GTTA-CT--GTTT-GGTC-T-GAGCTTCGATTTGTTGCCTGTGCGGTC-ATACCT-TCGTAGGTA------TCAC---AT-ATGTGTTGCTCTTTCGT-------GCTTGCTCTGTTGATG-C--TATGT----------GGGGCGCGAGTGTTGGC-AAATTCC-ATGCGCTGCGA-GCAC-TTTG-TGTGTCGG--A-AATGCTTATTGGATGTTTGT--CGGGTCTCACGGATATCAGT-CCCTA---TGTTGAGC------GGTCTGC----TGGCTTCG-ACC-TCGCAG-GCTCA-----TG--GTG-----TTGCCCATACAA-AT--------AAATTTGCTGC---GGATG---T------TTCATG-GACATGTT-G-TGCCCTGTTGGGATTCA-TGTT-----GAG-----GGAT----C-GCTC-GCCGC--------ATGTTTGTG----TGT---ATG-TGCATATC---CTT-ACC-GAC-CCTAAATGA----------------------------------------------------------------------------------------------------------------------------------------TATGCGA-TTGCTG-GTCTGC------------------------------------------------------------------ATTGTCACAGGGAG-----------------------------------------------------------------------------------------------------------------------------------------------------------------------------------------------------------------------------------------------------------------------------------------------------------------------------------------------------------------------------------------------------------------------------------------------------------------------------------------------------------------------------------------------------------------------------------------------------------------------------------------------------------------------------------------------------------------------------------------------------------------------------------------------------------------------------------------------------------------------------------------------------------------------------------------------------------------------------------------------------------------------------------------------------------------------------------------------------------------------------------------------------------------------------------------------------
>Cyperus_assimilis
TTTTTGACTTGCTTTGCATGGCAGGCTCCC-TGCAC-TTACGTGCGGCCAACTG-TCGT-GGGCTGTCTAT-TC--GTTGT--CCC-TTTGATGAGC--T-TT------TCGG-CT-CTTTA-GGGG-T---GCTCGGTTGGGTTGCCTGTGTGGTA-TTACCA-TTGTCGGTA------GCAT---GA-TTGTCACGTTGTGGCCTAT--TTAGCTTTCCCGGTTGATG-C--TGTGC-ATC-GACGGGGGGCCGAGGTGTTCGC-AGATTCC-ATTTGTTGCCATGTGC--TTG-TGCCTTGG--A-AATGC-ATTTGGGATTATGT--TGGGTCTCACGGATATT-GT-CCCTT---CAGTGAGA------GGTCTAC----GGGCTTCA-AGC-TTGTAG-ACCTA-----CG--AGG-----TTGCCCGTGCAC-CA--------ATCATCGTTCC---CAGTG---T------TTTGCC-GACATGTC-G-TGGTTCTT---GCGTCA-TGCT-----GGC-----GGAT------ATGC-AGGGC------ATATGATTCTG----TGT---GCG-TG--GATG---CCT-CTT-TGA-CCGAT-TGA----------------------------------------------------------------------------------------------------------------------------------------CACGCGA-TTGCTG-GTTTGC------------------------------------------------------------------ATTGTCATGAGG-------------------------------------------------------------------------------------------------------------------------------------------------------------------------------------------------------------------------------------------------------------------------------------------------------------------------------------------------------------------------------------------------------------------------------------------------------------------------------------------------------------------------------------------------------------------------------------------------------------------------------------------------------------------------------------------------------------------------------------------------------------------------------------------------------------------------------------------------------------------------------------------------------------------------------------------------------------------------------------------------------------------------------------------------------------------------------------------------------------------------------------------------------------------------------------------------------
>Cyperus_blepharoleptos
TTTTTGACATGCTTTGCATGGCTGGCTCCC-TGCAC-ATATGTGCGGCTAACGG-TCAT-GGACTGTCTGT-TC--ACTGT--CCC-TTTGGTTGGC--T-TT------TTGG-CT-CTTTG--------GGACTTGGATTGGTTGCCTGTGTGGTA-TTACCA-TC-TTGGTA------GCTT---GA-TTGTCATGTCGTTGCCTTT--TTAGCCTACTCTGATGATG-C--TCTGC-ATC-GGCAGGGGGCCGAGGTGCC-TC-ATGTTCC-CTGTGTTGCCATGTGC--CCG-TGCCTTGG--A-AATGC-ATTTGGGATTATGT--TGGATCTCACGGATATT-GT-CTCTT---TAGTGAGT------GGTCTAC----GGTCTTTC-GGC-TTGTAG-ACTTA-----TG--AGG-----TTGCCGGTGCAC-CT--------ATCGTTGTCCC---TGATG---T------TTTGCC-AACATGAG-G-TGGGTCGT---GCCTCR-AGTT-----GGT-----AGAT------ATAC-AGGGC------ATATGAATTAC----TGC---CTG-CT-GTGGC---ATG-MST-TGA-TGGAT-TGA----------------------------------------------------------------------------------------------------------------------------------------CATACGA-TTGCTG-GTCTGCGA----------------------------------------------------------------GTTGTCATGAGG-------------------------------------------------------------------------------------------------------------------------------------------------------TCGTTGCCTTTAAACAT-G-ACT-GTG-AAC---------------AGGTAACATAA-AGCTACT-G-GGGAGGAGCTTC------------------CT-CCTCAGC-CCCACCGGC-CTC-AGCCCT-----------------------------TCG-GCTCGGGTGCCGGAAGACGGCGCG-GATTGTCGCCAAGGAACAC-TG-ATTTG-CTTAGGC-AGACCGCA-TCATG-CG-------------GTGGTGCTGAGGCC----------AACG----G-AA-------C-AATATGACTCTCGGCAACGGATATCTCGGCTCTCGCATCGATGAAGAACGTAGCGAAATGCGATACGTGGTGTGAATTGCAGAATCCCGTGAACCATCGAGTTTTTGAACGCAAGTTGCGCCCGAGGGATCCT-CCCGAGGGCACGCCTGCC---TGGGCGTTAGAA--------------------------------------------------------------------------------------------------------------------------------------------------------------------------------------------GCCCATCAATGCTCGGCCA--CCGCTCCATGTAAT---GTGCGAGTGGATCTGGTCGGATGCGGACGTTGGCTTTCCGAG-CTG----TAA-AGGTGCGGTGGGCTTAAGAGTA-AGGCCGTC-GACAAA---GTC-G-GGAACGGCG-AGTGGTGGGC----------TA-CA--GCGCAAGCCAA-TCCC----GATC-AA-TGTGTTGACA-TGTGGCCCA--T----T--T-TGTCCCCAATACAAGGAGAGT-GTCAT-TGTAGTGTC--TCACTCT-G----TGAC-ATCTTCGGA-CC-------------------------------------------------
>Cyperus_brevifolius
TATCGGACATGCTTTGCATGGCAGGCTCCC-CGCAT-GTACGTGCGGCCAACTG-TCATGGGGCTGTCTTC-TC--AGCGT--CCC-TTGGTATATC--C-AT------TTCG-AT-AGCCG-GGGG-T-GCCCCTGATTTGGTTGCCTGTGCGGTC-TTACCG-TAGTCGGTA------GCAC---AA-TTGTCCCGCTGCAGTTAAT--TTTGCTTGCCCGGTTGATG-C--TATGC-GTC-GACGGGCGGCCGAGGCGTCGGC-AAATTCC-GTGCGCTGCGATGCAC-TGTG-TGTGTTGT--A-ACTGCTTATCGGCTGTTTGC--TGGGTCTCACGGATATCAGT-CCCCA---CGTTGATC------GGTCTGC----GGGCTTCA-TGC-CTGCAG-GCTCA-----TG--GTG-----TTGCACGTACAC-AC--------AAATTTGTTGC---CGATT---G------TTCCTC-GACGTGTT-G-TGTTCCTTCGGGATTCA-TGTC-----GGG-----GGATCT--C-ACTC-GGCGC--------ATGCGGGTG----TGT---ATG-TGCATATC---CTT-ACC-GAC-CCGGA-CGA----------------------------------------------------------------------------------------------------------------------------------------TACGCGA-TCTCCG-GTRAGC------------------------------------------------------------------ATT-CCACGGTGAG-----------------------------------------------------------------------------------------------------------------------------------------------------TCGTAGCCTCGAAACAC-G-ACC-GCG-AAC---------------ACGTAACGTAA-AGCCGCC---GGGGAGGGCATC------------------CT-CCCCGGA-CCCACCGGC-CCC-GGCCGC-----------------------------CCG-GC-CGGGCGCCGGAACACGGCGCG-GAATGTCGCCAAGGAACAC-TT-ACATG-CCGAGGC-ACGCCGCA-CCCCG-CG-------------GCGCCGCCGAGGCC----------AAAG----A-AA-------C-AGTACGACTCTCGGCAACGGATATCTCGGCTCTCGCATCGATGAAGAACGTAGCGAAATGCGATACGTGGTGTGAATTGCAGAATCCCGTGAACCATCGAGTCTTTGAACGCAAGTTGCGCCCGAGGGATCCT-CCCGAGGGCACGCCTGCC---TGGGCGTTAGAA--------------------------------------------------------------------------------------------------------------------------------------------------------------------------------------------GCCCATCAACGCTCGGTCG------------------------------CCCGACCGCACGCGGACAGTGGCCCTCCGAG-CCG----CAG-AGGCACGGCGGGCTGAAGCGCG-AGGCCGTC-GACCGC---GTC-G-GGAGCGGCA-AGTGGTGGGC----------TA-CA--GCGCATGCCGA-CCCC----GACC-CG-C--GTCGAAC-AATGGCCCT--TC---C--T-CGACCCCAGTACGAGGAGATC-GTCGT-CGCGGCCTTG-CCGCCGC-G----CGGC-GCATTCGGA-CC-------------------------------------------------
>Cyperus_compressus
TCTCGGACATGCCTTGCATGGCAGGCTCCC-CGCAC-GTACGTGCGGCCAACTG-TCATGGGGCTGTCTTC-TC--AGTGT--CCC-TGCGTCTATC--C-AT------TTCG-GT-AGCTC-GGGG-T-GCCTCGGATTTGGTTGCCTGTGCGGTC-TTACCG-TAGTTGGTA------TCAC---AA-TTGTCCCGCTGTTGCGTAT--TTTGCTTGCTCCGTCGATG-C--TATTC-ATC-GATGGGCGGCCGAGGCGTTGGC-AGATTCC-ATGAGCTGCGATGCAC-TGTG-TGCGTCGG--A-ACTGCTTGTCGGATGTTTGC--CGGGTCTCACGGATATCAGT-CCCTA---CGTTGAGC------GGGCTGC----GGG-TTCA-AGC-CTGCAT-GCTCA-----CG--GTG-----TTGCCGATACAC-AT--------AAATCTGTTGC---CGATG---T------TCCCTC-GGCA---C-G-TGTTCCTTCGGGATTCA-TGTC-----GAG-----GGATCT--C-ACCC-GACGC--------ATATCTGTG----TGT---ACG-TGCATATC---CTT-ACC-GAC-CCGAG-TGA----------------------------------------------------------------------------------------------------------------------------------------TACACGA-TTGCCG-GTCTCC------------------------------------------------------------------RTGGYCWCGCGAA------------------------------------------------------------------------------------------------------------------------------------------------------TCGTTGCCTCGAAACAC-G-ACC-GCG-AAC---------------ACGTAACGTAA-AGCCTCC-G-GGGAGGGGCCCC------------------CT-CCCCGGA-CCCCCCGGC-CCC-GGCCCC------------------------------CG-GC-CGGGCGCCGGAACACGGCGCG-GACTGTCGCCAAGGAACAC-CG-ATCTG-CCCGGGC-ACGCCGCA-TCCCG-CG-------------GCGCCGCCTAGGCC----------AACG----A-AA-------C-AGTACGACTCTCGGCAACGGATATCTCGGCTCTCGCATCGATGAAGAACGTAGCGAAATGCGATACGTGGTGTGAATTGCAGAATCCCGTGAACCATCGAGTCTTTGAACGCAAGTTGCGCCCGAGGGACCCT-CCCGAGGGCACGCCTGCC---TGGGCGTTAGAA--------------------------------------------------------------------------------------------------------------------------------------------------------------------------------------------GCCCATCCACGCTCGGTCG-----------------------------CCACGACCGCACGCGGACACTGGCCCTCCGAG-CCG----CAG-AGGCGCGGCGGGCTGAAGCGCG-AGGCCCTC-GACCGC---GTC-G-TGATCGGCA-AGTGGTGGGC----------TA-CA--GCGCATGCCGA-CCCC----GACG-CG-C--GTCGACG-CACGGCCCC--T----C--C-CGACCCCACAACGAGGAGACC-GTCGC-CGCGGCTTCC-CAGCCGC-G----CGAC-GCAT---------------------------------------------------------
>Cyperus_croceus
TCTTGGACATGCCTTGCATGGCAGGCTCCC-CGCAC-GTACGTGCGGCCAACTG-TCATGGGGCTGTCTTC-TC--AGTGT--CCC-TTCGTTTATC--C-AT------TTCG-GT-TGCTT-GGGG-T-GCCTCGGATCTGGTTGCCTGTGCGGTC-TTACCG-TTGTTGGTA------TCAC---AATTTGTCCCGCTGTTGTGTAT--TACGCTTGCTCCGTTGGTG-C--TACGC-ATC-GATGGGCGGCCGAGGTGTTGGC-AAATTCC-ATGCGCTGCGATGCAC-TTTG-TGCGTCGG--A-ACTGCTTATCGGATGTTTGC--CGGGTCTCACGGATATCAGT-CCCTA---CGTTGAGC------GGTCTGC----GGGCTTCA-AGC-CTGTAG-GCTCA-----TGGTGTG-----TTGCCCGTTCAC-AT--------AAATTTGTTGCTGATGATG---T------TCCATC-GACA---C-G-TGTTCCTTCGGGATTCA-TGCC-----GAG-----GGATCT--C-GCTC-GGCGC--------ATGTTTGTG----TGT---ACG-TGCATATC---CTT-ACC-GAC-CCAAG-TGA----------------------------------------------------------------------------------------------------------------------------------------TACGCGA-TTGCCG-GTCTGC------------------------------------------------------------------ATCGTAGSGGGGCG-----------------------------------------------------------------------------------------------------------------------------------------------------TCGTTGCCCCGAAACAC-G-ACC-GCG-AAC---------------ACGTAACATAA-AGCCGCC-G-GGGAGGGGCCTC------------------CT-CCCCGGA-CCCGCCGGC-CCC-GGCCCC-----------------------------CCG-GC-CGGGCGCCGGAACACGGCGCG-GACTGTCGCCAAGGAACAC-CG-ATCTGCCCACGGC-ACGCCGCG-CCCCG-CG-------------GCGCCGCCGGGGCG----------AAAG----A-AATA----TC-AATACGACTCTCGGCAACGGATATCTCGGCTCTCGCATCGATGAAGAACGTAGCGAAATGCGATACGTGGTGTGAATTGCAGAATCCCGTGAACCATCGAGTCTTTGAACGCAAGTTGCGCCCGAGGGACCCT-CCCGAGGGCACGCCTGCC---TGGGCGTTAGAA--------------------------------------------------------------------------------------------------------------------------------------------------------------------------------------------GCCCATCAACGCCCGGTCA------------------------------CCCGACCGCGTGCGGACAGTGGCCCCCCGAG-CCG----CAG-AGGCACGGCGGGCTGAAGCGCG-AGGCCGTC-GACCGC---GTC-G-GGAGAGGCA-AGTGGTGGGC----------TA-CA--GCGCGTGCCGA-GCCC----GACC-CG-C--GTCGACA-CACGGCCCT--T----C--C-GGACCCCACGACGAGGAGACC-GTCGC-C------------GCCGC-G----CGAC-GCCCTCGGA-CC-------------------------------------------------
>Cyperus_cuspidatus
TCTTTGACATGCTTTGCATGGCAGGCTCCC-CGCAT-CTGTGTGCGGCCAACTG-TCATGGGGCTGTCTTT-TC--AGTGT--CCC-GTCGTTTATC--T-TT------TTTG-CC-CCTTC-GGGG-T-GGCCCAGATTCGGTTGCCTGTGCGGTT-TTACCC-TTGTTGGTT------GCAC---AT-TTTTGCCGTTGTTGTGTAT--TCTGCTTGCTCTGTTGATG-C--TATGC-ATC-GATGGGTGGCCGAGTCGTTGGC-AAACTCC-ATGCGCTGCGACGCAC-TTTG-TGCGTTGG--A-ACTGC-AGTTGGATGTTTGC--TGGGTCTCACGGATATCAGT-CCCTA---CGTTGAGC------GGCCTAC----GGGCTTCC-AGC-CTGCAG-GCTCA-----TG--GTG-----TAGCGCTTGCAC-GT--------ATCGTTGTTGC---TGATG---T------TCCATC-GACATGCC-G-TGATTTTC---GCGTTG-TGTT-----GAG-----GGATCG--C-ACTC-GGTGC--------ACGGTTATG----TGT---ATG-CGCGTACG---CCT-TAT-CGA-CCGAA-TGA----------------------------------------------------------------------------------------------------------------------------------------CATGCGA-TTGCTC-GGCTGC------------------------------------------------------------------ATCGTCGTAAGGCC-----------------------------------------------------------------------------------------------------------------------------------------------------TCGTTGCCTCCAAACAT-G-ACC-GTG-AAC---------------ACGTAACATAAGAGCTGCC-G-GGGAGGGGCCTC------------------CT-CCCCGGA-CCCACCGGC-CTC-GGCCCC-----------------------------CCG-GC-CGAGTGACGGAATACGGCGCG-GACTGTCGCCAAGGAACAC-TG-ATCTG-CCAAGGC-A----GCG-CCGCG-AG-------------GTACTGTCGAGGCC----------AAAG----A-AA-------C-AACATGACTCTCGGCAACGGATATCTCGGCTCTCGCATCGATGAAGAACGTAGCGAAATGCGATACGTGGTGTGAATTGCAGAATCCCGTGAACCATCGAGTCTTTGAACGCAAGTTGCGCCCGAGGGACCCT-CCCGAGGGCACGCCTGCC---TGGGCGTTAGAA--------------------------------------------------------------------------------------------------------------------------------------------------------------------------------------------GCCCATCAACGCTCGGTCA--CC--------------------------CCCGACCAGATGCGGACACTGGCCCTCCGAG-CTG----TAG-AGGCGCGGTGGGCCGAAGTGCG-TTGCCGTC-AGCGGT---GTC-G-GGAGCGGCA-AGTGGTGGGC----------AA-CA--GCGCGTGCCGA-CCCC----GACC-CA-C--GCTGACA-TGTGGCCCT--T----C--C-CGACCCCAGAACAAGGAGATT-G----------------TCGCTGA-G----CGAC-ATATCCGGA-CC-------------------------------------------------
>Cyperus_cyperoides
----------------------------------------------------------------------------------------------------------------------------------------------------------------------------------------------------------------------------------------------------------------------------------------------------------------------------------------------------------------------------------------------------------------------------------------------------------------------------------------------------------------------------------------------------------------------------------------------------------------------------------------------------------------------------------------------------------------------------------------------------------------------------------------------------------------------------------------------------------------------------------------------------------------------------------------------------------------------------------------------------------------------------------------------------AAACAC-G-ACC-GAG-AAC---------------ACGTAACGTAA-AGCCTCC-G-GGGAGGGGCCTC------------------CT-CCCCGGA-CCCACCGGC-CCC-GGCCCC-----------------------------TCG-GC-CGGGCGCCGGAACACGGCGCG-GACTGTCGCCAAGGAACAC-CGAATCTGCCCCGGGC-ACGCCGCG-ACACG-CG-------------GCGCCGCCGAGGCC----------AAAG----A-AA-------C-AATATGACTCTCGGCAACGGATATCTCGGCTCTCGCATCGATGAAGAACGTAGCGAAATGCGATACGTGGTGTGAATTGCAGAATCCCGTGAACCATCGAGTCTTTGAACGCAAGTTGCGCCCGAGGGACCCT-CCCGAGGGCACGCCTGCC---TGGGCGTTAGAA--------------------------------------------------------------------------------------------------------------------------------------------------------------------------------------------GCCCATCGACGCTCGGTCA------------------------------CCCGACCGCACGCGGACAGTGGCCCTCCGAG-CCG----CAG-AGGCACGGCGGGCTGAAGTGCG-AGGCCGTC-GACCGC---GTC-G-GGAGCGGCA-AGTGGTGGGC----------TA-CA--GCGCATGCCGACCCCC----GACC-CG-C--GTCGACA-CCCGGCCCT--T----A--C-CGACCCCACGACGAGGAGACC-GTCGC-CGCGGCGTCC-CAGCCGC-G----CGGC-GCCTTCGGA-CC-------------------------------------------------
>Cyperus_dichrostachyus
TCTTTGACATGCTTTGCATGGCAGGCTCCC-TGCACGTTATGTGTGGCCAACTG-TCAT-GGGCTGTCTAT-TC--ATTGT--CCC-TTCGATTAGC--T-TT------TTTGCCT-CTCTA-TGGG-T---GCTTCTTTTGGTTGCCTGTATGCTG-TTACCG-CTTGGGGTA------GTAT---GA-TTGTCACGTTGTTGCCCAT--TTAGCTTGCTCTGTGGATG-C--TGTGC-GTC-GACGGGTGGCCGAGTTGTTCACAAAATTCC-ATGTGTCGCCTTGTGC--TTT-TGCATTGG--T-AATGC-ATTTGGGATTTTGT--GGGGTCTCACGGATATT-GT-CCCTA---GAGTGAGA------GGACTAC----GGGCTTCA-AGC-CTGTAG-ACCTA-----TG--AGG-----TTGCCCGTGCAT-TT--------ATCGTTGTTCC---TGATG---C------TGTGTC-GACATGTC-G-TGGTTCTT---GCGTCA-TGTT-----GGC-----AGAT------ATAC-AGTGC--------ATGATTTTG----CGT---GTG-TG-GCAKG---CCT-TTT-TGA-CCGAT-TGA----------------------------------------------------------------------------------------------------------------------------------------CATGCGA-TTG-GR-GYWKGC------------------------------------------------------------------ATYRTCATCARG------------------------------------------------------------------------------------------------------------------------------------------------------------------GGAACT-G-ACC-GCG-AAC---------------ACGTAACATGA-AGCTACCGG-GGGGGGAGCTTC------------------CT-CCTCGGC-CCCACCGGC-CCC-GGCCCT-----------------------------CTG-GC-CGGGCGTCGGGATACGGCGCG-GATTGTCGCCAAGGAACAC-TG-ATTTG-CTTAGGC-AGACCGCA-TCACG-CG-------------GCGATGCTGAGGCC----------AAAG----A-AA-------C-AATACGACTCTCGGCAACGGATATCTCGGCTCTCGCATCGATGAAGAACGTAGCGAAATGCGATACGTGGTGTGAATTGCAGAATCCCGTGAACCATCGAGTCTTTGAACGCAAGTTGCGCCCGAGGGATCCT-CCCGAGGGCACGCCTGCC---TGGGCGTTAGCA--------------------------------------------------------------------------------------------------------------------------------------------------------------------------------------------GCCCATCAACGCTCGGTCA--GCTCCCCACTTACC---GTGCGAGGAGATCTGGCCAGACGCGGACGTTGGCTCCCCGAG-CCG----TAA-AGGCGCGGCGGGCTTAAGAGCACCGGCCGTC-GACGGT---TTC-G-GGAACGGCG-AGTTGTGGGC----------TA-CT--GCGAACGCCAA-TCCC----GAAC-CA-TGCGTCGACA-CGTGGCCCT--C----T--T-CGACCCCAGGACAAGGAGATT-GTCGC-CGTAGCGCC--TCGCTCC-G----CGAC-ATCTTCGGA-CC-------------------------------------------------
>Cyperus_difformis
TCTTTGACTTGCTTTGCATGGCAGGCTCCC-TGCACATTACGTGCGGCCAACTG-TCAT-GGGCTGTCTAT-TC--AGTGT--CCC-TTCGGTTAGC--T-AT------TTTG-CT-TGCTA-TGGG-T---GTTTTGTGTGGTTGCCTGTATGCTA-TTACCA-TTGTTGGTA------GCAT---GA-TTGTCACGTTGTTGCCTAT--TTAGCTTGCTCTGTGGATG-C--TGTGC-ATC-CACGGGCGGCCGAGTTGTTCAC-AAATTCC-ATGTGTTGCCATGTTC--TTG-TGCCTTGG--G-AATGC-ATTTGGGATTTTGT--GGGGTCTCACGGATATT-GT-CCCTA---GAGTGAGA------GGACTAC----GGGCTTCA-AGC-TTGTAG-ACTGA-----TG--AGG-----TTGCCCGTGCAT-TC--------ATCATTGTCCC---TGATG---T------TTGGTC-GACATGTT-G-TGGTTCTT---GCATCG-TGTT-----GGC-----ACAT------ATAC-AGGGC--------ATGATTTTG----TGT---GTG-TG-GCATG---CCT-TTT-TGA-CCAAT-TGA----------------------------------------------------------------------------------------------------------------------------------------CATGCGA-TTGCTA-GTTTGC------------------------------------------------------------------ATTGTCTTCAGG-------------------------------------------------------------------------------------------------------------------------------------------------------TTGTTGCCTTTGAACAT-G-ACT-GTG-AAC---------------ATGTAACATAA-AGCTACC-G-GGGAGGAGCTTC------------------CT-CCTCGGC-CCCAACGGC-CTT-GGCCCT-----------------------------GTG-GT-CAGGTGTCGAAATACGGCGCG-GATTGTCGCCAAGGAACAC-TG-ATTTG-CTTAGGC-AGACCGCA-TCATG-CG-------------GTCA-GCTGAGGCC--------AAAAAA----A-AA-------C-AATATGACTCTCGGCAACGGATATCTCGGCTCTCGCATCGATGAAGAACGTAGCGAAATGCGATACGTGGTGTGAATTGCAGAATCCCGTGAACCATCGAGTCTTTGAACGCAAGTTGCGCCCGAGGGATCCT-CCCGAGGGCACGCCTGCC---TGGGCGTTAGAA--------------------------------------------------------------------------------------------------------------------------------------------------------------------------------------------GCCCATCAACGCTCGGTCA--AGTCCCCACGTATT---GTGTGAGGAAATTTGGCCAGACGCGGACGTTGGCTCTCCGAG-CTG----T-G-AAGCGCGGTGGGCTTAAGAGCA-CGGCCGTT-GACGGT---TTC-G-GGAACGGCG-AGTTGTGGGC----------TA-CA--GCGAATGCCAA-TCCC----GACA-CA-TGTGTTGACA-TGTGGCCAT--T----T--T-TGACCCCTGGACAAGTAGATTAGTCGC-TGTAGCGTC--TCGCTTT-G----CGAC-ATCTTCGGA-CC-------------------------------------------------
>Cyperus_digitatus
-----------------------------------------------------------------------------------------------------------------------------------------------------------------------------------------------------------------------------------------------------------------------------------------------------------------------------------------------------------------------------------------------------------------------------------------------------------------------------------------------------------------------------------------------------------------------------------------------------------------------------------------------------------------------------------------------------------------------------------------------------------------------------------------------------------------------------------------------------------------------------------------------------------------------------------------------------------------------------------------------------------------------------------------TCGTTGCCTCGAAACAC-G-ACC-GCG-AAC---------------ACGTAACGCAA-AGCCCCC-G-GGGAGGGGCCCC------------------CT-CCCCGGA-CCCGCCGGC-CCC-GGCCCC-----------------------------CCG-GC-CGGGCGCCGGAACACGGCGCG-GACAGTCGCCAAGGAACAC-CG-ATCTGCCCCGGGC-GCGTCGCA-CTCCG-CG-------------GCGCCGCCGGGGCC----------AAGA----G-AA-------C-AGTACGACTCTCGGCAACGGATATCTCGGCTCTCGCATCGATGAAGAACGTAGCGAAATGCGATACGTGGTGTGAATTGCAGAATCCCGTGAACCATCGAGTCTTTGAACGCAAGTTGCGCCCGAGGGACCCT-CCCGAGGGCACGCCTGCC---TGGGCGTTAGAA--------------------------------------------------------------------------------------------------------------------------------------------------------------------------------------------GCCCATCAACGCCCGGTCG------------------------------CCCGACCGCGCGCGGACAGTGGCCCTCCGAG-CCT----CGC-AGGCACGGCGGGCTGAAGCGCG-AGGCCGTC-GACCGC---GTC-G-GGAGCGGCA-AGTGGTGGGC----------TA-CG--GCGCACGCCGA-CCCC----GACC-CG-C--GTCGACA-CCCGGCCCC--C----A--A-CGACCCCACGACGAGGAGACC-GTCGC-C------------GCCGC-G----CGAC-GCCTTCGGA-CC-------------------------------------------------
>Cyperus_distinctus
TTTTTGACATGCTTTGCATGGCAGGCTCCC-TGCAC-GTACGTGCGGCCAACTG-TCATGGGGCTGTCTGT-TC--ACTGT--CCC-TTTGATTAGC--A-CT------TCTG-CT-CGTTA-GGGT-C---TCGCTGTGGGTTTGGCTGTGTGGTT-CTACCC-TTGTTGGTA------GCAC---GA-TTGTCCCGTTGTTGCCTGT--TCCGCCTGCTATGTGGATG-C--TATGC-ATC-GACAAGCGGCCGATGTGTCATC-AAATTCC-ATGTGTCTCAAAGCGC--TTG-TGCTTTGG--A-AGTGC-ATCTGGATATTTGT--TGTGTCCCATGGATATT-GT-GCCTG-----TCGGGA------GGTCTAT----CGGCTTCG-TGC-TTGTAG-ACCGA-----TG--AGG-----TTGCCTTTGCAC-GG--------ATCATTGCTGC---GGATGAAAC------TTCTCA-GACGTGCT-G-T---CGGTTTGGCGCAT-GCTG-----GGT-----GACATC----ATAC-CGCAT-----TCTATGGTTATG----TGC---GGG-GGCGGGTA---CCT-CAT-TGA-CCGAA-TGA----------------------------------------------------------------------------------------------------------------------------------------CTTGCGA-TCGCTG-GTTTGC------------------------------------------------------------------ATTGTCGTAAGG-------------------------------------------------------------------------------------------------------------------------------------------------------TCGTTGCCTTCGAACAT-G-ACCGGTG-AAC---------------ACGTGACACAA-AGCCATC-G-GGGAGGGTCATC------------------CC-CCCCGAC-CCCA-CGGC-CCC-GGCCAT-----------------------------CCG-GT-CGGGTGCCGGAACACGGCGCG-GAATGTCGCCAAGGAACAC-CG-ATCTG-CCTAGGC-GGACGGCA-TCATGCCG-------------GTGCTGCCAAGGCC----------ACAG----A-AA-------C-CATATGACTCTCGGCAACGGATATCTCGGCTCTCGCATCGATGAAGAACGTAGCGAAATGCGATACGTGGTGTGAATTGCAGAATCCCGTGAACCATCGAGTCTTTGAACGCAAGTTGCGCCCGAGGGACCCT-CCCGAGGGCACGCCTGCC---TGGGCGTTAGAA--------------------------------------------------------------------------------------------------------------------------------------------------------------------------------------------GCCCATCAACGCTCGGTCG-CCCCCCCCGCGTACA---GCGGCAGGGGACTCGGCCCGATGCGGATGTTGGCCCTCCGAG-TCG----TAAGAGATGCGGCGGGCTCAAGTGTG-CGGCCGTCTGACAGT---GTC-G-GGAGCGGCG-AGTGGTGGGC----------TA-CA--GCGCACGCCAG-ACCCCCGACACT-CG-A--GACGACA-TACGGCCCT--T----C--C-GGACCCCAGAGCAAGAAGCCT-GTCGT-CACGGCGTC--ACGCCGT-G----CGGC-AACTTCGGA-CC-------------------------------------------------
>Cyperus_echinatus
-----------------------------------------------------------------------------------------------------------------------------------------------------------------------------------------------------------------------------------------------------------------------------------------------------------------------------------------------------------------------------------------------------------------------------------------------------------------------------------------------------------------------------------------------------------------------------------------------------------------------------------------------------------------------------------------------------------------------------------------------------------------------------------------------------------------------------------------------------------------------------------------------------------------------------------------------------------------------------------------------------------------------------------------TCGATGCCCCGAAACAC-G-ACC-GCG-AAC---------------ACGTAACGTAA-AGCCGCC-G-GGGAGGGGCCTC------------------CT-CCCCGGA-CCCGCCGGC-CCC-GGCCCC-----------------------------CCG-GC-CGGGCGCCGGAACACGGCGCG-GACTGTCGCCAAGGAACAC-CG-ATCTGCCCACGGC-ACGCCGCG-CTCCG-CG-------------GCGCCGCCGGGGCC----------AAAG----A-AATA----TC-AATACGACTCTCGGCAACGGATATCTCGGCTCTCGCATCGATGAAGAACGTAGCGAAATGCGATACGTGGTGTGAATTGCAGAATCCCGTGAACCATCGAGTCTTTGAACGCAAGTTGCGCCCGAGGGACCCT-CCCGAGGGCACGCCTGCC---TGGGCGTTGGCA--------------------------------------------------------------------------------------------------------------------------------------------------------------------------------------------GCCCATCAACGCCCGGTCG------------------------------CCCGACCGCGTGCGGACAGTGGCCCCCCGAG-CCG----CAG-AGGCACGGCGGGCTGAAGCGCG-AGGCCGTC-GACCGC---GTC-G-GGAGCGGCA-AGTGGTGGGC----------TA-CA--GCGCATGCCGA-CCCC----GACC-CG-C--GTCGACA-CACGGCCCT--T----C--C-GGACCCCACGACGAGGAGACC-GTCGC-C------------GCCGC-G----CGAT-GCCTTCGGA-CC-------------------------------------------------
>Cyperus_elegans
TCTCGGACATGCCTTGCATGGCAGGCTCCC-CGCAC-GTACGTGCGGCCAACTG-TCATGGGGCTGTCTTC-TC--AGTGT--CCC-TTCGTTTATCCAC-AT------ATTG-GT-CGCTC-GGGG-T-GACCCGGATTTGGTTGCCTGTGCGGTA-TTACCG-TCGTTGGTA------GCAC---AA-CTGTCCCGCCGCTGCGTAT--TTTGCTTGCTCCGTTGATG-C--TATGC-ATC-GATGGGCGGCCGAGGCGTTGGC-ACATTCC-GTGCGCTGCGATGCAC-TTTG-TGCGTCGG--A-ACTGCTCATCGGATGTTTGC--CGGGTCTCACGGATATCGGT-CCCTA---CGTTGAGT------GGTCTGC----GGGCTTCA-AGC-CTGCAG-GCTCA-----TG--GTG-----TTGCCCGTGCAC-AT--------AAATTTGTTGC---CGATG---T------TTCATC-GACGTGTT-G-CGTCCTTTC---------------------------------------------------------------------------------------------------------------------------------------------------------------------------------------------------------------------------------------------------------------------------------------------------------------------------------------------------------------------------------------------------------------------------------------------------------------------------------------------------------------CCGTCGCCCCGAAACAC-G-ACC-GCG-AAC---------------ACGTAACGAGA-AGCCGCC-G-GGGAGGGGCCCC------------------CT-CCCCGGT-CCCGCCGGC-CCC-GACCCC-----------------------------TCG-GC-CGGGTGCCGGAACACGGCGCG-GACCGTCGCCAAGGAACAC-CG-ATCTGCCCCGGGC-ACGCCGCG-TCCCG-CG-------------GCGTCGCCGGGGCC----------AAGG----A-AA-------C-AGTACGACTCTCGGCAACGGATATCTCGGCTCTCGCATCGATGAAGAACGTAGCGAAATGCGATACGTGGTGTGAATTGCAGAATCCCGTGAACCATCGAGTCTTTGAACGCAAGTTGCGCCCGAGGGACCCT-CCCGAGGGCACGCCTGCC---TGGGCGTGAGAA--------------------------------------------------------------------------------------------------------------------------------------------------------------------------------------------GCCCATCAACGCTCGGTCG------------------------------CCCGACCGCACGCGGACAGTGGCCCTCCGAG-CCG----CAG-AGGCGCGGCGGGCTGAAGCGCG-AGGCCGTC-GACCGC---GTC-G-GGAGCGGCA-AGTGGTGGGC----------TA-CA--GCGCATGCCGA-CCCC----GACC-CG-C--GTCGACC-CCGGGCCCT--TC---C--C-CGACCCCACGACGAGGAGACC-GTCGC-CGCGGCGTCC-CCGCCGC-G----CGGC-GCAT---------------------------------------------------------
>Cyperus_endlichii
TCTTGGACATGCCTTGCATGGCAGGCTCCC-CGCAT-GTACGTGCGGCCAACTG-TCATGGGGCTGTCTTC-TC--AGTGT--CCC-TTCGTTTATC--C-AT------TTTG-GT-AGCTC-GGGG-T-GCCTCGAATTTGGTTGCCTGTGCGGTC-TTACCG-TAGTTGGTA------TCAC---AA-TTGTCCCGCTGTTGCGTAT--TACGCTTGCTCCGTTGATG-C--TATTC-ATC-GACGGGCGGCCGAGGCGTTGGC-AAATTCC-ATGCGCTGCGATGCAC-TGTG-TGCGTCGG--A-ACTGCTTATTGGATGTTTGC--CGGGTCTCACGGATATCGGT-CCCTA---CGTTGAGC------GGTCTGCG---GGGCTTCA-AGC-CTGCAG-GCTCA-----CG--GTG-----TTGCCCATACAC-AT--------AAATTTGTTGC---TGTTG---T------TCCGTC-GACA---C-G-TGTTCCTTCGGGACTCG-TGTT-----GGG-----GGATCT--C-ACTC-GGCGC--------ATGTTCGTG----TGT---ACG-GGCATATC---CTT-ACC-GAC-CCGAA-CGA----------------------------------------------------------------------------------------------------------------------------------------TACACGA-TTGCCG-GTCTGC------------------------------------------------------------------ATCGTCACGGGAAG-----------------------------------------------------------------------------------------------------------------------------------------------------------------------------------------------------------------------------------------------------------------------------------------------------------------------------------------------------------------------------------------------------------------------------------------------------------------------------------------------------------------------------------------------------------------------------------------------------------------------------------------------------------------------------------------------------------------------------------------------------------------------------------------------------------------------------------------------------------------------------------------------------------------------------------------------------------------------------------------------------------------------------------------------------------------------------------------------------------------------------------------------------------------------------------------------------
>Cyperus_eragrostis
TTCTTGACATGCTTTGCATGGCAGGCTCCC-CGCAC-GTATGTGCGGCCAACTG-TCATGGGGCTGTCTTT-TC--ACTGT--CCC-TTTGATTAGC--G-CT------TTTG-CT-TGTTA-GGGT-C---TCGCTGTGGGTTCGGCTGTGTGGTT-CTACCC-TTGTTGGTA------GCAC---GA-TTGTCCCGTTGTTGCCTGT--TCAGCCTGCTATGTGGATG-C--TATGC-ATC-AACAAGCGGCCGATGTGTCATC-AAATTCC-ATGTGTCTCCAAGCGC--TTG-TGCTTTGG--A-AGTGC-ATTTGGATATTTGT--TGTGTCCCATGGATATT-GT-GCCTG-----TCGGGA------GGTCTAT----CGGCTTCA-TGC-YTGTAG-ACCGA-----TG--AGG-----TTGCCTTTGCAC-AG--------ATCATTGCTGC---GGATGAAAC------TTCTCG-GACATGCT-G-T---CGGTTATCTGCGG-CGTG-----GCA-----TGAATY----ATTC-CAGNT-----KCTTTTGT--TC----ATC---AGT-CATAACTA---CCT-TAT-GAG-TAGGA-TGA----------------------------------------------------------------------------------------------------------------------------------------HGKCCAC---------------------------------------------------------------------------------------------------------------------------------------------------------------------------------------------------------------------------------------------------TCGTTGCCTTCAAACAT-G-ACCGGTG-AAC---------------ACGTAACACAA-AGCTATC-G-GGGAGGGTCATC------------------CT-CCCCGAC-CCCA-CGGC-CCC-TGCCAT-----------------------------ATG-GT-CGGGTGCCGGAATACGGCGCG-GAATGTCGCCAAGGAACAC-TG-ATCTG-CCTATGC-GGACGGCA-TTATGCCG-------------GTGCTGCTAAGGCC----------ACAA----A-AA-------C-TATATGACTCTCGGCAACGGATATCTCGGCTCTCGCATCGATGAAGAACGTAGCGAAATGCGATACGTGGTGTGAATTGCAGAATCCCGTGAACCATCGAGTCTTTGAACGCAAGTTGCGCCCGAGGGACCCT-CCCGAGGGCACGCCTGCC---TGGGCGTTAGAA--------------------------------------------------------------------------------------------------------------------------------------------------------------------------------------------GCCCATCAACGCTCGGTCG--CCCCTCCACGTACT---GCGGCAGGGGACTCGGCCAGATGCGGAGGTTGGCCCTCCGAG-TCG----TAAGAGACGCGGTGGGCTCAAGTGTG-CGGCCGTT-GACATT---GTC-G-GGAGCGGCG-AGTGGTGGGC----------TA-CA--GCGCACGCCTA-ACCCCCGACACT-TG-A--GATGACG-TATGGCCCT--T----C--C-GGACCCCAGAACAAGAAGCTT-GCCGT-CACGGC------------------------------------------------------------------------------------
>Cyperus_erinaceus
TCTTGGACATGCCTTGCATGGCAGGCTCCC-CGCAC-GTACGTGCGGCCAACTG-TCATGGGGCTGTCTTC-TC--AGTGT--CCC-TGCGTTTAAC--C-AT------TTTG-GT-TGCTC-GGGG-T-GCGTCGGTTTTGGTTGCCTGTGCGGTC-TTACCC-TTGTTGGTA------GCAC---AA-TTGTCCCGCTGTTGCGTAT--TTCGCTTGCCCCGTTGATG-C--CATGC-ATC-GATGGGCGGCCGAGGCGTTGGC-AAATTCC-ATGCGCTGCGATGCAC-TTTG-TGCGTCGG--A-ACTGCCTATCGGATGTTTGC--CGGGTCTCACGGATATCAGT-CCCTA---CGTTGAGC------GGTCTGC----GGGCTTCA-AGC-CTGCAG-GCTCA-----TG--GTG-----TTGCCCGTACAC-AT--------AAATTTGTTGT---CG-------------TTCCTC-GACATGCC-G-TGTTCTTTCGGGATTCA-CGGC-----GAG-----GGATCT--T-ACTC-GGCGC--------ATGTTTGTG----TGT---ACG-MGCATATC---CTT-ACC-GAC-CCGAA-CGA----------------------------------------------------------------------------------------------------------------------------------------TACGCGA-TTGCCG-GTCCTC------------------------------------------------------------------ATTGTCACGGGGCG-----------------------------------------------------------------------------------------------------------------------------------------------------------------------------------------------------------------------------------------------------------------------------------------------------------------------------------------------------------------------------------------------------------------------------------------------------------------------------------------------------------------------------------------------------------------------------------------------------------------------------------------------------------------------------------------------------------------------------------------------------------------------------------------------------------------------------------------------------------------------------------------------------------------------------------------------------------------------------------------------------------------------------------------------------------------------------------------------------------------------------------------------------------------------------------------------------
>Cyperus_esculentus
TCTCGGACATGCCTTGCATGGCAGGCTCCC-CGCAC-GTACGTGCGGCCAACTG-TCATGGGGCTGTCTTC-TC--AGTGTCCCCC-TTCGTTTATC--C-AT------TTTG-GT-AGCTC-GGGG-T-GCCTCGGATTTGGTTGCCTGTGCGGTC-TTNCCG-TAGTTGGTA------TCAC---AA-TTGTCCCGCTGTTGCGTAT--TTNGCTTGCCCNGTTGACG-C--TATGC-ATC-GACGGGCGGCCGAGGTGTTGGC-AAATTCC-GTGCGCTGCGATGCAC-TTTG-TGTGTCGG--A-TCTGCTTATCGGATGTTTGC--CGGGTCTCACGGATATCAGT-CCCTA---CGTTGAGC------GGTCTGC----GGGTTTCA-AGC-CTGCAG-GCTGA-----TG--GTG-----TTGCCCGTACAC-AT--------AAATTTGTTGC---CCATG---TC-----TTCACC-GACATGTC-G-TGCTCTCTCGGCATTCA-TGCC-----GAG-----GGAACA--C-ACTC-GGCGC--------ATGTTCGTG----TGT---ATG-TGCATATC---CTTAACC-GAC-CCGAA-CGA----------------------------------------------------------------------------------------------------------------------------------------TATGCGA-TCGCCG-GTCTGC------------------------------------------------------------------AGTGTCGCGGCACC----------------------------------------------------------------------------------------------------------------------------------------------------------------------------------------------------------------------------------------------------------------------------------------------------------------------------------------------------------------------------------------------------------------------------------------------------------------AGTACGACTCTCGGCAACGGATATCTCGGCTCTCGCATCGATGAAGAACGTAGCGAAATGCGATACGTGGTGTGAATTGCAGAATCCCGTGAACCATCGAGTCTTTGAACGCAAGTTGCGCCCGAGGGACCCT-CCCGAGGGCACGCCTGCC---TGGGCGTTAGAAGCCGTCGCCCCGAAACACGACC-GCGAACGCGTAACGTAAAGCCTCCGGGGAGGTA---CCCCCTCCCCGGACCC--------------CCCGGCCGGGTGCCGGAACACGGCGCGGACTGTCGCCAAGGAACACCGATCTG-CCCAGGCACGCCGCACTCCG-CGGCGCCGCCGAGGCCAACGAAGCGCCCATCAACGCTCGGTCG-----------------------------CCCCGACCGCACGCGGACACTGGCCCTCCGAG-CCG----CAG-GGGCACGGCGGGCTGAAGCGCG-AGGCCGTC-GACCGC---GTC-G-GGAGCGGCA-AGTGGTGGGC----------TA-CA--GCGCATGCCGA-CCCC----GACC-CG-C--GTCGACA-ACCGGCCCY--T----C--C-CGACCCCACGACGAGGAGACC-GTCGC-CGCGGCGTCC-CCGCCGC-G----CGAC-GCATTCGGA-CC-------------------------------------------------
>Cyperus_exilis
-------------------------------------------------------------------------------------------------------------------------------------------------------------------------------------------------------------------------------------------------------------------------------------------------------------------------------------------------------------------------------------------------------------------------------------------------------------------------------------------------------------------------------------------------------------------------------------------------------------------------------------------------------------------------------------------------------------------------------------------------------------------------------------------------------------------------------------------------------------------------------------------------------------------------------------------------------------------------------------------------------------------------------------------------------------------------------------------------------------------------------------------------------------------------------------------------------------------------------------------------------------------------------------------------------------------------------------------------------------------------------------------------------------------------GTGTGAATTGCAGAATCCCGTGAACCATCGAGTCTTTGAACGCAAGTTGCGCCCGAGGGACCCT-CCCGAGGGCACGCCTGCC---TGGGCGTTAGAA--------------------------------------------------------------------------------------------------------------------------------------------------------------------------------------------GCCCATCAACGCTCGGTCG------------------------------CCCGACCGCACGCGGACACTGGCCCTCCGAG-CCG----AAT-AGGCACGGCGGGCATAAGTGCG-AGGCCGTC-GACCGC---GTC-G-GGAGCGGCA-AGTGGTGGGC----------TA-CA--GCGCATGCCGA-CCCC----GACC-CG-C--GCCGACA-ACCGGCCC---T----C--A-CGACCCCAAAACGAGGATACC-GTCGC-CGCGGCTTCC-CGGCCGC-G----CGGC-GCATTCGGA-CC-------------------------------------------------
>Cyperus_filiformis
----------------------------------------------------------------------------------------------------------------------------------------------------------------------------------------------------------------------------------------------------------------------------------------------------------------------------------------------------------------------------------------------------------------------------------------------------------------------------------------------------------------------------------------------------------------------------------------------------------------------------------------------------------------------------------------------------------------------------------------------------------------------------------------------------------------------------------------------------------------------------------------------------------------------------------------------------------------------------------------------------------------------------------------------------------------------------------------------------------------------------------------------------------------------------------------------------------------------------------------------------------------------------------------------------------------------------------------------------AGTACGACTCTCGGCAACGGATATCTCGGCTCTCGCATCGATGAAGAACGTAGCGAAATGCGATACGTGGTGTGAATTGCAGAATCCCGTGAACCATCGAGTCTTTGAACGCAAGTTGCGCCCGAGGGACCCT-CCCGAGGGCACGCCTGCC---TGGGCGTTAGAAGTCGTCGCCCCGAAACACGACC-GCGAACACGTAACGGAAAGCAGCCGGGGAGGGG---CCCCCTCCCCGGACCCACCGGCCCCGGCCCCTCGGCCGGGTGCCGGAACACGGCGCGGAACGTCGCCAAGGAACACCGACCTGCCCCCGGCACGCCGCGTCCCG-CGGCGTTGCCGAGGCCAAAGAAACGCCCATCAACGCTCGGTCG------------------------------CCCGACCGCACGCGGAGACTGGCCCTCCGAG-CCG----CAG-AGGCACGGCGGGCCGAAGTGCG-AGGCCGTC-GACCGC---GTC-G-GGAGCGGCA-AGTGGTGGGC----------TA-CA--GCGCATGCCGA-CCCC----GACC-CG-C--GCCGACA-CCCGGCCCT--T----C--C-CGACCCCACAACGAGGAGACC-GCCGC-CGCGGCGTCC-CCGCCGC-G----CGGC-GCATTCGGA-CC-------------------------------------------------
>Cyperus_flavescens
------------CTTGCATGGCAGGCTCCC-CGCAT-GTATGTGCGGCCAACTG-TCACGGGGCTGTCTTC-TC--ATTGT--CCC-CTNGTTTATC--C-GG------TTTG-GT-AGCTT--GGG-T-GACTCAAATTTGGTTGCCTGTGCGGTC-TTACCG-TAGTTGGTA------GCTC---AG-TTGTCTCGCTGTTGTGTAG--TTTGCTTGCTCCGTTGATG-C--TATGC-ATTNNNNNNNNNNNNNATGAGTTGGC-AAATCCCTGCGTGCATCGATGCAT-TTTG-TGTATCGG--A-AATGCTTGTCGGACATTTGT--CGGGTCCCTTGGATATTAGTCCCCTA---CGTTGAAC------GGCCTGT----GGGCTTCA-AGC-CTGCGG-CCTGA-----TG--GTGA---TGTGCCCTTGCAC-ATAAATTCTAAAATCTATTGC---TGCTA---T------TTCATT-GACA---A-G-TGTTCCTTCGGGATTCA-TGTT-----GAG-----GAAA----C-ATCA-GCAAT--------GAGTTTGTG----TGT---ATG-TGCGTATC---ATC-ACC-GAC-CCGAA-TTAT--------------------------------------------------------------------------------------------------------------------------------------GTACGCGA-TTGCCG-GTTTGT------------------------------------------------------------------ATTGTCACGGGGGG-----------------------------------------------------------------------------------------------------------------------------------------------------TCGTTGCCTCGAAACCC-G-ACC-GCG-AAC---------------ACGTAACGTAA-AGCTGCC-G-GGGAGGGAACCC------------------CT-CCCCGGA-CCCACCGGC-CCC-GGCCGC-----------------------------TCG-GC-CGGTCGTCGGAACACGGCGCG-GAATGTCGCCAAGGAACAC-TG-AACTGTCCACGGC-ACGTCGCA-CTCCG-CG-------------GCGTCGTCGGGGCA----------AAGA---GA-AA-------C-ATTATGAATCTCGACAACGGATATCTCGGCTCTCGCATCGATGAAGAACGTAGCGAAATGCGATACGTGGTGTGAATTGCAGAATCCCGTGAACCATCGAGTCTTTGAACGCAAGTTGCGCCCGAGGGACCCT-CCCGAGGGCACGCCTGCC---TGGGCGTTAGAA--------------------------------------------------------------------------------------------------------------------------------------------------------------------------------------------GCCCATCAACGCCCGGTCA------------------------------CCCGACCGCGTGCGGAGAGTGGCCCTCCGAG-CCG----CAG-AGGCACGGCGGGCTGAAGAGCG-AGGCCGTC-GACCGT---GTT-G-GGATCGGCA-AGTGGTGGGC----------TA-CA--GCGCATGCCGA-CCCC----GACC-CG-T--GTTGGCG-TCGGGCCAT--C----A--C-CGACTCCACAACGATGATAAC-GTCGC-CGCGGCGTCCGGCGCCGC-G----CGAC-GCATCCGGA-CC-------------------------------------------------
>Cyperus_fuscus
TTTTTGACTTGCTTTGCATGGCAGGCTCCC-TGCACATTATGTGCGGCCAACTG-TCAT-GGGCTGTCTAT-CC--AGTGT--CCC-TTCGATTAGC--T-TT------TTTG-CT-CCCTA-TGGG-T---GCTTTGTATGGTTGCCTGTATGCTA-TTACCA-TTGTTGGTA------GCAT---GA-TTGTCAC---GTTGCCTAT--TTAGCTTGCTCTGTGGATG-C--TGTGC-ATC-GACGGGTGGCCTAGTTGTTCGC-AGATTCC-ATGTGTTGCCATGTGC--TTA-TGCCTTGG--G-AATGC-AATTGGGATTTTGT--GGGATCTCATGGATATT-GT-CCCTA---CTGTGAGA------GGACTAC----GGGCTTCA-AGC-TTGTAG-ACCGA-----TG--AGG-----TTGCCCGTGCAT-TC--------ATCATCGTTCC---TGATG---T------TTTGTC-AACATGTT-G-TGGTTCTT---GCGTCA-TGTT-----GGG-----AGAT------ATAC-AGGGC--------ATGATTCTT----TAC---GTG-TG-GCATG---CCT-TTT-CGA-CCGAT-CGA----------------------------------------------------------------------------------------------------------------------------------------CATGCGA-TTGCTA-GTTTGC------------------------------------------------------------------ATTGTCATAAGG-------------------------------------------------------------------------------------------------------------------------------------------------------TTGTTGCCTTCAAACAT-G-ACA-GTG-AAC---------------ATGTAACATAA-AGCTACC-G-GGGAGGAGC-TC------------------CT-CCTCGGC-CCTACCGGC-CTT-GGCCCT-----------------------------TTG-TC-CAGGTGTCGGAATACGGCGCG-GATTGTCGCCAAGGAACAC-TG-ATTTG-CTTAGGC-AGACCGCA-TCATG-CG-------------GCGATGCTGAGGCC----------AAAG----A-AA-------C-AATATGACTCTCGGCAACGGATATCTCGGCTCTCGCATCGATGAAGAACGTAGCGAAATGCGATACGTGGTGTGAATTGCAGAATCCCGTGAACCATCGAGTCTTTGAACGCAAGTTGCGCCCGAGGGATCCT-CCCGAGGGCACGCCTGCC---TGGGCGTTAGAA--------------------------------------------------------------------------------------------------------------------------------------------------------------------------------------------GCCCATCAACGCTTAGTCA--ACTCCCCACGTATA---GTGTGAGGAAATTTGGCTAGATGCGGACATTGGCTCTCCTAG-CTG----TCA-AGGCGAGGTGGGCTTAAGAGCA-CGGCCGTC-AACGGT---TTC-G-GGAACGGTG-AGTTGTGGGCT---------TA-CA--GCGAATGCCAA-TCCC----AACC-CA-TGTGTTGACA-TGTGGCCAT--T-------T-TGACCCCAAGACAAGGAGATT-GTTGT-TGTAGCGTC--TCGCTTT-G----CGAC-ATCTTCGGA-CC-------------------------------------------------
>Cyperus_haspan
TTTTTGACTTNNTNTGCATGGCAGGCTCCC-CGCAC-TTATGTGCGGCCAACTG-TCATGGGGCGGTCTGT-TC--ACTWA--TCC-TTTGATTGGC--A-TT------ATTG-CT-GTCTT-GGGA-T-G-CTTGCTGCTGGTTGCCTGTATGGTT-CTACCA-TTTGAGGTA------TTAC---GA-TTGTCAAGCTCGTGTATGC--TAAGCTTGCTCAATTGATG-T--TGTTT-CTG-DGGNNNCGCATGAGTTGTTAGC-AAATTTC-TTGTGTTTCCATGCGT--TTG-TCCCTTGG--A-GTNGC-ATTTAGATTTTTGT--TGGTTTTCACGGATATT-GT-GCCTG-----TTTTGA------GGTTTGC----GGGCTTCG-AGCTTTGTAGACCTTG-----TT--GGG-----TTGCCCGTGCAC-AT--------ATCATAGCCTC---TAATA---C--------------------------------------------------------------------------AGTCT--------TTGATTATG----TGC---TTG-TG-GCGTG---CCT-ACG-TGA-CCGAG-TGA----------------------------------------------------------------------------------------------------------------------------------------CTTGCGA-ATGCCA-GTTTTT------------------------------------------------------------------GTTGTMATATGG-------------------------------------------------------------------------------------------------------------------------------------------------------TCGTTGCCCTCAAACAT-G-ACCTGCG-AAT---------------ATGTAACGTAA--GCTATC-G-GGGAGGAAATTC------------------CT-CCTCGAC-ACAACCGGG-CTC-GACCCT-----------------------------TTG-GT-CGTGTGCCGGAATACGGCGCG-GAATGTCGCCAAGGAACAC-TG-ATTTG-CTTAGGC-AGACGACA-TTATGTCG-------------GTGCTGCATAGGCC----------AAAG----A-AA-------T-AATATGACTCTCGGCAACGGATATCTCGGCTCTCGCATCGATGAAGAACGTAGCGAAATGCGATACGTGGTGTGAATTGCAGAATCCCGTGAACCATCGAGTCTTTGAACGCAAGTTGCGCCCGAGGGACCCT-CCCGAGGGCACGCCTGCC---TGGGCGTTAGAA--------------------------------------------------------------------------------------------------------------------------------------------------------------------------------------------GCCTATCAACGCTCGGCCA--CCTCTGCACGTACCTTTGTGGCAGGGGAC-TGGCCAGATGTGGACATTGGCCCTCCGAG-CTG----CAAGCGGTGCGGTGGGCTCAAGTACA-TGGCCGTC-GATGGT---GTT-G-GGAGCGGCG-AGTGGTGGGC----------AA-CT--GCGCACGCCAA-CCTT--GACCCCTTG-T--GTCGACA-TATGGCCCC-------T--T-TGGACCCCAAACAATGAGCTT-GCCCC-TGCAGTGTC--TTGCTGT-G----CGGC-ACCATTGGA-CC-------------------------------------------------
>Cyperus_hemidrummondii
TCTTGGACATGCCTTGCATGGCAGGCTCCC-CGCAC-GTACGTGCGGCCAACTG-TCACGGGGCTGTCTTC-TC--AGTGT--CCC-TTTGTTTATC--C-AT------TTTG-GT-TGCTT-GGGG-T-ACCTCAGATTTGGTTGCCTGTGCGGTC-TTACCG-TTGTTGGTA------GCAA---AA-TTGTCCATCTTTT--TTGT--TATGCTTGATCCATTGATG-C--TATGC-ATG-GATGGGCGGCCGAGGCGTTGGC-AAATTCC-ATGTGCTACGATGCAC-TTTG-TGCATTGG--A-ACTGCTTATCGGATGTTTGC--CGGGTCTCACGGATATCAGT-CCCTA---CGTCGAGC------GGTCTGC----GGGCTTCA-AGC-GTGCAG-GCTCA-----TG--GTG-----TTGCCCGTACAC-----------AAATTTGTTGC---TGATG---G------TTACTT-GACATGTT-G-TGTTCCTTCGGGATTCA-TGTC-----GAT-----GAAA----C-ATCG-GTAAC--------AAATTTGTG----TGC----TG-TGCATATC---CTT-ATC-GAC-CCGAA-TGA----------------------------------------------------------------------------------------------------------------------------------------TAC-CGA-TTGCCG-GTATGC------------------------------------------------------------------ATTGTCACGGGGCG-----------------------------------------------------------------------------------------------------------------------------------------------------------------------------------------------------------------------------------------------------------------------------------------------------------------------------------------------------------------------------------------------------------------------------------------------------------------------------------------------------------------------------------------------------------------------------------------------------------------------------------------------------------------------------------------------------------------------------------------------------------------------------------------------------------------------------------------------------------------------------------------------------------------------------------------------------------------------------------------------------------------------------------------------------------------------------------------------------------------------------------------------------------------------------------------------------
>Cyperus_hyalinus
TCTTGGACATGCCTTGCATGGCAGGCTCCC-CGCAC-GTACGTGCGGCCAACTG-TCATGGGGCTGTCTTC-TC--AGTGT--CCC-TTCGTTTATC--C-AT------TTCG-GT-TGCTC-GGGG-TCCCCTCGAATTCGGTTGCCTGTGCGGTC-TTACCA-TCGTTGGTA------GCAC---AA-TTGTCCCGCTTTTGCGTAT--TATGCTTGCTCCGTGGATG-C--TATGC-ATC-GATGGGCGGCCGAGGCGTTGGC-AAACTCC-ATGCGCTGCGATGCAC-TCTG-TGCGTTGG--A-ACTGCTCATTGGATGTTTGT--CAGGTCTCACGGATATCAGT-ACCTA---CGTTGAGC------GGTCTGC----GGGCTTAA-AGC-CTGCAG-GCTCA-----TG--GTG-----TTGCCCACGCAC-AT--------AAATTTGCTGC---TGATG---T------TCCCTT-GACG---C-G-TGTTCTTTCGGGATCCA-TGTT-----GAG-----GGATCT--C-ACTC-GGCGC--------ATGTTGGCG----TGT---GTG-GGCATATC---CTC-ACC-GA--CCGAA-TGA----------------------------------------------------------------------------------------------------------------------------------------TACGCGA-TTGCCG-GTCTGC------------------------------------------------------------------ATTGTCACGGGGCG-----------------------------------------------------------------------------------------------------------------------------------------------------TCGTCGCCTCGAAACAC-G-ACC-GCG-AAC---------------GCGTAACGTAA-GCCCGCC-G-GGGAGGGGCCTC------------------CT-CCCCGGA-CCCACCGGC-CCC-GGCCCC-----------------------------CCG-GC-CGGGTGACGGAACACGGCGCG-GAACGTCGCCAAGGAACAC-CG-ATCTGCCCCGCGC-ACGCCGCC-TCCCG-CG-------------GCGCTGCCGAGGCC----------AAAG----A-AA-------C-AGTACGACTCTCGGCAACGGATATCTCGGCTCTCGCATCGATGAAGAACGTAGCGAAATGCGATACGTGGTGTGAATTGCAGAATCCCGTGAACCATCGAGTCTTTGAACGCAAGTTGCGCCCGAGGGACCCT-CCCGAGGGCACGCCTGCC---TGGGCGTTAGAA--------------------------------------------------------------------------------------------------------------------------------------------------------------------------------------------GCCCATCAACGCTCGGTCA------------------------------CCCGACCGCACGCGGACAGTGGCCCTCCGAG-CCG----CAG-AGGCACGGCGGGCTGAAGTGCG-AGGCCGTC-GACCGC---GTC-G-GGAGCGGCA-AGTGGTGGGC----------TA-CA--GCGCATGCCGA-CCCC----GACC-CG-C--GTCGACA-CCGGGCCCT--T----C--C-CGACCCCACGACGAGGAGACA-GCCGC-CGCGGCGTCC-AAGCCGC-G----CGGC-GCATTCGGA-CC-------------------------------------------------
>Cyperus_iria
TTTCGGACATCCCTTGCATGGCAGGCTCCC-CGCAC-GTATGTGCGGCCAACTG-TCATGGGGCTGTCTTT-TC--AGTGT--CCC-YTCG-TTATC--C-AT------TTGG-GT-TGCTC-GGGG-T-GCCTCGGATTTGGTTGCCTGTGCGGTC-TTACCG-TCGTTGGTA------CTAC---AA-TTGTCCCGCTGTTTYGTAT--TTTGCTTGCTCGGTTGATG-C--TATGC-ATC-GACGGGCGGCCGAGGTGTTGGC-AAATTCC-ATGCGCTGCGACGCACTTTTG-TGCGTCGG--A-ACTGCTTATTGGATGTTTGT--CCGGTCTCACGGATATCAGT-CCCTA---CGTTGAGC------GGTCTGC----GGGCTTCA-AGC-CTGCAG-GCTGA-----TG--GTG-----TTGCCCACACAC-AT--------AAATTTGTTGC---TGATG---T------CCCATC-GGCGCATG-G--------------------------------------------------------------------TTYGT----TGT---GTG-GGCATATC---CTT-ACC-GAC-CGGAA-TGA----------------------------------------------------------------------------------------------------------------------------------------TATGCGT-CTGCGG-GTTYGC------------------------------------------------------------------CTAGGYGTGGCCGA----------------------------------------------------------------------------------------------------------------------------------------------------------------------------------------------------------------------------------------------------------------------------------------------------------------------------------------------------------------------------------------------------------------------------------------------------------------TGTACGACTCTCGGCAACGGATATCTCGGCTCTCGCATCGATGAAGAACGTAGCGAAATGCGATACGTGGTGTGAATTGCAGAATCCCGTGAACCATCGAGTCTTTGAACGCAAGTTGCGCCCGAGGGACCCT-CCCGAGGGCACGCCTGCC---TGGGCGTTAGAAGTCGTTGCCTCGAAACACGACC-GCGAACACGTAACGTAAAGCCTCCGGGGAGGGAT--CCTCCTCCCCGGATCCCCCGGCCCCGGCCGCCAGGCCGGGTGCCGGAACACGGCGCGGACTGTCGCCAAGGAACACCGATCTG-CCCGGGCACGCCGCATTCCG-CGGCGC-GCCGGGGCCAACGAAACGCCCATCCACGCTCGGTCA-----------------------------CCCCGACCGCATGCGGACACTRGCCCTCCGAG-CCG----CAG-AGGCACGGCGGGCCGAAGCGCG-AGGCCGTC-GACCGC---GTC-G-GGAGCGGCA-AGTGGTGGGC----------TA-CA--GCGCATGCCGA-CCCC----GAC--CG-C--GCCGACA-CCCGGCCCC--T----C--A-CGACCCCACGACGAGGAGACC-GTCGC-CGCGGCGTCC-ACGCCGG-G----CGAC-GCATTCGGA-CC-------------------------------------------------
>Cyperus_isolepis
--------------------------------------------------------------------------------------------------------------------------------------------CGGTTGCCTGTGCGGTC-TTACCA-TTGTTGGTA------GTTC---AA-TTGTCCCTCTTTTTGGTATTATATGCTTGGCCCG-TGATG-C--TATGC-ATC-AATGGGCAGCCGAGGTGTTGGC-AAATTCC-ATGTGCTATGATGCAC-TTTG-TGTATCAG--ATATTGCTTATTGGATGTTTGT--CTGGTCTCACGGATATCAGT-CCCTATGTTGTTGAGT------GGTCTGT----GGGCTTTA-AGC-GTGCAG-GCTGC-----TG--GTG-----TTGNTCGTACAA-AT----------ATTTGTTGC---TGATG---G------TTAGTT-GACATATT-G-TTTTCCTTTGGGATTCA-TGTGT---TGAT-----GAAT----C-ATCA-TCAAC--------AAATTTGTG----AGC---GTG-TGCATATC---CTT--AC-GAC-TCGAA-TGA----------------------------------------------------------------------------------------------------------------------------------------TGTGCGA-TTGCCG-GTATGC------------------------------------------------------------------ATTGTCACGGGGTG-----------------------------------------------------------------------------------------------------------------------------------------------------------------------------------------------------------------------------------------------------------------------------------------------------------------------------------------------------------------------------------------------------------------------------------------------------------------------------------------------------------------------------------------------------------------------------------------------------------------------------------------------------------------------------------------------------------------------------------------------------------------------------------------------------------------------------------------------------------------------------------------------------------------------------------------------------------------------------------------------------------------------------------------------------------------------------------------------------------------------------------------------------------------------------------------------------
>Cyperus_kyllingiella
TCCTTGACTTGCTTTGCATGGCAGGCTCCC-CGCAC-GTACGTGCGGCTAACTG-TTRTGGGGCTGTCTTT-TC--ACTGT--CCC-TTCGTTTATC--A-TT------TTTG-AT-CGTTT-GGGG-T-G-CTTGGCTTTGGTTGCCTGTGTGGT--TTACCC-TTGTGGGTA------GCTC---GA-TTGTCCCGTCATTACAAAT--TTAGCTAGCTCGGTTGATG-C--TGTGC-ATC-GATGGGCGGCCGAGGCA-TAGC-AAATTCC-ATGCGTTGCGATGCAA--TTG-TGCCTTGG--A-ACTGC-AATTGGATGTTTGC--TGGGTCTCACGGATATCAGT-CCCTA---CATTGAGA------GGTCTAC----GGGCTTCA-AGC-TTGCAG-ACCTA-----TG--AGG-----GTGCCCTTGCAC-AT--------ATCATTGTTGC---TGATG---T------TTCGCCTAACATTTC-G-TGGTTTCT---GCGTTG-CGTT-----GGG-----GGATCT--C-ATTC-GGGGC--------ATGATTATG----TGT---CTG-TGGATATG---CCT-TCT-TGA-CCGAA-TGA----------------------------------------------------------------------------------------------------------------------------------------CACGCGA-TTGCTG-GTTTGC------------------------------------------------------------------ATCGTCGTTAGG-------------------------------------------------------------------------------------------------------------------------------------------------------------------------------------------------------------------------------------------------------------------------------------------------------------------------------------------------------------------------------------------------------------------------------------------------------------------------------------------------------------------------------------------------------------------------------------------------------------------------------------------------------------------------------------------------------------------------------------------------------------------------------------------------------------------------------------------------------------------------------------------------------------------------------------------------------------------------------------------------------------------------------------------------------------------------------------------------------------------------------------------------------------------------------------------------------
>Cyperus_laevigatus
TCACGGACATGCCTTGCATGGCAGGCTCCC-CGCAT-GTATGTGCGGCCAACTG-TCATGGGGATGTCTTA-TC--AGTGT--CTC-TTCGTTTATC--C-AT------TTGG-GTAAGCTT-GGGG-T-GACTCAGATTTGGTTGCCTGTGCGGCA-TTACCG-TAGTTGGTA------GCAC---AA-TTGTCCCGCTGTTGTGTGA--TTCGCTTGCTCTGTTGATG-C--CATGC-ATT-CTGTGGCGTCGCATGAGTTGGC-AAGTTCC-GTGTGCTGCGATGCAC-TTTC-TGCGTTGG--A-AATGCTTATCGGATATTTGT--TGGGTCTCACGGATATCGGT-CCCTA---CGCTGAGC------GGTCCGC----GGGCTTCA-AGC-CTGCGG-CCTCA-----TT--GTG----TTTGCCCGTGCAC-AT--------AAATCTGTTGC---CGATG---T------TACCTC-GACGTGTT-G-GGTTCTTTCGGGATTCA-AGTT-----GAG-----GGATCT--C-TCTC-GGCGT--------ATTTTTGTG----TGT---ATGATGAGCATT---GTC-ACC-GAC-CCGAA-TGA----------------------------------------------------------------------------------------------------------------------------------------TACGCGA-TTGCTG-GTMTGC------------------------------------------------------------------ATTGTCACGGGACG-----------------------------------------------------------------------------------------------------------------------------------------------------------------------------------------------------------------------------------------------------------------------------------------------------------------------------------------------------------------------------------------------------------------------------------------------------------------------------------------------------------------------------------------------------------------------------------------------------------------------------------------------------------------------------------------------------------------------------------------------------------------------------------------------------------------------------------------------------------------------------------------------------------------------------------------------------------------------------------------------------------------------------------------------------------------------------------------------------------------------------------------------------------------------------------------------------
>Cyperus_lecontei
-----------------------------------------------------------------------------------------------------------------------------------------------------------------------------------------------------------------------------------------------------------------------------------------------------------------------------------------------------------------------------------------------------------------------------------------------------------------------------------------------------------------------------------------------------------------------------------------------------------------------------------------------------------------------------------------------------------------------------------------------------------------------------------------------------------------------------------------------------------------------------------------------------------------------------------------------------------------------------------------------------------------------------------------TTGTTGCCTTCAAACAC-G-ACCGGCG-AAC---------------ACGTAACGTTA-AGCTACC-G-GGGAGGAGCTTC------------------CT-CTCTGGC-CCCACCGGC-CCC-GACCCC-----------------------------TTG-GT-TGTGTGCCGGAACACGGCGCG-GAATGTCGCCAAGGAACAC-TG-ATTTG-CTCAGGC-AGATGACA-TTATGTCG-------------GTGCTGCTGAGCCC----------AAAG----A-AA-------C-AATATGACTCTCGGCAACGGATATCTCGGCTCTCGCATCGATGAAGAACGTAGCGAAATGCGATACGTGGTGTGAATTGCAGAATCCCGTGAACCATCGAGTCTTTGAACGCAAGTTGCGCCCGAGGGACCCT-CCCGAGGGCACGCCTGCC---TGGGCGTAAGAA--------------------------------------------------------------------------------------------------------------------------------------------------------------------------------------------GCCTCTCAACGCTCGGCCA--CCTCCACACGTACC-TCGTGGTGGGGGAC-TGGCCAGATGCGGACACTGGCCCTCCGAG-CCG----CAAACGGTGCGGTGGGCTCAAGTGCA-CGGCCGTC-GACGGT---GTC-G-GGAGCGGCG-AGTGGTGGGC----------AA-CT--GCGCACGCCAA-CCCC--GACCCC-TG-T--GCCGACA-TATGGCCCC--T----T--C-TGGACCCCAAACAAGGAGCCG-GTCGT-TGCAGCGTC--CTGCTGC-G----CGGC-ACCTCTGGA-CC-------------------------------------------------
>Cyperus_leptocarpus
TCTCGGACATGCCTTGCATGGCAGGCTCCC-CGCAC-GTATGTGTGGCCAATTG-TCATGGGGCTGTCTTC-TC--AGTGT--CCC-CTTGTTTATC--C-AT------TTTG-GT-TGCT--GGGG-T-GCCTCAAATCTGGTTGCCTGTGCGGTC-TTACCG-TCGTTGGTA------CCAC---AA-TGTTCCCTCTGTTTCGTAT--TATGCTTGCTCCGTCGATG-CTATATGC-ATC-GATGGGCGGCCGAGGTGTTGGC-AAATTCC-GTGCGCTGCGATGCAC-TTTG-TGCGTCGG--A-ACTGCTTATCGGATGTTTGT--CGGGTCTCACGGATATCAGT-CCATA---TGCTGAGG------GGTCTGY----GGGCTTCA-AGC-GTGCAG-GCTCA-----TG--GTG-----TTGCCCGTACAC-----------AAATTTGTTGC---TGATG---G------TGACTT-GACA---C-G-TGTTCCTTTGGGATTCA-TGTC-----GAT-----GAAA----C-ATCA-GCAAC--------AAATTTGTG----AGC---GTG-TGCATATC---CTT-ACC-GAC-TCGAA-TGA----------------------------------------------------------------------------------------------------------------------------------------TATGCGA-TTGCCG-GTATGC------------------------------------------------------------------ATTGTCACGGGGCG-----------------------------------------------------------------------------------------------------------------------------------------------------TCGTTGCCTCGAAACAC-G-ACC-GCG-AAC---------------ACGTAACGTAA-AGCCGCC-G-GGGAGGGCCCTC------------------CTCCCCCGGC-TCCACCGGC-CCC-GGCCCC-----------------------------TAG-GC-CGAGTGCCGGAACACGGCGCG-GATTGTCGCCAAGGAACAC-TG-ATCTG-CCTAGGC-ACGCCGCA-ACCCG-CG-------------GCGCTGTCGAGGCC----------AAAG----A-AA-------C-AATATGACTCTCGGCAACGGATATCTCGGCTCTCGCATCGATGAAGAACGTAGCGAAATGCGATACGTGGTGTGAATTGCAGAATCCCGTGAACCATCGAGTCTTTGAACGCAAGTTGCGCCCGAGGGACCCT-CCCGAGGGCACGCCTGCC---TGGGCGTTAGAA--------------------------------------------------------------------------------------------------------------------------------------------------------------------------------------------GCCCATCCACGCTCGGTCA------------------------------CCCGACCGCATGCGGAGAGTGGCCCTCCGAG-CCG----CAG-AGGTGCGGTGGGCCGAAGTGCA-AGGCCGTC-GACCGC---GTC-G-GGATCGGCA-AGTGGTGGGC----------TA-CA--GCGCATGCCTA-CCCC----GACC-CG-C--GTCGACA-CTCGGCCCT--T----T--C-CGACCCCACAACGAGGAGACC-GTCGC-CGCGGCGTCC-CCGCCGT-G----CGAC-GCATCCGGA-CC-------------------------------------------------
>Cyperus_ligularis
-----------------------------------------------------------------------------------------------------------------------------------------------------------------------------------------------------------------------------------------------------------------------------------------------------------------------------------------------------------------------------------------------------------------------------------------------------------------------------------------------------------------------------------------------------------------------------------------------------------------------------------------------------------------------------------------------------------------------------------------------------------------------------------------------------------------------------------------------------------------------------------------------------------------------------------------------------------------------------------------------------------------------------------------TCGTCGCCTCGAAACAC-G-ACC-GCG-AAC---------------ACGTAACGTAAAAGCCGCC-G-GGGAGGTGCCTC------------------CT-CCCCGGC-TCCGCCGGC-CCC-GACCCC-----------------------------CCG-GC-CGGGTGCCGGAACACGGCGCG-GACTGTCGCCAAGGAACAC-CG-ATCCGCCCCGGGC-ACGCCGCA-CCCCG-CG-------------GCGCGGCCGAGGCC----------AAAG----A-AA-----------------------------------------------------------------------------------------------------------------------------------------------------------------------AC---------------------------------------------------------------------------------------------------------------------------------------------------------------------------------------------------GCCCATCGACGCTCGGTCA------------------------------CCCGACCGCACGCGGACAGTGGCCCTCCGAG-CCG----CAG-AGGCACGGCGGGCCGAAGCGCG-AGGCCGTC-GACCGC---GTC-G-GGAGCGGCA-AGTGGTGGGC----------AA-CA--GCGCATGCCGA-CCCC----GACC-CG-C--GTCGACG-CACGGCCCT--T----C--C-CGACCCCACGACGAGGAGACC-GTCGC-CGCGGCGTCC-CCGCCGC-G----CGAC-GCCTTCGGA-CC-------------------------------------------------
>Cyperus_longus
TCTTGGACATGCCTTGCATGGCAGGCTCCC-CGCAC-GTACGTGCGGCCAACTG-TCATGGGGCTGTCTTC-TC--AGTGT--CCC-TTCGTTTATCCTC-AT------TTCG-GT-AGCTC-GGGG-T-GCCTCGGATTTGGTTGCCTGTGCGGTC-TTACCG-TAGTTGGTA------TCAC---AA-TTGTCCCGCTGTTGCGTAT--TTCGCCTGCTCCGTTGATG-G--TATTC-ATY-GATGGGCGGCCGAGGCGTTGGC-AAMTTCC-ATGCGCTGCGATGCAC-TRTG-TGCGTCGG--A-ACTGCTTATCGGATATTTGC--TGGGTCTCACGGATATCGGT-CCCTA---CGTTGAGC------GGTCTGC----GGGCTTCA-AGC-CTGCAG-GCTCA-----TG--GTG-----TTGCCCGCACAC-AT--------AAATTTGTTCC---TGACG---C------TCCATC-GACA---C-G-TGTTCCTTCGGGATTCA-TGTT-----GAG-----GGATCT--C-ACTC-GGCGC--------ATGTTTGTG----TGT---GCG-TGCATATC---CTC-ACC-GAC-CCGAA-TGA----------------------------------------------------------------------------------------------------------------------------------------TACACGA-TTGCCG-GTCTGC------------------------------------------------------------------ATCGTCACGGGAAG-----------------------------------------------------------------------------------------------------------------------------------------------------------------------------------------------------------------------------------------------------------------------------------------------------------------------------------------------------------------------------------------------------------------------------------------------------------------------------------------------------------------------------------------------------------------------------------------------------------------------------------------------------------------------------------------------------------------------------------------------------------------------------------------------------------------------------------------------------------------------------------------------------------------------------------------------------------------------------------------------------------------------------------------------------------------------------------------------------------------------------------------------------------------------------------------------------
>Cyperus_lupulinus
-----------------------------------------------------------------------------------------------------------------------------------------------------------------------------------------------------------------------------------------------------------------------------------------------------------------------------------------------------------------------------------------------------------------------------------------------------------------------------------------------------------------------------------------------------------------------------------------------------------------------------------------------------------------------------------------------------------------------------------------------------------------------------------------------------------------------------------------------------------------------------------------------------------------------------------------------------------------------------------------------------------------------------------------TCGTTGCCCCGAAACAC-G-ACC-GCG-AAC---------------ACGTAACGTAA-AGCCGCC-G-GGGGGGGGCCTC------------------CC-CCCCGGA-CCCGCCGGC-CCC-GGCCCC-----------------------------TCG-GC-CGGGCGCCGGAACACGGCGCG-GACTGTCGCCAAGGAACAC-CG-ATCTGCCCACGGC-GCGCCGCG-CTCCG-CG-------------GCGCCGCCGGGGCC----------AAAG----A-AATA----TC-AATACGACTCTCGGCAACGGATATCTCGGCTCTCGCATCGATGAAGAACGTAGCGAAATGCGATACGTGGTGTGAATTGCAGAATCCCGTGAACCATCGAGTCTTTGAACGCAAGTTGCGCCCGAGGGACCCT-CCCGAGGGCACGCCTGCC---TGGGCGTTAGAA--------------------------------------------------------------------------------------------------------------------------------------------------------------------------------------------GCCCATCAACGCCCGGTCA------------------------------CCCGACCGCGTGCGGACAGTGGCCCCCCGAG-CCG----CAG-AGGCACGGCGGGCTGAAGCGCG-AGGCCGTC-GACCGC---GTC-G-GGAGAGGCA-AGTGGTGGGC----------TA-CA--GCGCATGCCGA-GCCC----GACC-CG-C--GTCGACA-CACGGCCCT--T----C--C-GGACCCCACGACGAGGAGACC-GTCGC-C------------GCCGC-G----CGAC-GCCTTCGGA-CC-------------------------------------------------
>Cyperus_luzulae
TTTTTGACATGCTTTGCATGGCAGGCTCCC-TGCAC-GTATGTGCGGCCAACTG-TCATGGGGCTGTCTGT-TC--ACTGT--CCC-GTTGATTAGC--A-TT------TTTG-CT-CGTTG-GGGT-C---TCGCTGTGGGTTTGGCTGTGTGGAT-CTACCC-TTGTTGGTA------GCAC---GA-TTGTCCCGTTGTTGCCTGT--TTAGCCTGCTATGTGGATG-C--TATGC-ATC-GACAGGCGGCCGATGTGTCATC-AAATTCC-ATGTGTCTCAAAGCGC--TTG-CGCTTTGG--A-AGTGC-ATTTGGATATTTGT--TGTGTCCCATGGATATT-GT-GCCTG-----TCGGGA------GGTCCAT----CGGCTTCG-TGC-TTGTGG-ACCGA-----TG--AGG-----TCGCCTTTGCAC-GG--------ATCATTGCTGC---GGATGAAAC------TTCTCG-GACATGCT-G-T---CGGTTTGGCGCAT-GCTG-----GGT-----GACATC----ATAT-CGCAT-----TCTCTGGTTATG----TGC---GGG-GGCGGGTG---CCT-CAT-TGA-CCGAA-TGA----------------------------------------------------------------------------------------------------------------------------------------CTTGCGA-TTGCTG-GTTTGC------------------------------------------------------------------ATCGTCGTAAGG-------------------------------------------------------------------------------------------------------------------------------------------------------TCGTTGCCTTCGAACAC-G-ACCGGCG-AAC---------------ACGTAACACAA-AGCCATC-G-GGGAGGGTCACC------------------CT-CCCCGAC-CCCA-CGGC-CCC-GGCCTT-----------------------------CCG-GT-CGGGTGCCGGAATACGGCGCG-GAATGTCGCCAAGGAACAC-TG-ATCTG-CCTGGGC-GGACGGCA-TCGTGCCG-------------GTGCTGCCAAGGCC----------ACAA----A-AA-------C-TGTATGACTCTCGGCAACGGATATCTCGGCTCTCGCATCGATGAAGAACGTAGCGAAATGCGATACGTGGTGTGAATTGCAGAATCCCGTGAACCATCGAGTCTTTGAACGCAAGTTGCGCCCGAGGGACCCT-CCCGAGGGCACGCCTGCC---TGGGCGTTAGAA--------------------------------------------------------------------------------------------------------------------------------------------------------------------------------------------GCCCATCAACGCTCGGTCG--CCCCTCCACGTACT---GCGGCAGGGGACTCGGCCAGATGCGGAGGTTGGCCCTCCGAG-TCG----TAAGAGATGCGGTGGGCTCAAGTGTG-CGGCCGTC-GACGGT---GTC-G-GGAGCGGCG-AGTGGTGGGCTA--------TA-CA--GCGCACGCCAG-ACCCCCGACACT-CG-A--GATGACA-CGCGGCCCT--T----C--C-GGACCCCAGAACAAGAAGCCT-GCCGT-CACTGCGTC--ACGCCGT-G----CGGC-ATCTTCGGA-CC-------------------------------------------------
>Cyperus_macrostachyos
TCTTGGACATGCCTTGCATGGCAGGCTCCC-TGCAC-ATACGTGCGGCCAACTG-TCATGGGGCTGTCTTC-TC--AGTGT--CCC-TTAGTTTATCCAC-AT------TGTG-GT-CGCTT-TGGG-T-GCATCGGATTTGGTTGCCTGTGCGGTC-TTACCG-TAGTTGGTA------GCAT---AA-TTGTCCCGCTGTTGCGTAA--TTTGCTTGC-CCGTCGATG-C--TATGC-ATC-GATGGGTGGCCGAGGTGTTGGC-AAATTCC-ATACGCTGCGATGCAC-TTTG-TGCGTCGG--A-ACTGCTTATCGGATGTTTGC--CGGGTCTCACGGATATCAGT-CCCTA---CGTTGAGC------GATCTGC----GGGCTTCA-AGC-CTGCAG-CCTCA-----TG--GTG-----TTGCCCACACAC-GT--------AGATGTGTTGC---GGATG---T------TTCCTC-GACATGTT-G-TGTTCTTTCGGGATCCA-TGTT-----TGA-----GGA-AA--C-GTCG-GCAAT--------AAGTTCATG----TGT---ATG-TGCATATC---CTT-ACC-GAA-CCGAA-TGA----------------------------------------------------------------------------------------------------------------------------------------TACGCGA-TTGCCT-GTCTGC------------------------------------------------------------------ATTGCCACGGGGCG-----------------------------------------------------------------------------------------------------------------------------------------------------TCGTTGCCTCGAAACAC-G-ACC-GCG-AAC---------------ACGTAACGTAA-AGCCCCC-G-GGGAGGGCACTC------------------CT-CCCCGGA-CACACCGGA-CCC-GGCCCC-----------------------------CCG-GC-CGGGCGCCGGAACACGGCGCG-GACTGTCGCCAAGGAACAC-CG-ATCTGCCCCCGGC-ACGCCGCG-ACCCG-CG-------------GCGCTGACGAGGCC----------AAAG----A-AA-------C-AGTATGACTCTCGGCAACGGATATCTCGGCTCTCGCATCGATGAAGAACGTAGCGAAATGCGATACGTGGTGTGAATTGCAGAATCCCGTGAACCATCGAGTCTTTGAACGCAAGTTGCGCCCGAGGGACCCT-CCCGAGGGCACGCCTGCC---TGGGCGTTAGAA--------------------------------------------------------------------------------------------------------------------------------------------------------------------------------------------GCCCATCAACGCTCGGTCG------------------------------CCCGACCGCACGCGGACAGTGGCCCTCCGAG-CCG----CAG-AGGCACGGCGGGCTGAAGCGCG-AGGCCGTC-GACCGC---GTC-G-GGAGCGGCA-AGTGGTGGGC----------TA-CA--GCGCATGCCGA-CCCC----GACC-CG-C--GTCGACA-CCCGGCCCT--C----A--A-CGACCCCACGACGAGGAGACC-GCCGC-CGCGGCGTAC-CGGCCGC-G----CGGC-GCATTCGGA-CC-------------------------------------------------
>Cyperus_microiria
-----------------------------------------------------------------------------------------------------------------------------------------------------------------------------------------------------------------------------------------------------------------------------------------------------------------------------------------------------------------------------------------------------------------------------------------------------------------------------------------------------------------------------------------------------------------------------------------------------------------------------------------------------------------------------------------------------------------------------------------------------------------------------------------------------------------------------------------------------------------------------------------------------------------------------------------------------------------------------------------------------------------------------------------TCGTCGCCTCGAAACAC-G-ACC-GCG-AAC---------------ACGTAACGTAA-AGCCTCC-G-GGGAGGGATCCC-----------------CCT-CCCCGGATCCCCCCGGC-CCC-GGCCGC-----------------------------CAG-GC-CGGGTGCCGGAACACGGCGCG-GACTGTCGCCAAGGAACAC-CG-ATCTG-CCCGGGC-ACGCCGCA-TTCCG-CG-------------GCGC-GCCGGGGCC----------AACG----A-AA-------C-TGTACGACTCTCGGCAACGGATATCTCGGCTCTCGCATCGATGAAGAACGTAGCGAAATGCGATACGTGGTGTGAATTGCAGAATCCCGTGAACCATCGAGTCTTTGAACGCAAGTTGCGCCCGAGGGACCCT-CCCGAGGGCACGCCTGCC---TGGGCGTTAGAA--------------------------------------------------------------------------------------------------------------------------------------------------------------------------------------------GCCCATCCACGCTCGGTCA-----------------------------CCCCGACCGCATGCGGACACTGGCCCTCCGAG-CCG----CAG-AGGCACGGCGGGCCGAAGCGCG-AGGCCGTC-GACCGC---GTC-G-GGAGCGGCA-AGTGGTGGGC----------TA-CA--GCGCATGCCGA-CCCC----GAC--CG-C--GCCGACA-CCCGGCCCC--T----C--A-CGACCCCACGACGAGGAGACC-GTCGC-CGCGGCGTTC-ACGCCGG-G----CGAC-GCATTCGGA-CC-------------------------------------------------
>Cyperus_mindorensis
TCTTGGACATGCTTTGCATGGCAGGCTCCC-CGCAT-GTACGTGCGGCCAACTG-TCATGGGGCTGTCTTC-TC--AGTGT--CCC-TTCGTATATC--C-AT------TCTG-GT-AGCCA-GGGG-T-GCCCCAAATTCGGTTGCCTGTGCGGTC-TTACCG-TAGTTGGTA------GCAC---AA-TTGTCCCGCTGTAGTGTAT--TTTGCTTGCTCGGTCGATG-C--TATGC-ATC-GATGGGCGGCCGAGGCGTTGGC-AAATTTC-GTATGCTGCGATGCAC-TGTG-TGTGTCGT--A-ACTGCTTGTCGGATGTTTGC--TGGGTCTCACGGATATCAGT-CCCTA---TGTTGAGC------GGTTTGC----GGGCTTCA-TGC-CTGCAG-GCTCA-----TG--GTG-----TTGCCCGTACAC-AC--------GGATTTGTTGC---TGACG---G------TTCCTC-GACGTGTT-G-CGTTCCATTGGGATTCA-TGTC-----GAG-----GGATCT--C-ACTC-GGCGC--------ATGTTGGTG----TGC---ATG-TGCGTATC---CTT-ACC-GAC-CCGAA-CGA----------------------------------------------------------------------------------------------------------------------------------------TACGCGA-TTGTCG-GTCTGC------------------------------------------------------------------ATTTCCACGGTGAG-----------------------------------------------------------------------------------------------------------------------------------------------------------------------------------------------------------------------------------------------------------------------------------------------------------------------------------------------------------------------------------------------------------------------------------------------------------------------------------------------------------------------------------------------------------------------------------------------------------------------------------------------------------------------------------------------------------------------------------------------------------------------------------------------------------------------------------------------------------------------------------------------------------------------------------------------------------------------------------------------------------------------------------------------------------------------------------------------------------------------------------------------------------------------------------------------------
>Cyperus_neotropicalis
TCTTGGACATGCCTTGCATGGCAGGCTCCC-CGCAC-GTATGTGTGGCCAATTG-TCATGGGGCTGTCTTC-TC--AGTGT--CCC-CACGTTTATC--T-GT------TTTG-GT-TGCTT-GGGG-T-GCCTCAAATTCGGTTGCCTGTGCGGTC-TTACCG-TTGTTGGTA------CCAC---AA-TGTTCCCTCTGTTTCGTAT--TATGCTTGCTCCGTCAATG-C--TATGC-ATA-GATGGGCGGCCGAGGTGTTGGC-AAATCCC-GTGCGCTGCGATGCAC-TTTG-TGCGTCGG--A-ACTGCTTATCGGATGTTTGT--CGGGTCTCATGGATATCAGT-CAATA---TGTTGAGC------GGTCTGC----GGGCTTCA-AGC-GTGCAG-GCTCA-----TG--GTG-----TTGCCCGTACAC-----------AGATTTGTTGC---TGATG---G------TGACTT-GACA---T-G-TGTTCCTTCGGGATTCA-TGTC-----GAT-----GAAA----C-ATCA-GTAAC--------AAATTTGTG----AGC---GTG-TGCATATC---CTT-CCC-GAC-TAGAA-TGA----------------------------------------------------------------------------------------------------------------------------------------TACGCGA-TTGCCG-GTATTC------------------------------------------------------------------ATTGTCACGGGGCG-----------------------------------------------------------------------------------------------------------------------------------------------------TCGTTACCTCGAAACAC-G-ACC-GCG-AAC---------------ACGTAACGTAA-AGCCGCC-G-GGGAGGGCCCTC------------------CT-CCCCGGC-TCCACCGGC-CTC-GGCCCC-----------------------------TAG-GC-CGAGTGTCGGAACACGGCGCG-GACTGTCGCCAAGGAACAC-CG-ATCTG-CCAAGGC-ACGCCGCA-ACCCG-CG-------------GCGCTGCCGAGGCC----------AAAG----A-AA-------C-AATATGACTCTCGGCAACGGATATCTCGGCTCTCGCATCGATGAAGAACGTAGCGAAATGCGATACGTGGTGTGAATTGCAGAATCCCGTGAACCATCGAGTCTTTGAACGCAAGTTGCGCCCGAGGGACCCT-CCCGAGGGCACGCCTGCC---TGGGCGTTAGAA--------------------------------------------------------------------------------------------------------------------------------------------------------------------------------------------GCCCATCCACGCTCGGTCA------------------------------CCCGACCGCATGCGGAGAGTGGCCCTCCGAG-CCG----CAG-AGGCACGGTGGGCCGAAGTGCA-AGGCCGTC-GACCGC---GTC-G-GGATCGGCA-AGTGGTGGGC----------TA-CA--GCGCATGCCTA-GCCC----GACC-CG-C--GTTGACA-CTCGGCCCT--T----T--C-CGACCCCACAACGAGGAGACC-GTCGC-CGCGGCGTCC-CTGCCGT-G----CGAC-GCATCCGGA-CC-------------------------------------------------
>Cyperus_ochraceus
TTTTTGACATGCTTTGCATGGCAGGCTCCC-TGCAC-GTATGTGCGGCCAACTG-TCATGGGGCTGTCTGT-TC--ACTGT--CCC-TTCGATTAGC--A-AT------TTTG-CT-CGTTA-GGGT-C---TCGTTGTGGGTTTGGCTGTGTGGAT-CTACCC-TCGTCGGTA------GCAC---GA-TTGTCCCGTTGTTGCCTGT--TCAGCCTGCTATGTGGATG-C--TATGC-ATC-GACAAGGGGCCGATGTGTCATC-AAATTCC-ATATGTCTCAAAGCGC--TTG-TGCTTTGG--A-AGTGC-ATTTGGATATTTGT--TGTGTCCCATGGATGTT-GT-GCCTG-----TTGGGA------GGTCTAT----CGGCTTCA-TGC-TTGTAG-ACCGA-----TG--AGG-----TCGCCTTTGCAC-GG--------ATCATTGCTGC---GGATGAAAC------TTCTCA-GACATGCT-G-T---CGGTTTGACGCAT-GCTG-----GGT-----GACATC----ATAT-CGCAT-----TCTATGGTTATG----TGC---GGG-TCTGKGGC---GTC-GCA-TGA-GTTGC-AGT----------------------------------------------------------------------------------------------------------------------------------------ACGGCAG-TAGTTC-AGTCAG------------------------------------------------------------------ACTGCC-------------------------------------------------------------------------------------------------------------------------------------------------------------TCGTTGCCTTCGAACAT-G-ACCGGCG-AAC---------------ACGTAACACAA-AGCTATC-G-GGTAGGATCATC------------------CT-CCCCGAC-CCCA-CGGC-CCC-GGCCAT-----------------------------CCG-GC-CGGGTGCCGGAATACGGCGCG-GAATGTCGCCAAGGAACAC-TG-ATCTG-CCTAGGC-GGACGGCA-TCACGCCG-------------GTGCTGCTGAGGCC----------ACAA----A-AA-------C-TATATGACTCTCGGCAACGGATATCTCGGCTCTCGCATCGATGAAGAACGTAGCGAAATGCGATACGTGGTGTGAATTGCAGAATCCCGTGAACCATCGAGTCTTTGAACGCAAGTTGCGCCCGAGGGACCCT-CCCGAGGGCACGCCTGCC---TGGGCGTTAGAA--------------------------------------------------------------------------------------------------------------------------------------------------------------------------------------------GCCCATCAACGCTCGGTCG--CCCCTCCGCGTACC---GCGGCAGGGGACTCGRCCAGATGCGGAGGTTGGCCCTCCGAG-TCG----TAATAGATGCGGTGGGCTCAAGTGTG-CGGCCGTT-GACAGT---GTC-G-GGAGCGGCG-AGTGGTGGGC----------TA-CA--GCGCACGCCGG-ACCCCCGACACT-CG-A--GATGACA-TATGGCCCT--T----C--C-GGACCCCAGAACAAGAAGCCT-GCCGT-CACGGCGTC--ACGCCGT-G----CGGC-ATCTTCGGA-CC-------------------------------------------------
>Cyperus_odoratus
-----------------------------------------------------------------------------------------------------------------------------------------------------------------------------------------------------------------------------------------------------------------------------------------------------------------------------------------------------------------------------------------------------------------------------------------------------------------------------------------------------------------------------------------------------------------------------------------------------------------------------------------------------------------------------------------------------------------------------------------------------------------------------------------------------------------------------------------------------------------------------------------------------------------------------------------------------------------------------------------------------------------------------------------TCGTTGCCTCGAAACAC-G-ACC-GCG-AAC---------------ACGTAACGTAA-AGCCTCC-G-GGGAGGGGCCCC------------------CT-CCCCGGA-CCCCCCGGC-CCC--GGCCC-----------------------------CCG-GC-CGGGTGCCGGAACACGGCGCG-GACTGTCGCCAAGGAACAC-CG-ATCTG-CCCAGGC-GCGCCGCG-TCCCG-CG-------------GCGCCGCCGAGGCC----------AAAG----A-AA-------C-AGTATGACTCTCGGCAACGGATATCTCGGCTCTCGCATCGATGAAGAACGTAGCGAAATGCGATACGTGGTGTGAATTGCAGAATCCCGTGAACCATCGAGTCTTTGAACGCAAGTTGCGCCCGAGGGACCCT-CCCGAGGGCACGCCTGCC---TGGGCGTTAGAA--------------------------------------------------------------------------------------------------------------------------------------------------------------------------------------------GCCCATCAACGCTCGGTCA-----------------------------CCCCGACCGCACGCGGACACTGGCCCTCCGAG-CCG----CAG-AGGCACGGCGGGCTGAAGCGCG-AGGCCGTC-GACCGC---GTC-G-GGAGCGGCA-AGTGGTGGGC----------TA-CA--GCGCATGCCGA-GCCC----GACC-CG-C--GTCGACA-CACGGCCCT--T----C--C-GGACCCCACGACGAGGAGACC-GTCGC-C------------GCCGT-G----CGAC-GCCTTCGGA-CC-------------------------------------------------
>Cyperus_papyrus
TCTTGGACATGCCTTGCATGGCAGGCTCCC-CGCAC-GTACGTGCGGCCAACTG-TCATGGGGCTGTCTTC-TC--AGGGT--CCC-TTCGTTTATC--C-AT------TTCG-GT-AGCTC-GGGG-T-GCCTCGGATTTGGTTGCCTGTGCGGTC-TTACCG-TATTTGGTA------TCAC---AA-TTGTCCCGCTGTTGCGTAT--TTTGCTTGCTCCGTCGATG-C--TACCC-ATC-GGCGGGCGGCCGAGGCGTTGGC-AAATTCC-GTGCGCTGCGATGCAC-TATG-TGCGTCGG--A-ACTGCATATCGGGTGTTTGC--CGGCTCTCACGGATATCAGT-CCCTA---CGTTGAGC------GGTCTGC----GGGCTACG-TGC-CCGCAG-GCTCA-----CG--GTG-----CTGCCCGTACAC-GC--------AGATTTGTCGC---CGATG---T------TCCGTC-TACA---C-G-TGTTCCTTCGGGAACCA-TGTC---TTGAG-----GGATCT--C-ACTC-GGCGC--------ATGTCTGTG----TGT---GCG-TGCATATC---CTT-ACC-GAC-CCGAA-TGA----------------------------------------------------------------------------------------------------------------------------------------TACACGA-TTGCCG-GTCTGC------------------------------------------------------------------GTCGTCGCGGGAAG-----------------------------------------------------------------------------------------------------------------------------------------------------CCGTCGCCTCGAAACAC-G-ACC-GCGAAAC---------------ACGTAACGCAA-AGCCCCC-G-GGGAGGGGCCCC------------------CT-CCCCGGA-CCCGCCGGC-CCC-GGCCCC-----------------------------CCG-GC-CGGGCGCCGGAACACGGCGCG-GACTGTCGCCAAGGAACAC-CG-ATCCGCCCCGGGC-GCGCCGCA-CTCCG-CG-------------GCGCCGCCGGGGCC----------AAGA----G-AG-------C-AGTACGACTCTCGGCAACGGATATCTCGGCTCTCGCATCGATGAAGAACGTAGCGAAATGCGATACGTGGTGTGAATTGCAGAATCCCGTGAACCATCGAGTCTTTGAACGCAAGTTGCGCCCGAGGGACCCT-CCCGAGGGCACGCCTGCC---TGGGCGTTAGAA--------------------------------------------------------------------------------------------------------------------------------------------------------------------------------------------GCCCATCAACGCCCGGTCG------------------------------CCCGACCGCGCGCGGACAGTGGCCCCCCGAG-CCG----CGC-AGGCACGGCGGGCTGAAGCGCG-AGGCCGTC-GACCGC---GTC-G-GGAGCGGCA-AGTGGTGGGC----------TA-CA--GCGCATGCCGA-CCCC----GACC-CG-C--GTCGACA-CCCGGCCCC--C----A--A-CGACCCCACGACGAGGAGACC-GTCGC-C------------GCCGC-G----CGAC-GCCTTCGTA-CC-------------------------------------------------
>Cyperus_pedunculatus
TCTTGGACATGCCTTGCATGGCAGGCTCCC-CGCAC-GTACGTGCGGCCAACTG-TCATGGGGCTGTCTTC-TC--AGTGT--CCC-TTCGTTTGAC--C-GT------TTTG-GT-CGCTC-GGGG-G-GCCTCGGACTTGGTTGCCTGTGCGGTC-TTACCG-TCGTTGGTA------GCAC---AA-CTGTCCCTCTGTTTCGTAT--TTGGCTGGCTCCGCCGATG-C--TCTGC-ACC-GACGGACGGCCGGGGCGTTGGC-AAATTCC-GTGCGCTGCGATGCGC-TCTG-TGCGTCGG--A-ACTGCTTATCGGATGTTTGC--CTGGTCACACGGATATCAGT-CCCTA---CGCTGAGC------GGTCTGC----GGGCTTCA-GCC-CTGCAG-GCTCA-----CG--GTG-----TTGCCCGTACAC-AT--------AAATTTGTTGC---CGACG---G------TTCCTC-GACACGTC-G-SGTCCCTTCGGGATTTT-TMGTGATCTGAG-----GGATCTACA-TCTC-GGCGCT----ATGATATCTGTG----TGT---ACG-TGCACATC---CTT-ACC-GAG-CCGAACCGA----------------------------------------------------------------------------------------------------------------------------------------TACGCGG-TCGCCG-GTGTGC------------------------------------------------------------------GTAGTCGCGGTA------------------------------------------------------------------------------------------------------------------------------------------------------------------------------------------------------------------------------------------------------------------------------------------------------------------------------------------------------------------------------------------------------------------------------------------------------------------GATACGACTCTCGGCAACGGATATCTCGGCTCTCGCATCGATGAAGAACGTAGCGAAATGCGATACGTGGTGTGAATTGCAGAATCCCGTGAACCATCGAGTCTTTGAACGCAAGCTGCGCCCGAGGGACCCT-CCCGAGGGCACGCCTGCC---TGGGCGTTAGAAGTCGCCGCCCCGAAACACGACC-GCGAACGCGTAACGTAGAGCCGCCGGGGAGGAGGGGGCTCCTCCCCGGACCCGCCGGCCCCGGCCCCCCGGCCGGGCGTCGGAAAACGGCGCGGACCGTCGCCAAGGAACACCGATCTGCCCCGGGCACGTCGCGACACG-CGGCGCCGCCGAGGCCAAGGAAACGCCCATCAACGCTCGGTCG------------------------------CCCGACCGCACGCGGACAGTGGCCCTCCGAG-CCG----CAG-GGGCACGGCGGGCCGAAGTGCG-AGGCCGTC-GACCGC---GAC-G-GGAGCGGCA-AGTGGTGGGC----------CA-CA--GCGCATGCCGA-CCCC----AACC-CG-C--GTCGACA-CCCGGCCCT--T----C--C-CGACCCCACGACGAGGAGTCC-GTCGC-CGCGGCTTCC-CGGCCGC-G----CGGC-GCGTTCGGA-CC-------------------------------------------------
>Cyperus_persquarrosus
TCTTGGACAAGTCTTGCATGGCAGGCTCCC-CGCAC-GTACGTGTGGCCAACTG-CCATGGGACTGTCTTT-TC--AGTGT--CCC-CTCGTTTATC--C-GT------TCTG-GT-TGCTT-GGGG-T-GCCTCAAATTCGGTTGCCTGTGCGGTC-TTACCG-TCGTTGGTA------GCG-------TGTTCCCTCTGTTTCGTAT--TATGCTTGCTCCATGGATG-C--TATGC-ATC-GATGGACGGCCGAGGTGTTGGC-AAATCCC-TTGCGCTGCGATGCAC-TTTG-TGTGTCGG--A-ACTGCTTATCGGGTGTTTGC--CTGGTCTCACGGATATCAGT-CCATA---CGTTGAGC------GGTCTGC----GGGCTTCA-AGC-GTGCAG-GCTCA-----TG--GTG-----TTGCCCGTACAC------------AAATTGTTGC---TGACG---G------TTACTT-GACACGTC-G-AATTCCTTCGGGATTCA-TGTC-----GAT-----GAAA----C-ATGA-TCAAC--------AAATTTGTG----AGC---GTG-TGCATATC---CTT-ACC-GAC-TCGAA-TGA----------------------------------------------------------------------------------------------------------------------------------------TGTGCGA-TTGCCG-GTATGC------------------------------------------------------------------ATTGTCACGGGGTG-----------------------------------------------------------------------------------------------------------------------------------------------------------------------------------------------------------------------------------------------------------------------------------------------------------------------------------------------------------------------------------------------------------------------------------------------------------------------------------------------------------------------------------------------------------------------------------------------------------------------------------------------------------------------------------------------------------------------------------------------------------------------------------------------------------------------------------------------------------------------------------------------------------------------------------------------------------------------------------------------------------------------------------------------------------------------------------------------------------------------------------------------------------------------------------------------------
>Cyperus_plukenetii
-----------------------------------------------------------------------------------------------------------------------------------------------------------------------------------------------------------------------------------------------------------------------------------------------------------------------------------------------------------------------------------------------------------------------------------------------------------------------------------------------------------------------------------------------------------------------------------------------------------------------------------------------------------------------------------------------------------------------------------------------------------------------------------------------------------------------------------------------------------------------------------------------------------------------------------------------------------------------------------------------------------------------------------------TCGATGCCCCGAAACAC-G-ACC-GCG-AAC---------------ACGTAACGTAA-AGCCTCC-G-GGGGGGGGCCTC----------------CTCT-CCCCGGA-CCCGCCGGC-CCC-GGCCCC-----------------------------TCG-GC-CGGGCGTCGGAACACGGCGCG-GACTGTCGCCAAGGAACAC-CG-ATCTGCCCACGGC-ACGCCGCG-CTCCG-CG-------------GCGCCGCCGAGGCC----------AAAG----A-AATA----TT-AATACGACTCTCGGCAACGGATATCTCGGCTCTCGCATCGATGAAGAACGTAGCGAAATGCGATACGTGGTGTGAATTGCAGAATCCCGTGAACCATCGAGTCTTTGAACGCAAGTTGCGCCCGAGGGACCCT-CCCGAGGGCACGCCTGCC---TGGGCGTTAGAA--------------------------------------------------------------------------------------------------------------------------------------------------------------------------------------------GCCCATCAACGCCCGGTCA------------------------------CCCGACCGCGTGCGGACAGTGGCCCCCCGAG-CCG----CAG-AGGCACGGCGGGCTGAAGCGCG-AGGCCGTC-GACCGC---GTC-G-GGAGCGGCA-AGTGGTGGGC----------TA-CA--GCGCATGCCGA-CCCC----GACC-CG-C--GTCGACA-CACGGCCCT--T----C--C-GGACCCCACGACGAGGAGACC-GTCGC-C------------GCCGC-G----CGAC-GCCTTCGGA-CC-------------------------------------------------
>Cyperus_polystachyos
----------------------------------------------------------------------------------------------------------------------------------------------------------------------------------------------------------------------------------------------------------------------TGGC-AAACTCC-GTGCGCTGCGATGCAC-TATG-TGTGTCGG--A-ACTGCTCGTNGGATGTTTGC--CGGTTCTCACGGATATCAGT-CCCTA---CGTTGAGC------GGTNTGC----GGGCTTCA-AGC-CTGCAG-CCTCA-----TG--GTG-----CTGCCCATGCGC-AT--------GAATCTGTTGC---CGATG---T------TTGCTC-GATGTGTT-G-AGCCCTTTCGGGATCCA-TGTT-----GAG-----GAAA----C-GCCG-GAAGT--------AGATTTATG----TGT---ACG-TGCATATC---CTC-ACC-GAC-CCGAA-CGA----------------------------------------------------------------------------------------------------------------------------------------CACGCGA-TTGCCC-GTCTGC------------------------------------------------------------------ATTGTCACGGGGCG--------------------------------------------------------------------------------------------------------------------------------------------------TCGTCGCCGCCTCGAAACAC-G-ACC-GCG-AAC---------------ACGTAACGTAA-AGCCGCC-G-GGGAGGGTCACC------------------CT-CCCCGGA-CCCCCCGGC-CCC-GGCCCC-----------------------------ACG-GC-CGGGCGCCGGAACACGGCGCG-GACCGTCGCCAAGGAACAC-CG-ATCTG-CCCGGGC-ACGCCGCA-CTCCG-CG-------------GCGTCGCCGGGGAC----------AACG----A-AA-------C-AGTACGACTCTCGGCAACGGATATCTCGGCTCTCGCATCGATGAAGAACGTAGCGAAATGCGATACGTGGTGTGAATTGCAGAATCCCGTGAACCATCGAGTCTTTGAACGCAAGTTGCGCCCGAGGGACCCT-CCCGAGGGCACGCCTGCC---TGGGCGTTAGAA--------------------------------------------------------------------------------------------------------------------------------------------------------------------------------------------GCCCATCCACGCTCGGTCA-----------------------------CCCCGACCGCACGCGGACAGTGGCCCTCCGAG-CCG----AGT-AGGCACGGCGGGCTGAAGCGCG-AGGCCGTC-GACCGC---GTC-G-GGAGCGGCA-AGTGGTGGGC----------TA-CA--GCGCATGCCGA-CCCC----GACC-CG-Y--GCCGACA-CCCGGCCCT--C----A--C-GGACCCCAAGACGAGGAGACC-GCCGC-CGCGGCTTCC-AGGCCGC-G----CGGC-GCGTTCGGA-CC-------------------------------------------------
>Cyperus_prolifer
------------------TGGCAGGCTCCC-TGCAC-TTATGTGCGGCCAACTG-TCATGGGGCGGTCTGT-TC--ACTAT--TCC-TTTGATTGGC--A-TT------ACTG-CT-GTCTT-GGGA-T-G-CTTGCTGCTGGTTGCCTGTATGGTT-CTACCA-TTTGAGGTA------GTAC---GA-TCGTCAAGCTCGTGTATGC--TTAGCTTGCTTAATTGATG-T--TGCTC-ATC-AATGTGCGGCCGAGTTGTTAGC-AAATTTC-TTGTGTGTCCATGCGT--TTG-CGCCTTGG--A-GTTGC-ATTTAGATTTTTGC--TGGTTCTCACGGATATT-GT-GCCTG-----TTTGGA------GGTCTGC----GGGCTTCG-AGCTTTGTAGACCTTG-----TT--GGG-----TTGCCCGTGCAC-AT--------ATCATTGCCTC---T--------------------------------------------------------------------------------------------------------------------------------------------------------------------------------------------------------------------------------------------------------------------------------------------------------------------------------------------------------------------------------------------------------------------------------------------------------------------------------------------------------------------------------------------------------TCGTTGCCCTCAAACAT-G-ACCTGCG-AAT---------------GTGTAACGTAA--GCTATC-G-GGGAGGAAAHTC------------------CT-CCTCGAC-ACAACCGGG-CTC-GACCCT-----------------------------TTG-GT-CGTGTGCCGGAATACGGCGCG-GAATGTCGCCAAGGAACAC-TG-ATTTG-CTTAGGC-AGACGACA-TTATGTCG-------------GCGCTGCATAGGCC----------AAAG----A-AA-------T-AATATGACTCTCGGCAACGGATATCTCGGCTCTCGCATCGATGAAGAACGTAGCGAAATGCGATACGTGGTGTGAATTGCAGAATCCCGTGAACCATCGAGTCTTTGAACGCAAGTTGCGCCCGAGGGACCCT-CCCGAGGGCACGCCTGCC---TGGGCGTTAGAA--------------------------------------------------------------------------------------------------------------------------------------------------------------------------------------------GCCTATCAACGCTCGGCCA--CCTCTGCACGTACC-TTGKGGCAGGGGACTTGGCCMGATGYGGAAATTGGCCCTCCGAG-CTG----CAAGCGGTGCGGTGGGCTCAAGTAMA-TGGCCGTC-GATGGT---GTT-G-GGAGCGGCG-AGTGGTGGGC----------AA-CT--GCGCRCGCCTA-CCTT--GACCCC-TG-T--GTCGACA-TATGGCCCC-------T--C-TGGACCCCAAACAATGAGCTT-GCCGC-CGCAGTGTC--TTGCTGT-G----CGGC-GCCATTGGA-CC-------------------------------------------------
>Cyperus_proteus
TTTTGGACA-GCCTTGCATGGCAGGCTCCC-CGCAT-GTATGTGCGGCCAACTG-TCATGGGGCTGTCTTT-TC--ATTGT--CCC-TTCGTTTATC--C-AT------TTTG-GT-TCAAC-GGAG-T-GCCTCGGATTTGGTTGCCTGTGCGGTC-ATACCT-TCGTTGGTATC----ACAT---AT-GTGTCCCGCTTTTTGTTTT--TTCGCTTGCTCTGTTGATG-C--TATGC-ATC-CAAGAGCTGCCGAGGTGTTGGC-AAATTCC-ATGCGNTGCGATGCAT-TGTG-TGTGTCCG--A-ACTGCTTATTGGTTTTTTGT--CGGGTCTCACGGATATCAGT-CCCTA---CGTTGAGC------GGTCTGC----GGGCTTCA-AGC-TTGCAG-GCTCA-----TG--GTG-----TTGCCCATACAA-AT--------AAATTTGTTGC---TGATG---T------TTCCTG-GACATGTT-G-TGCCCTTCTGGGATTCA-TGTT-----GAG-----GGATGT--C-ACTC-GCCGC--------ATGTTTGTG----TGT---ATG-TGCATATC---CTT-ATN-GAC-TCGAA-TGA----------------------------------------------------------------------------------------------------------------------------------------TATTCGA-TTGCCG-GTGTGC------------------------------------------------------------------ATCGTCATGGNGCG-----------------------------------------------------------------------------------------------------------------------------------------------------------------------------------------------------------------------------------------------------------------------------------------------------------------------------------------------------------------------------------------------------------------------------------------------------------------------------------------------------------------------------------------------------------------------------------------------------------------------------------------------------------------------------------------------------------------------------------------------------------------------------------------------------------------------------------------------------------------------------------------------------------------------------------------------------------------------------------------------------------------------------------------------------------------------------------------------------------------------------------------------------------------------------------------------------
>Cyperus_pseudovegetus
TTTTTGACATGCTTTGCATGCCAGGCTCCC-TGCAG-GTATGTGCGGCCAACTT-TCATGGGGC-GTTTGT-TC--ACTGT--CCC-TTTGATTAGC--A-CT------TTTG-CT-TGTTA-GGGT-C---TCGCTGTGGGTTGGGCTGGGGGGTT-TTACCC-TTGTTGGTA------GCAG---GA--TGTCCCGTCGTTGCCTGT--TCAGCCTGTTATGGGGATG-T--TAGGC-TTC--ACAAGCGGCCGATGTGTCATC-AAATTCC-ACATGTCTCGAAGCGC--TTG-TGCTTCGG--A-AGTGC-ATTTGGATATTTGT--TGTGTCCCATGGATATT-GT-GCCTG-----TCGGGA------GGTCTAT----CGGCTTCA-TGC-TTGTAG-ACCGA-----TG--AGG-----TTGCCTTTGCAC-GG--------ATCATTGCTGC---GGATGAAAC------TTGTGG-GACAGGTA-G-T---CGGTTKGGSNCAT-AGCG-----GGT-----GGC--------------------------------TG----AGT---CG------------------------------------------------------------------------------------------------------------------------------------------------------------------------------------------------------------------------------------------------------------------------------------------------------------------------------------------------------------------------------------------------------------------------------------TCGTTGCCTTCAAACAT-G-ACCGGTG-AAC---------------ACGTAACATAA-AGCTATC-G-GGGAGGGTCATC------------------CT-CCCCGAC-CCCA-CGGC-CCT-GGCCAT-----------------------------CCG-GT-CGGGTGCCGGAACACGGCGCG-GAATGTCGCCAAGGAACAC-TG-ATCTG-CCTATGC-GGACGGCG-TTATGCCG-------------GTGCTGCTAAGGCC----------ACAA----A-AA-------C-TATATGACTCTCGGCAACGGATATCTCGGCTCTCGCATCGATGAAGAACGTAGCGAAATGCGATACGTGGTGTGAATTGCAGAATCCCGTGAACCATCGAGTCTTTGAACGCAAGTTGCGCCCGAGGGACCCT-CCCGAGGGCACGCCTGCC---TGGGCGTTAGAA--------------------------------------------------------------------------------------------------------------------------------------------------------------------------------------------GCCCATCAACGCTCGGTCG--CCCCCCCGCGCACT---GCGGCAGGGGACTCGGCCAGATGCGGAGGTTGGCTCTCCGAG-TCG----TAAAAGACGCGGTGGGCTCAAGTGTG-CGGCCGTC-GACAGT---GTC-G-GGAGCGGCG-AGTGGTGGGC----------TA-CA--GCGCACGCCAA-ACCCCCGACACC-CG-A--GATGACG-AATGGCCCT--T----C--C-GGACCCCCGAACAAGAAGCCT-GTCGT-CACGGCATC--ACGCCGT-G----CGGC-ATCTTCGGA-CC-------------------------------------------------
>Cyperus_pulchellus
-----------------------------------------------------------------------------------------------------------------------------------------------------------------------------------------------------------------------------------------------------------------------------------------------------------------------------------------------------------------------------------------------------------------------------------------------------------------------------------------------------------------------------------------------------------------------------------------------------------------------------------------------------------------------------------------------------------------------------------------------------------------------------------------------------------------------------------------------------------------------------------------------------------------------------------------------------------------------------------------------------------------------------------------TCGTTGCCTTCAAACAT-G-ACC-GTG-AAC---------------ATGTAACACAA-AGCCACC-G-GGGAGGGGCTTC------------------CT-CCTCGGA-CCCACCGGC-CTC-GGCCCT-----------------------------TCG-GT-CGAGTGCCGGAATGCGGCGCG-GATTGTCGCCAAGGAACAC-TG-ATCTG-CTTAGGC-AGGCCGCG-CCATG-CG-------------GTGCTGCTGAGGCC----------AAGT----A-AA-------C-AATATGACTCTCGGCAACGGATATCTCGGCTCTCGCATCGATGAAGAACGTAGCGAAATGCGATACGTGGTGTGAATTGCAGAATCCCGTGAACCATCGAGTCTTTGAACGCAAGTTGCGCCCGAGGGACCCT-CCCGAGGGCACGCCTGCC---TGGGCGTTAGAA--------------------------------------------------------------------------------------------------------------------------------------------------------------------------------------------GCCCATCAACGCTCGGTCA--CCCCTCCACAAACT---GTGGCGGCGGACCCGACCAGATGCGGACATTGGCTCTCCGAG-TCG----TAA-AGGCACGGTGGGCTCAAGTGCA-AGGCCGTC-GACGAT---GTT-G-GGAGCGGCA-AGTGGTGGGC----------TA-CT--GCGCATGCCGA-CCCC----GACC-CT----GTCGACA-TTTGGCCCT--T----G--T-TGACCCCAGAACAAGAAGATT-GTCAC-NATAGCGTC--TCGCTTT-G----TGAC-ATATTCGGA-CC-------------------------------------------------
>Cyperus_rotundus
TCTTGGACATGCCTTGCATGGCAGGCTCCC-CGCAC-GTACGTGCGGCCAACTG-TCATGGGGCTGTCTTC-TC--AGTGT--CCC-TTCGTTTATC--C-AT------TTTG-GT-AGCTT-CGGG-T-GCCTCGGATTTGGTTGCCTGTGCGGTC-TTACCG-TAGTTGGTA------TCAC---AA-CTGTCCCGCTGTTGCGTAT--TTCGCTTGCCCCGTGGATG-A--TATTC-ATC-GATGGGCAGCCGAGGCGTTGGT-AACTTCC-YTGCGCTGTGATGCAC-GGTG-TGCGTCGG--A-ACTGCTRATGGGATGTTTGC--CGGGTCTCACGGATATCAGT-CCCTA---CGTTGAGC------GGTCTGC----GGGCTTGA-AGC-CTGCAG-GCTCA-----AG--GTG-----TTGCCCGCYCAC-AT--------AAATTTGTTGC---TGATG---C------TCCATC-GGCA---C-G-TGATCCTTCGGGATTCA-TGTT-----GAG-----GGATCT--C-ACTC-GGCGC--------KTGTTTGTG----TGT---ACG-TGCKTATC---CTT-ACC-GAC-CCGAA-TGA----------------------------------------------------------------------------------------------------------------------------------------TACACGACTTGCCC-GTCGGC------------------------------------------------------------------YTCGTCACGGGAAG-----------------------------------------------------------------------------------------------------------------------------------------------------TCGTCGCCCCGAAACAC-G-ACC-GCG-AAC---------------ACGTAACGTAA-AGCCTCC-G-GG--GGGGCYYC------------------CC-CCCCGGA-CCCSCCGGS-CCCGGCCCCT-----------------------------CGG-GC-CGGGKGCCGGAACACGGCGCG-GACTGTCSCCAAGGAACAC-CG-AWCTGCCCCAGGC-ACGCCGCA-CTCCG-CG-------------GCGCCGCCGGGGCC----------AAGC----A-AA-------C-AGTACGACTCTCGGCAACGGATATYTCGGCTCTCGCATCGATGAAGAACGTAGCGAAATGCGATACGTGGKGTGAATTGCAGAATCCCGTGAACCATCGAGTCTTTGAACGCAAGTTGCGCCCGAGGGACCCT-CCCGAGGGCACGCCTGCC---TGGGCGTTAGAA--------------------------------------------------------------------------------------------------------------------------------------------------------------------------------------------GCCCATCAACGCTCGGTCA------------------------------CCCGACCGCACGCGGACAGTGGCCCTCCGAG-CCG----CGT-AGGCGCGGCGGGCCGAAGCGCG-AGGCCGTC-GACCGC---GTC-G-GGGGCGGCA-AGTGGTGGGC----------TA-CA--GCGCATGCCGA-CCCC----GACC-CG-C--GTCGACA-CCCGGCCCC--T----A--A-CGACCCCACGACGAGGAGACC-GTCGC-C------------GCCGC-G----CGAC-GCCTTCGGA-CC-------------------------------------------------
>Cyperus_sanguinolentus
-------------------------------------------------------------------------------------------------------------------------------------------------------------------------------------------------------------------------------------------------TC-TGTGGCGTTCGCATGAGTTGGC-AAATCCT-GCGTGCTGCGATGCAC-TTTG-TGTGTCGG--A-AATGCTTGTAGGGTATTTGT--CGGGTCCCATGGATATCAGT-CCCTA---TGTTGAGC------GGTCTGC----GGGCTTGA-AGC-TTGCGG-CCTTG-----TG--GTG-----TTGCCCGTGCAC-AT--------AAATCTGTTGC---TGATG---T------TTACTC-GACGTGCT-G-TGTTCTTTCGAGATCCA-TGTT-----GAG-----GGACCT--C-AATC-AACAC--------ATTTTTGTG----TGT---ATG-TGCATATC---CAT-ACC-GAG-TCGGC-TCACGGTGTTGCCCACACATAAATTCTTAAATTCGTTGCTGATGTTTCATTAACAAGTGTTCCTTTGGGATTCATGTTGAGGAAACATCAGCAAATGAATTTATGTGTACGGGCATATCCTCACCGACCCGAATGATAATATGCGA-TTGCTG-GTCTGC------------------------------------------------------------------ATTGTCATGGGGGG-----------------------------------------------------------------------------------------------------------------------------------------------------TCGTTTCCTCGAAACAC-G-ACC-GCG-AAC---------------ACGTAACGTAA-AGCTGCC-G-GGGA-GGTCCTC------------------CT-CTCCGGA-CCCGCCGGC-CCC-GGCCGC-----------------------------CTG-GC-CGGTCGTCGGAACACGGCGCG-GACTGTCGCCAAGGAACAC-CG-ATCTGCCCTCGGC-GCGCCGCA-CTCCG-CG-------------GCGCTGTCGTGGCA----------AAGA----G-AGAA----AC-ATTATGACTCTCGGCAACGGATATCTCGGCTCTCGCATCGATGAAGAACGTAGCGAAATGCGATACGTGGTGTGAATTGCAGAATCCCGTGAACCATCGAGTCTTTGAACGCAAGTTGCGCCCGAGGGACCCT-CCCGAGGGCACGCCTGCC---TGGGCGTTAGAA--------------------------------------------------------------------------------------------------------------------------------------------------------------------------------------------GCCTATCAACGCCCGGTCA------------------------------CCCGACCGCGTGCGGAGAGTGGCCCTCCGAG-CCG----CAG-AGGCACGGCGGGCTGAAGAGCG-AGGCCGTC-GGCCGC---GTC-G-GGATCGGCA-AGTGGTGGGC----------TA-CA--GCGCATGCCGA-CCCC----GACC-CG-T--GTTGGC--TCGGGCCCT--C----A--C-CGACCCCACGACGATTAGACC-GTCGC-CGTGGCATCC-ATGCCGC-G----CGAC-GCATTCGGA-CC-------------------------------------------------
>Cyperus_sellowianus
TCTTGGACAAGCCTTGCATGGCAGGCTCCC-CGCAC-GTACGTGTGGCCAACTG-TCATGGGATTGTCTTC-TC--AGTGT--CCC-CTCGTTTATC--C-GT------TTTG-GT-TGCTTGGGGG-T-GCCTCAAATTCGGTTGCCTGTGCTGTC--TACCG-TCGTTGGTA------GCA-------TGTTCCCTCTGTTTCGTAT--TATGCTTGCTCCATGGATG-C--TATGC-ATC-GATGGACAGCCGAGGTGTTGGC-AAATCCT-GTGCGCTGCGATGCAC-TTTG-TGTGTCGG--A-ACTGCTTATCGGATGTTTGT--CGGGTMTCATGGATATCAGT-CCATA---CGTTGAGC------GGTMTGC----GGGCTTCA-AGC-GTGCAG-GCTCA-----TG--GTG----TTTGCCCGTACAC------------AAATTGTTGC---TGATG---G------TTACTT-GACATGTT-G-TGTTCTTTCGGGATTCA-TGTC-----GAT-----GAAA----C-ATCA-TCAAC--------AAATTTGTG----AGC---GTG-TGCATATC---CTT-ACC-GAC-TCGAA-TGA----------------------------------------------------------------------------------------------------------------------------------------TGTGCGA-TTGCCG-GTATGC------------------------------------------------------------------ATTGTCACGGGGTG-----------------------------------------------------------------------------------------------------------------------------------------------------TCGTTGCCTAGAAACAC-G-ACC-GCG-AAC---------------ACGTAACGTAA-AGCCTCC-G-GGGAGGGCCCTC------------------CT-CCCCGGC-TCCACCGAA-CCT-GGCCCC------------------------------AG-GC-CGGGTGCCGGGACACGGCGCG-GACTGTTGCCAAGGAACAC-CT-ATCTG-CCCAGGC-ACGCCGCA-ACCCG-CG-------------GCGCTGTCGAGGCC----------AAAG----A-AA-------C-AATATGACTCTCGGCAACGGATATCTCGGCTCTCGCATCGATGAAGAACGTAGCGAAATGCGATACGTGGTGTGAATTGCAGAATCCCGTGAACCATCGAGTCTTTGAACGCAAGTTGCGCCCGAGGGACCCT-CCCGAGGGCACGCCTGCC---TGGGCGTTAGAA--------------------------------------------------------------------------------------------------------------------------------------------------------------------------------------------GCCCATCAACGCTAGGTCG------------------------------CCCGACCGCATGCGGATATTGGCCCTCCGAG-CCG----TAG-AGGCACGGTGGGCCGAAGTGCA-AGGCCGTC-GACCGC---GTT-G-GGATCGGCA-AGTGGTGAGC----------TA-CA--GCGCATGCCTG-CCCC----GACC-CG-C--GTCGACA-AATGGCCCT--T----T--C-TGACCCCACAACGAGGAGACC-GTCGCGCGTG-------------C-G----CGAC-GCATTCGGA-CC-------------------------------------------------
>Cyperus_seslerioides
----------------------------------------------------------------------------------------------------------------------------------------------------------------------------------------------------------------------------------------------------------------------------------------------------------------------------------------------------------------------------------------------------------------------------------------------------------------------------------------------------------------------------------------------------------------------------------------------------------------------------------------------------------------------------------------------------------------------------------------------------------------------------------------------------------------------------------------------------------------------------------------------------------------------------------------------------------------------------------------------------------------------------------------------------------------------------------------------------------------------------------------------------------------------------------------------------------------------------------------------------------------------------------------------------------------------------------------------------GATATGACTCTCGGCAACGGATATCTCGGCTCTCGCATCGATGAAGAACGTAGCGAAATGCGATACGTGGTGTGAATTGCAGAATCCCGTGAACCATCGAGTCTTTGAACGCAAGTTGCGCCCGAGGGACCCT-CCCGAGGGCACGCCTGCC---TGGGCGTTAGAAGTCGTTGCCTTCAAACATGACC-GTGAACACGTAACACAAATCTACCGGGGAGGGG---CTTCCTTCTCGGACCCACCGGCCTCGGCCCTCCGGTCGAGTGCCGGAATGCGGCGCGGATTGTCGCCAAGGAACACTGATTTG-CTTAGGCAGACCGCGCCATG-CGGTGCTGTTGAGGCCAAATAAACGCCCATCAACGCTCGGTCA--CCCCTCCACAAACC---GTGGCGGCGGACCCGACCAGATGCGGACATTGGCTCTCCGAG-CCG----TAA-AGGCGCGGTGGGCTCAAGTGCA-AGGCCGTC-AACGGT---GTT-G-GGAGCGGCA-AGTGGTGGGC----------TA-CA--GCGCATGCCGA-CCCC----GACA-CA-T--GTTGACA-TTTGGCCCT--C----G--T-TGACCCCAGAACAAGGAGACT-GTCGC-TATAGCGCC--TMGCTTT-G----CGAC-ATATCCGGA-CC-------------------------------------------------
>Cyperus_sesquiflorus
TGTTGGACATGCTCTGCATGGCAGGCTCCC-CGCAT-GTACGTGCGGCCAACTG-TCATGGGGCTGTCTTS-TC--AGTGT--CCC-TTCGTATATC--C-AT------TTCG-GT-AGCTA-GGGA-T-GCCCCGGATTTGGTTGCCTGTGCGGTN-TTACCG-TAGTTGGTA------GCAC---AA-TTGTCCCGCTGTAGTTTAT--TTTGCTTGCTCGGTTGATG-C--TATGC-GTC-GACGGGCGGCCGAGGCGTTGGC-AAATTCC-ATACGCTGCGATGCGC-TCTG-TGTGTCGT--A-ACTGCTTATCGGATGTTTGC--TGGGTCTCACGGATATCAGT-CCCTA---CGTTGAGC------GGTSTGC----GGGCTTCG-TGC-CTGCAG-GCTCACGGTGTG--GTG-----TTGCCCGTACAC-GC--------GAATTTGTTGC---CGATG---G------TTCCTC-GACGTGCT-G-GGTTCCTTCGGGACTCA-CGTC-----GAG-----GGATCT--C-ACTC-GGCGC--------ATGTTGGTG----TGT---ATG-TGCATATC---CTT-ACC-GAT-CCGAA-TGA----------------------------------------------------------------------------------------------------------------------------------------TACGCGA-TCGCCG-GTCTGC------------------------------------------------------------------ATTTCCACGGTGAG-----------------------------------------------------------------------------------------------------------------------------------------------------TCGTAGCCTCGAAACAC-G-ACC-GCG-AAC---------------ACGTAACGTAA-AGCCGCC---GGGGAGGGCAGC------------------CT-CCCCGGA-CCCGCCGGC-CCC-GGCCGC-----------------------------CCG-GC-CGGGTGCCGGAACACGGCGCG-GAATGTCGCCAAGGAACAC-CG-ATACG-CCGAGGC-ACGCCGCG-CTCTG-CG-------------GTGCTGCCGAGGCC----------AAAG----A-AA-------C-AGTACGACTCTCGGCAACGGATATCTCGGCTCTCGCATCGATGAAGAACGTAGCGAAATGCGATACGTGGTGTGAATTGCAGAATCCCGTGAACCATCGAGTCTTTGAACGCAAGTTGCGCCCGAGGGATCCT-CCCGAGGGCACGCCTGCC---TGGGCGTTAGAA--------------------------------------------------------------------------------------------------------------------------------------------------------------------------------------------GCCCATCRACGCTCGGTCG------------------------------TCCGACCGCACGCGGACAGTGGCCCTCCGAG-CCG----CAG-AGGCACGGCGGGCTGAAGAGCG-AGGCCGTC-GACCGC---GTC-G-GGAGCGGCA-AGTGGTGGGC----------TA-CA--GCGCATGCCGA-CCCC----GACC-CG-C--GTCGGAG-AATGGCCCT--CC---C--C-CGACCCCTCGACGAGGATACC-GTCGC-CGCGGCCTTG-CCGCCGT-G----CGGC-GCATTCGGA-CC-------------------------------------------------
>Cyperus_squarrosus
-----------------------------------------------------------------------------------------------------------------------------------------------------------------------------------------------------------------------------------------------------------------------------------------------------------------------------------------------------------------------------------------------------------------------------------------------------------------------------------------------------------------------------------------------------------------------------------------------------------------------------------------------------------------------------------------------------------------------------------------------------------------------------------------------------------------------------------------------------------------------------------------------------------------------------------------------------------------------------------------------------------------------------------------TCGTTGCCTCGAAACAC-G-ACC-GCG-AAC---------------ACGTAACGTAA-AGCCGCC-G-GGGAGGGTCCCC------------------CT-CCCCGGA-CCCACCGGC-CCC-GGCCCC----------------------------CTCG-GC-CGGGTGCCGGAACACGGCGCG-GACTGTCGCCAAGGAACAC-CG-ATATGCCCCGAGC-GCGCCGCA-ACCCG-CG-------------GCGCCGCCGAGGCC----------AAAG----A-AA-------C-AATAYGACTCTCGGCAACGGATATCTCGGCTCTCGCATCGATGAAGAACGTAGCGAAATGCGATACGTGGTGTGAATTGCAGAATCCCGTGAACCATCGAGTCTTTGAACGCAAGTTGCGCCCGAGGGACCCT-CCCGAGGGCACGCCTGCC---TGGGCGTTAGAA--------------------------------------------------------------------------------------------------------------------------------------------------------------------------------------------GCCCATCAACGCTCGGTCG------------------------------CCCGACCGCACGCGGACACTGGCCCTCCGAG-CCG----CAC-AGGCACGGCGGGCCGAAGTGCG-AGGCCGTC-GACCGC---GTA-G-GGATCGGCA-AGTGGTGGGC----------TA-CA--GCGCATGCCGA-CCCC----GACC-CG-C--GTCGACA-CCCGGCCCT--T----C--C-CGACCCCACAACGAGCATGCC-GTCGC-CGCG---------------G----CGAC-GCACTCGGA-CC-------------------------------------------------
>Cyperus_steudneri
TCCTCGACTTGCTTTGCATGGCAGGCTCCC-TGCAC-GTATGTGCGGCTAACTG-TCGTGGGGCGGTCTTT-TC--ACTGT--CCC-TTCGTTTATC--A-TT------TTTG-CT-CGTTA-GGGG-T-G-CTTGGCTTTGGTTGCCTGTGTGGTT-TTACCC-TTGTTGGTA------GCTC---GA-TTGTCCCGTTGTTACAAAT--TTAGCTTGCTCGGTTGATG-C--TATGC-ACC-GACGGGCGGCCGAGGCGTTAGC-AAATTCC-ATGCGTTGCGATGCAC--TTG-TGCCTTGG--A-ACTGC-AATTGGATGTTTGC--TGGGTCTCACGGATATCAGT-CCCTA---CATTGAGA------GGTCTAC----GGGCTTCA-AGC-CTACAG-ACCTA-----TG--AGG-----GTGCCCTTGCAC-AT--------ACCGTTGTTGC---CGATG---T------TTTGCC-GACATGTC-G-TGGTTTYT---ACGTCA-TGTT-----GGG-----CGATCT--T-ATTC-GGGGC--------ATGATTATG----TGT---CTG-TGGATATG---CCC-TCT-TGA-CGGAA-TGA----------------------------------------------------------------------------------------------------------------------------------------CATGCGA-TTGCTG-GTTTGC------------------------------------------------------------------ATCATCGTAGGG-------------------------------------------------------------------------------------------------------------------------------------------------------------------------------------------------------------------------------------------------------------------------------------------------------------------------------------------------------------------------------------------------------------------------------------------------------------------------------------------------------------------------------------------------------------------------------------------------------------------------------------------------------------------------------------------------------------------------------------------------------------------------------------------------------------------------------------------------------------------------------------------------------------------------------------------------------------------------------------------------------------------------------------------------------------------------------------------------------------------------------------------------------------------------------------------------------
>Cyperus_strigosus
TCTTGGACATGCCTTGCATGGCAGGCTCCC-CGCAC-GTACGTGCGGCCAACTG-TCATGGGGCTGTCTTC-TC--AGTGT--CCC-TCCGTTTATC--C-AT------TTCG-GT-TGCTC-GGGG-T-GCCTCGGATTTGGTTGCCTGTGCGGTC-TTACCG-TGGTTGGTA------TCAC---AA-TTGTCCCGCTGTTGCGTAT--TACGCTTGCTCCGTTGATG-C--TATGC-ATC-GATGGGCGGCCGAGGCGTTGGC-AAATTCC-ATGCGCTGCGATGCAC-TTTG-TGCGTCGG--A-ACTGCTTATCGGATGTTTGC--CGGGTCTCACGGATATCAGT-CCCTA---CGTTGAGC------GGTCTGT----TGGCTTCA-AGC-CTGCAG-GCTCA-----TG--GTG-----TTGCCCATACAC-AY--------AAATTTGTTGC---NGATG---T------TCCATC-GACA---C-C-GTGTTCCTTGGGATTCA-TGCC-----GAG-----GGATCT--C-ACTC-GGCGC--------ATGTTTGTG----TGT---ACG-TGCATATC---CTT-ACC-GAC-CCGAG-TGA----------------------------------------------------------------------------------------------------------------------------------------TACGCGA-TTGCCG-GTCTGC------------------------------------------------------------------ATAGTCACGGGGCG-----------------------------------------------------------------------------------------------------------------------------------------------------TCGTTGCCCCGAAACAC-G-ACC-GCG-AAC---------------ACGTAACGTAA-AGCCGCC-G-GGGAGGGGCCTC------------------CT-CCCCGGA-CCCGCCGGC-CCC-GGCCCC-----------------------------TCG-GC-CGGGCGCCGGAACACGGCGCG-GACTGTCGCCAAGGAACAC-CG-ATCTGCCCACGGC-GCGCCGCG-CTCCG-CG-------------GCGCCGCCGAGGCC----------AAAG----A-AATA----TC-AATACGACTCTCGGCAACGGATATCTCGGCTCTCGCATCGATGAAGAACGTAGCGAAATGCGATACGTGGTGTGAATTGCAGAATCCCGTGAACCATCGAGTCTTTGAACGCAAGTTGCGCCCGAGGGACCCT-CCCGAGGGCACGCCTGCC---TGGGCGTTAGAA--------------------------------------------------------------------------------------------------------------------------------------------------------------------------------------------GCCCATCAACGCCCGGTCA------------------------------CCCGACCGCGTGCGGACAGTGGCCCCCCGAG-CCG----CAG-AGGCACGGCGGGCTGAAGCGCG-AGGCCGTC-GACCGC---GTC-G-GGAGAGGCA-AGTGGTGGGC----------TA-CA--GCGCATGCCGA-GCCC----GACC-CG-C--GTCGACA-CACGGCCCT--T----C--C-GGACCCCACGACGAGGAGACC-GTCGC-C------------GCCGC-G----CGAC-GCCTTCGGA-CC-------------------------------------------------
>Cyperus_subsquarrosus
TCTTGGACATGCCTTGCATGGCAGGCTCCC-CGCAC-GTACGTGCGGCCAACTG-TCATGGGGCTGTCTTC-TC--AGTGT--CCC-TTAGTTTATC--C-AT------TTTG-GT-TGCTT-TGGG-T-ACCTCAGATTTGGTTGCCTGTGCGGTC-TTACCG-TTGTTGGTA------GCAA---AA-TTGTCCATCTTTT--TTGT--TATGCTTGATCCATTGATG-C--TATGC-ATG-GATGGGTGGCCGAGGCGTTGGC-AAATTCC-ATGTGCTACAATGCAC-TTTG-TGCATTGG--A-ACTGCTTATCGGATGTTTGC--CGGGTCTCATGGATATCAGT-CCCTA---CGTTGAGC------GGTCTGC----GGGCTTCA-AGC-GNGCAG-GCTCA-----TG--GTG-----TTGCCCGTACAC-----------AAATTTGTTGC---GGATG---G------TTCTNT-GRCRNGTC-G-TGNTC-------------------------------------------------------------------------------------------------------------------------------------------------------------------------------------------------------------------------------------------------------------------------------------------------------------------------------------------------------------------------------------------------------------------------------------------------------------------------------------------------------------------TCGTTGCCTCGAAACAC-G-ACC-GCG-AAC---------------ACGTAATGTAA-GGCCGCC-G-GGGAGGGTCCTC------------------CT-CCTCGGA-CCCACCGGC-CCC-GGCCCC-----------------------------TCG-GT-CGGGTGCCGGAACACGGCGCG-GACTGTCGCCAAGGAACAC-CG-ATCTG-CCAAGGC-ACGTCGCA-ACCTG-CG-------------GCGTTGTTGAGGCC----------AAAT----A-AA-------C-AATATGACTCTCGGCAATGGATATCTCGGCTCTCGCATCGATGAAGAACGTAGCGAAATGCGATACGTGGTGTGAATTGCAGAATCCCGTGAACCATCGAGTCTTTGAACGCAAGTTGCGCCCGAGGGACCCT-CCCGAGGGCACGCCTGCC---TGGGCGTTAGAA--------------------------------------------------------------------------------------------------------------------------------------------------------------------------------------------GCCCATCAACGCTCGGTCA------------------------------CCCGACCGCATGCGGACAGTGGCCCTCCGAG-CCA----TAG-AGGCACGGTGGGCTGAAGTGCA-AGGCCGTC-GACCGC---GTC-G-GGATCGGCA-AGTGGTGGGC----------TA-CA--GCGCATGCCGA-CACC----GACC-CG-C--GTCGACA-CCCGGCCCT--T----A--C-CGGCCCCACATTGAGGATAAC-GTCGC-CGTG---------------G----CGAC-GCATTCGAA-CC-------------------------------------------------
>Cyperus_surinamensis
TCTTTGACATGCTTTGCATGGCAGGCTCCC-CGCAC-GTACGTGTGGCCAACTG-TCATGGGGCTGTCTGT-TC--ACTGT--CCC-TTCGATTAGC--A-CT------TTTG-CT-TGTTA-GGGT-C---TCGCTGTGGGTTTGGCTGTGTGGTC-CTACCCTTTGTTGGTA------GCAC---GA-TTGTCCCGTCGTTGCCTGT--TCAGCCTGCTATGTGGATG-C--TATGC-ATCAGACAAGCGGCCGATGTGTCATC-AAATTCC-ATGTATCTCCNAGCGC--TTG-TGCTTTGG--A-AGTGC-ATGTGGATATTTGT--TGTGTCCCATGGATATT-GT-GCCTG-----TCGGGA------GGTCTAT----CGGCTTCA-TGC-TTGTAG-ACCGA-----TG--AGG-----TTGCCTTTGCAC-GG--------ATCGTTGGTGC---GGAGGAAAG------TT-TCA-GACGTGCT-G-T---CGGWAT-CTGYGG-CGTY-----KGK-----GAGTTG----TTCC-AGTTG-----CTTTTGTCCATC----AGT---CAC-AACCAGAT---TCT-GAA-TGG-CTCAA-GTG----------------------------------------------------------------------------------------------------------------------------------------GGA-------------------------------------------------------------------------------------------------------------------------------------------------------------------------------------------------------------------------------------------------------TCGTTGCCTTCAAACAT-G-ACCGGTG-AAC---------------ACGTAACACAA-AGCTATC-G-GGGAGGGTCATC------------------CC-CCCCGAC-CCCA-CGGC-CCC-GGCCAT-----------------------------CCG-GC-CGGGTGCCGGAATACGGCGCG-GAATGTCGCCAAGGAACAC-TG-ATCTG-CCTGAGC-GGACGGCA-TCGCGCCG-------------GCGCCGCCAAGGCC----------ACAA----G-AA-------C-TGTATGACTCTCGGCAACGGATATCTCGGCTCTCGCATCGATGAAGAACGTAGCGAAATGCGATACGTGGTGTGAATTGCAGAATCCCGTGAACCATCGAGTCTTTGAACGCAAGTTGCGCCCGAGGGACCCT-CCCGAGGGCACGCCTGCC---TGGGCGTTAGAA--------------------------------------------------------------------------------------------------------------------------------------------------------------------------------------------GCCCATCAACGCTCGGTCG--CCCCTCCACGTACT---GCGGCAGGGGACTCGGCCAGATGCGGAGGTTGGCCCTCCGAG-TCG----TAAAAGACGCGGCGGGCTCAAGTGTG-CGGCCGTC-GACAGT---GTC-G-GGAGCGGCG-AGTGGTGGGC----------TA-CA--GCGCACGCCGA-ACCCCCGACACT-CG-A--GATGACA-CATGGCCCT--T----C--C-GGACCCCAGAACAGGAAGCCT-GTCGC-CACGGCATC--ACGCCGT-G----CGGC-ATCTTCGGA-CC-------------------------------------------------
>Cyperus_tetragonus
-----------------------------------------------------------------------------------------------------------------------------------------------------------------------------------------------------------------------------------------------------------------------------------------------------------------------------------------------------------------------------------------------------------------------------------------------------------------------------------------------------------------------------------------------------------------------------------------------------------------------------------------------------------------------------------------------------------------------------------------------------------------------------------------------------------------------------------------------------------------------------------------------------------------------------------------------------------------------------------------------------------------------------------------TCGTTGCCCCGAAACAC-G-ACC-GCG-AAC---------------ACGTAACGTAA-GGCCGCC-G-GGGGGGGACCTC------------------CC-CCCCGGA-CCCGCCGGC-CCC-GGCCCC-----------------------------TCG-GC-CGGGCGCCGGAACACGGCGCG-GACTGTCGCCAAGGAACAC-CG-ATCTGCCCACGGC-ACGCCGCG-CTCCG-CG-------------GCGCCGCCGAGGCC----------AAAG----T-AATA----TC-AATACGACTCTCGGCAACGGATATCTCGGCTCTCGCATCGATGAAGAACGTAGCGAAATGCGATACGTGGTGTGAATTGCAGAATCCCGTGAACCATCGAGTCTTTGAACGCAAGTTGCGCCCGAGGGACCCT-CCCGAGGGCACGCCTGCC---TGGGCGTTAGAA--------------------------------------------------------------------------------------------------------------------------------------------------------------------------------------------GCCCATCAACGCCCGGTCA------------------------------CCCGACCGCGTGCGGACAGTGGCCCCCCGAG-CCG----CAG-AGGCACGGCGGGCTGAAGAGCG-AGGCCGTC-GACCGC---GTC-G-GGAGCGGCA-AGTGGTGGGC----------TA-CA--GCGCATGCCGA-GCCC----GACC-CG-C--GTCGACA-CACGGCCCT--T----C--C-GGACCCCACGACGAGGAGACA-GTCGC-C------------GCGGCGG----CGAC-TCCTTCGGA-CC-------------------------------------------------
>Cyperus_virens
----------------------------------------------------------------------------------------------------------------------------------------------------------------------------------------------------------------------------------------------------------------------------------------------------------------------------------------------------------------------------------------------------------------------------------------------------------------------------------------------------------------------------------------------------------------------------------------------------------------------------------------------------------------------------------------------------------------------------------------------------------------------------------------------------------------------------------------------------------------------------------------------------------------------------------------------------------------------------------------------------------------------------------------------------------------------------------------------------------------------------------------------------------------------------------------------------------------------------------------------------------------------------------------------------------------------------------------------------TATATGACTCTCGGCAACGGATATCTCGGCTCTCGCATCGATGAAGAACGTAGCGAAATGCGATACGTGGTGTGAATTGCAGAATCCCGTGAACCATCGAGTCTTTGAACGCAAGTTGCGCCCGAGGGACCCT-CCCGAGGGCACGCCTGCC---TGGGCGTTAGAAGTCGTTGCCTTCAAACATGACCGGTGAACACGTAACATAAAGCTATCGGGGAGGGT---CATCCTCCCCGACCCCA-CGGCCCTGGCCATCCGGTCGGGTGCCGGAATACGGCGCGGAATGTCGCCAAGGAACACTGATCTG-CCTATGCGGACGGCATTACGCCGGTGCTGCTAAGGCCACAAAAACGCCCATCAACGCTCGGTCG--CCCCTCCACGTACT---GCGGCAGGGGACTCGGCCAGATGCGGATGTTGGCTCTCCGGG-TCG----TAAGAGACGCGGTGGGCTCAAGTGTG-CGGCCGTC-GACAGT---GTC-G-GGAGCGGCG-AGTGGTGGGS----------TAMCA--GCSCACGCCGAACCCC--C-GACACCTGA--GATGACA-TATGGCCCT--T----C--C-GGACCCCAGAACAAGAAGCCT-GCCGT-CACGGCGTC--ACGCCGT-G----CGGC-ATCTTCGGA-CC-------------------------------------------------
>Dracoscirpoides_falsa
----------------------------------------------------------------------------------------------------------------------------------------------------------------------------------------------------------------------------------------------------------------------------------------------------------------------------------------------------------------------------------------------------------------------------------------------------------------------------------------------------------------------------------------------------------------------------------------------------------------------------------------------------------------------------------------------------------------------------------------------------------------------------------------------------------------------------------------------------------------------------------------------------------------------------------------------------------------------------------------------------------------------------------------------------GAACAT-G-ACCAGTG-AAC---------------ACGTCACATAA-AGCTACC-G-AGGAGGA------------------GTTTTCT-CCTCGGC-CCCACCGACACCC-GG-CCC----------------------------TTCG-GC-CTGGTGTCGGAATACGGCGCG-GAATG-CGCCAAGGAACAC-TG-ATTTG-CTGAGGC-AGACGGCT-ATATGCTA-------------GTGCTGCTGAGGCC----------AAC-----GAAA-------C-ATTATGACTCTCGGCAACGGATATCTCGGCTCTCGCATCGATGAAGAACGTAGCGAAATGCGATACGTGGTGTGAATTGCAGAATCCCGTGAACCATCGAGTCTTTGAACGCAAGTTGCGCCCGAGGGACCCT-CCCGAGGGCACGCCTGCC---TGGGCGTTAGAA--------------------------------------------------------------------------------------------------------------------------------------------------------------------------------------------GCCCATCAACGCTCGGTCA--CCTCTCCATATA-C-TTGTGGTAGGGGACTG-GCCAGATGCGGACATTGGCCCTCCGAG-CCA----TAAACGGTGCGGTGGGCTGAAGTGCA-CGGTCGTCGGATGGT---GCC-G-GGATCGGCG-AGTGGTGGGCTA--------TA-CT--GCGCATGCCAA-CCCC--G-GCCGCCA-T--GTTGACA-GATGACCTT--T----T--T-CGACCCCCTAACAAGGAGTTT-GTCGT-TACAGCACT--TTGTTGT-G----CGGC-ATCTTCGGA-CC-------------------------------------------------
>Dracoscirpoides_ficinioides
----------------------------------------------------------------------------------------------------------------------------------------------------------------------------------------------------------------------------------------------------------------------------------------------------------------------------------------------------------------------------------------------------------------------------------------------------------------------------------------------------------------------------------------------------------------------------------------------------------------------------------------------------------------------------------------------------------------------------------------------------------------------------------------------------------------------------------------------------------------------------------------------------------------------------------------------------------------------------------------------------------------------------------------------------GAACAT-G-ACCGGTG-AAC---------------ACGTCACATAA-AGCTACC-G-AGGAGGA------------------GTTTTCT-CCTCGGC-CCCACCGGC-CCC-GG-CCC----------------------------TTCG-GC-CTGGTGTCGGAATACGGCGCG-GAATG-CGCCAAGGAACAC-TG-ATTTG-CTGAGGC-AGACGGCT-ATACGCTG-------------GTGCTGCTGAGGCC----------AAC-----GAAA-------C-ATTATGACTCTCGGCAACGGATATCTCGGCTCTCGCATCGATGAAGAACGTAGCGAAATGCGATACGTGGTGTGAATTGCAGAATCCCGTGAACCATCGAGTCTTTGAACGCAAGTTGCGCCCGAGGGACCCT-CCCGAGGGCACGCCTGCC---TGGGCGTTAGAA--------------------------------------------------------------------------------------------------------------------------------------------------------------------------------------------GCCCATCAACGCTCGGTCA--CCTCTCCATATA-T-TTGTGGCAGGGGACTG-GCCAGACGCGGACATTGGCCCTCCGAG-CCA----TAAACGGTGCGGTGGGCTGAAGTGCA-CGGTCGTCGGATGGT---GCC-G-GGATCGGCG-AGTGGTGGGCTA--------TA-CT--GCGCATGCCAA-CCCC--G-GCCGCCA-T--GTCGACA-GATGGCCTT--T----T--T-CGACCCCCTAACAAGGAGATT-GTCGT-TGCAGCACT--CTGTTGT-G----CGGC-ATCTTCGGA-CC-------------------------------------------------
>Dracoscirpoides_surculosa
TTGTTGACATGCTTTGCATGGCAGGCTCCC-TGCAC-TTTGGTGCGGCCAACTG-TCATGGGGCTGTCTTT-TC--ACTGT--CCC-TCCGGCTAGT--A-TT------TTTG-CT-GGTTA-CGGA-T-G-ATTGCTAACGGTTGCCTGTGTGGTT-CTACCC-TTGTTGGTA------GCAC---GA-TTGTCCCGTCTTTGCTTAT--TTAGCTTGTTCTGTTG--G-C--TACTCAGTTGACAGGGCGGCCGAGGGGTCAGC-AAATTCC-ATGTGTTGCCATGTGC--ATTAAGCCTTGG--T-ACTGC-ACTTGGATGTTTGC--TGGGTCTCATGGATGTG-GT-GCCTA-----GTGTGA------GCTCTAC----GGTCTTTG-TGC-CTGTAGAACCTG-----TG--AGG-----TTG-CCCTGCAT-AG--------ATCATTTCT-C---TGTTG---C------TTCGCC-GACATGTT-G-T---GGTTTAAGCGTCA-TGTT-----GGA-----GTGTTG--C-TATC-AGGGT--------GTTGTTCTT----TGT---GTG-TG-GCATG---CCT-CTT-AGA-CCGAA-TGA----------------------------------------------------------------------------------------------------------------------------------------CTTGCGA-TTGCCG-GTTTGC------------------------------------------------------------------GTTGTCATAAGG------------------------------------------------------------------------------------------------------------------------------------------------------------------GAACAT-G-ACCGGTG-AAC---------------ACGTCACATAA-AGCTACC-G-AGGAGGA------------------GTTTTCT-CCTCGGC-CCCACCGGC-CCC-GG-CCC----------------------------TTCG-GC-CTGGTGTCGGAATACGGCGCG-GAATG-CGCCAAGGAACAC-TG-ATTTG-CTGAGGC-AGACGGCT-ATATGCTA-------------GTGCTGCTGAGGCC----------AAC-----GAAA-------C-ATTATGACTCTCGGCAACGGATATCTCGGCTCTCGCATCGATGAAGAACGTAGCGAAATGCGATACGTGGTGTGAATTGCAGAATCCCGTGAACCATCGAGTCTTTGAACGCAAGTTGCGCCCGAGGGACCCT-CCCGAGGGCACGCCTGCC---TGGGCGTTAGAA--------------------------------------------------------------------------------------------------------------------------------------------------------------------------------------------GCCCATCAACGCTCGGTCA--CCTCTCCATATA-C-TTGTGGTAGGGGATTG-GCCAGATGCGGACATTGGCCCTCCGAG-CCA----TAAACGGTGCGGTGGGTTGAAGTGCA-CGGTCGTCGGATGGT---GCC-G-GGATCGGCG-AGTGGTGGGCTA--------TA-CT--GCGCATGCCAA-CCCC--G-GCCGCCA-T--GTCGACA-GATGGCCTT--T----T--T-CGACCCCCTAACAAGGAGATT-GTCGT-TACGGCACT--CTGTCGT-G----CGGC-ATCTTCGGA-CC-------------------------------------------------
>Erioscirpus_comosus
TCATTGACTTGCTTTGCATGGCAGGCTCCC-TGCAC-TTTGGTGCGGCCAACTG-TCATGGGGCGGTCTCT-TC--ACTGT--TCC-CTCTGTCTGT--ATTT------TTTG-CA-TGCTA-GGGA-T-G-CTTGCTGTTGGTTGCCTGTGTGGTT-CTACCC-TTGGGGGTA------GCAC---GA-TTGTCATGTCTTTGCTTAT--TTAGCTTGCTCTGTTGATG-C--TATTCAGTTGACAGGGCGGCCGAGGGGTCAGC-AAATTCC-ATGTGTTGCCATGTGC--GTG-TGCCTTGG--T-ACTGC-ATTTGGATGTTTGC--TGGGTCTCATGGATGTT-GT-GCCCA-----TTGTGA------GCTCTAC----AGGCTTCA-TGC-GTGTAGAACTCG-----TG--AGG-----TTGCCCCGGCAT-AG--------ATAATTTCC-C---TGTTG---C------TTCACC-GATATGTT-G-T---GGTTTCAGCGACA-TGTT-----GGA-----GTGTTG--C-TATC-AGTGT--------GTTATTCTT----TGC---GTG-TG-GCATG---CCT-C-T-GTA-TTGAA-TGA----------------------------------------------------------------------------------------------------------------------------------------CTTGCGA-TTGCTG-GTTTGC------------------------------------------------------------------GTTGTCGTAAGA------------------------------------------------------------------------------------------------------------------------------------------------------------------GAACAT-G-ACCGGTG-AAC---------------ACGTAACACAA-AGCTACC-G-GGGAGGA------------------GCTTCCT-CCCCGGC-CCCACCGGC-CCCTGG-CCC----------------------------TTCG-GC-CGGGTGCCGGAATACGGCGCG-GAATGTCGCCAAGGAACAC-TG-ATTTG-CTGAGGC-AGACGGCA-ATATGCTC-------------GTGCTGCCGAGGCC----------AAC-----AAAA-------C-AATATGACTCTCGGCAACGGATATCTCGGCTCTCGCATCGATGAAGAACGTAGCGAAATGCGATACGTGGTGTGAATTGCAGAATCCCGTGAACCATCGAGTCTTTGAACGCAAGTTGCGCCCGAGGGACCCT-CCCGAGGGCACGCCTGCC---TGGGCGTTAGAA--------------------------------------------------------------------------------------------------------------------------------------------------------------------------------------------GCCCATCAACGCTCGGTCA--CCTCTCCACGTACC-TCGTGGTAGGGGAATG-GCCGGATGCGGACATTGGCCCTCCGAG-CCA----TAAATGGTGCGGTGGGCTGAAGTGCG-TGGTCGTCGGATGGT---GCC-G-GGATCGGCG-AGTGGTGGGCT---------TA-CT--GCGCATGCCAA-CCCC--G-GC--CCA-T--GTCGACG-GATGACCTC--T----T--C-TGA-CCCCTAACAAGGAGCTT-GTCGT-CGCGGCATCT-TTGCCGT-G----CGGC-ATCTTCGGA-CC-------------------------------------------------
>Ficinia_aff_acuminata
TTGTGGACAAGCTTTGCATGGCAGGCTCCC-TGCAC-TTTTGTGCGGCCAANTG-TCATGGGGCTGTCTTT-TC--ATTGT--CCA-TTTTCCTAGT--A--A------TTTG-CT-AGTTA-TGGA-T-G-ATTGCCATCGGTTGCTTGTATGGTT-TTACCC-TTTTGGGTAGT----GCAT---GA-TTGTTTTGTTGACGCTTAT--TTAGCCTGCTCTGTTAATG-T--TATT--GTTGACAGGACGGCCGAGATGTCAGT-GAATTTC-AAGTGTTTCCATGTGC--GT--AGCCATGG--T-AATGC-ACTTGGATGTTCGC--TGGGTTTCATGGATGCG-GT-CCCTA-----TTGTGA------GCTTTAC----GGGCTTTT-TGC-CCGTAGAACATG-----TG--AGG-----TTGCCCCTGCAG-AG--------ACCATTGCT-C---TATTG---C------TTCACC-GACACATC-A-TT--GGTTTAATTGCCA-TGTT-----GTA----GTTGTTG--C-TATT-TGGGT--------TTTGTTCTT----TGCC-TCTG-TG-GCATG---CNT-CTT-AGA-ACAAA-TGA----------------------------------------------------------------------------------------------------------------------------------------CTTACGA-TTGCTG-GTTTGC------------------------------------------------------------------GTTGTCACAAGGCTCCT---CCCAATTGGGC------------------------------------------------------------------------------------------------------------------------------------------------------------------------------------------------------------------------------------------------------------------------------------------------------------------------------------------------------------------------------------------------------------------------------------------------------------------------------------------------------------------------------------------------------------------------------------------------------------------------------------------------------------------------------------------------------------------------------------------------------------------------------------------------------------------------------------------------------------------------------------------------------------------------------------------------------------------------------------------------------------------------------------------------------------------------------------------------------------------------------------------------------------------------------------
>Ficinia_aff_dura
--------------------------------------------------------------------------------------------------------------------------------------------------------------------------------------------------------------------------------------------------------------------------------------------------------------------------------------------------------------------------------------------------------------------------------------------------------------------------------------------------------------------------------------------------------------------------------------------------------------------------------------------------------------------------------------------------------------------------------------------------------------------------------------------------------------------------------------------------------------------------------------------------------------------------------------------------------------------------------------------------------------------------------------TTGTTGCTTGCCTTGAACAC-G-A-CCGTG-AAC---------------ATGTAACATAA-TGCTACC-G-GGGAGTACCA-------------------TCT-CCTCGGC-CCTGCCGGC-CCC-GG-CCT----------------------------ATTG-GT-CGGGTGTCGGAATACGGCGCG-GGATGTCGCCAAGGAACAC-TG-AATTG-CTGAGGC-GGACGACA-ATACGCTC-------------GTACTGCTGATGCC----------AACT----T-AA-------C-ATTATGACTCTCGGCAACGGATATCTCGGCTCTCGCATCGATGAAGAACGTAGCGAAATGCGATACGTGGTGTGAATTGCAGAATCCCGTGAACCATCGAGTTTTTGAACGCAAGTTGCGCCCGAGGGATCCT-CCCGAGGGCACGCCTGCC---TGGGCGTTAGAA--------------------------------------------------------------------------------------------------------------------------------------------------------------------------------------------GCCCATCAACACTCAGTCG-ACCCCTGCACACACC-GTGTGATAGAGGACTG-ACCTGATGTGGACAATGGACCTCCGAG-CCA----GTAATGGCACGGTGGGCTGAAGTTAA-TGGTCGTCGGATGGT---AAC-G-GGATCGGCG-AGTGGTGGGC----------TAACT--GCGCAAGCCAA-TCCC--G-GCTGCCA-T--GTCGACA-TATTGCCTC--T----T--T-TGAACCCCAAATGAGGAGATT-GTCGT-CGCAGCATCT--AGTTGT-G----CGGC-AATTTCGGA-CCGATACCCCAGGTCAGGCGGGGCCACCCGCTGAGTTTAAGCATATC----
>Ficinia_aff_indica_Muasya2301
GTTGGGACAAGCTTTGCATGGCAGGCTCCC-TGCAC-TTCTGTGCGGCCAACTG-TCATGGGGCTGTCTTT-TC--ATTGT--CCA-TTTGCCTAGT--A--A------TTTG-CT-AGTTA-TGGA-T-G-ATTTCCATCGGTCGCCTGTATGGTT-CTACTC-TTTTGGGTAGT----GCAT---GA-TTGTTTTGTTGACGCTTAT--TTAGCCTGCTCTGTTAATG-T--TACT--GTTGACAGGACGGCCGAGATGTCAGC-GAATTTC-AGGTGCTTCCATGTGC--GT--AGCCATGG--T-AATGC-ACTTGGATGTTCGC--TGGGTCTCATGGATGCG-GT-CCCTA-----TTGTGA------GCTCTAC----GGGCTTCT-TGC-CCGCAGAACCTG-----TG--AGG-----TTGCCCCTGTGG-AG--------ACCATTGCC-C---TATTG---C------TTCACC-GACACATC-A-TC--GGTTTAATCGCCA-TGTT-----GTA----GTTGTTG--C-GATT-TGGGT--------GGTGTTCTT----TGCC-TCTG-TG-GCGCG---CCT-CTT-ATA-ACAAA-TGA----------------------------------------------------------------------------------------------------------------------------------------CTTACGA-AGCTGG-TTT-GC------------------------------------------------------------------GTTGTCACAAGGCTCCT---CCCAATTGGGCGN-----------------------------------------------------------------------------------------------------------------------------------------------------------------------------------------------------------------------------------TCT-CCTCCGC-CCTGCCGGG-CCC-GT-CCT----------------------------GTTG-GT-CGGGTGTCTCACTACGGCGCG-GGATGTCGCCTAGGAACTC-TG-ATTTG-CTGACGC-AGACAACT-ATACGGTT-------------GTACTGCTGACGCC----------AATT----T-AA-------G-ATTAAGACTCTCGGCAACGGATATCTCGGCTCTCGAATCCATGAAGAACGTAGCGAAATGCGATACGTGGTGTGAATTGCAAAATCCCGTGAACCATCTAGTTTTTGAACGCAAGTTGCGCCCGAGGGATCCT-CCCGAGGGCACGCCTGCC---TGGGCGTTAGAA--------------------------------------------------------------------------------------------------------------------------------------------------------------------------------------------GCCCATCAACACTCAGTCC--ACCCTGCACACACC-GTGTGACAGAGGACCGAACCCGATGTGGACAATGGACCTCCGAG-CCA----GTAATGGCGCGGTGGGCTGAAGTTAA-TGGTCCCCCGATGGT---AAC-G-GGATCGGCG-AGTGGTGGGC----------TAACT--GCACAAGCCAA-TCCC--G-GCTGCCG-T--GTCCACA-TAATGCCTC--T----T--T-TGAACCCCCAATTAATAGATTGTTTGTCCCCCTCTCCT-AAGCTTTTG----CGGC-AATTTTGGAACCCATCCCCCCGGTCAGGCGGGGCCCCCCCTTGAATTTAAACCTACAAAAA
>Ficinia_aff_indica_Muasya2372
---------AGCTTTGCATGGCAGGCTTCCNTGCAC-TTCTGTGCGGCCAACTG-TCATGGGGCTGTCTTT-TC--ATTGT--CCA-TTTGCCTAGC--A--A------TTTG-CT-AGTTA-TGGA-T-G-ATTTTCATCGGTCGCTTGTATGGTT-CTACCC-TTTTGGGTAGT----GCAT---GA-TTGTTTTGTTGACGCTTAT--TTAGCCTGCTCTGTTAATG-T--TATT--GTTGACAGGACGGCCGAGATGTTAGC-GAATTTC-AAGTGTTTCCATGTGC--GT--AGCCATGG--T-AATGC-ACTTGGATGTTCGC--TGGGTCTCATGGATGCG-GT-CCCTA-----TTGTGA------GCTCTAC----GGGCTTCT-TGC-CCGCAGAACCTG-----TG--AGG-----TTGCCCCTGCGG-AG--------ACCATCGCT-C---TATTG---C------TCAACC-GACACATC-A-TC--GGCTTAATTGCCA-TGTT-----GTA----GTTGTTG--CGGATT-TGGGT--------GTTGTTCTT----TGCC-TCTG-TG-GCGTG---CCT-CTT-AGA-ACAAA-GTA----------------------------------------------------------------------------------------------------------------------------------------CTTACGA-AGCTGG-TTT-GC------------------------------------------------------------------GTTGTCACAAGGCTCCT--ACCCAATTGGGCG--------------------------------------------------------------------------------------------------------------------------------TTGTTACT--CNTAGAAA-C-C-A-CCGTG-AAC---------------ATGTAACATAA-TGCTACC-G-GGGAGTACCG-------------------TCT-CCTCGGC-CCTGCCGGC-CCC-GG-CCT----------------------------GTTG-GT-CGGGTGTCGGAATACGGCGCG-GGATGTCGCCAAGGAACAC-TG-AATTG-CTGAGGC-AGACGACA-ATACGCTC-------------GTACTGCTGACGCC----------AACT----T-AA-------C-ATTATGACTCTCGGCAACGGATATCTCGGCTCTCGCATCGATGAAGAACGTAGCGAAATGCGATACGTGGTGTGAATTGCAGAATCCCGTGAACCATCGAGTTTTTGAACGCAAGTTGCGCCCGAGGGATCCT-CCCGAGGGCACGCCTGCC---TGGGCGTTAGAA--------------------------------------------------------------------------------------------------------------------------------------------------------------------------------------------GCCCATCAACACTCAGTCG-ACCCCTGCACACACC-GTGTGACAGAGGACCG-ACCCGATGTGGACAATGGACCTCCGAG-CCA----GTAATGGCGCGGTGGGCTGAAGTTAA-TGGTCGTCGTATGGT---AAC-G-GGATCGGCG-AGTGGTGGGC----------TAACT--GCGCAAGCCAA-TCCC--G-GCTGCCG-T--GTCGACA-TGTTGCCTC--T----T--T-TGAACCCCAAATTAGGAGATT-GTCGT-CGCAACATCC-AAGTTGT-G----CGGC-AATTTCGGA-CCGATACCCCAGGTCAGGCGGGGCCACCCGCTGAGTTTAAGCATATCAATA
>Ficinia_aff_paradoxa_Muasya2300
--------------------------------------------------------------------------------------------------------------------------------------------------------------------------------------------------------------------------------------------------------------------------------------------------------------------------------------------------------------------------------------------------------------------------------------------------------------------------------------------------------------------------------------------------------------------------------------------------------------------------------------------------------------------------------------------------------------------------------------------------------------------------------------------------------------------------------------------------------------------------------------------------------------------------------------------------------------------------------------------------------------------------------------TTGTTGCT-ACCTAGAACAC-G-A-CCGTG-AAC---------------ACGTAACATAA-TGCTACC-G-GGGAGTACCG-------------------TCT-ACTCGGC-CCTGCCGGC-CCC-GG-CCT----------------------------TTTG-GT-CGGGTGTCGGAATACGGCGCG-GGATGTCGCCAAGGAACAC-TG-AATTG-CTGARGC-AGACGGCA-ATACGCTC-------------GTACTGSTGACGCC----------AACT----T-AA-------C-ATTATGACTCTCGGCAACGGATATCTCGGCTCTCGCATCGATGAAGAACGTAGCGAAATGCGATACGTGGTGTGAATTGCAGAATCCCGTGAACCATCGAGTTTTTGAACGCAAGTTGCGCCCGAGGGATCCT-CCCGAGGGCACGCCTGCC---TGGGCGTTAGAA--------------------------------------------------------------------------------------------------------------------------------------------------------------------------------------------GCCCATCAACACTCAGTCG-ACCCCTGCGCACACC-GTGTGACAGAGGACCG-ACCCGATGTGGACAATGGACCTCCGAG-CCA----GTAATGGCGCGGTGGGCTGAAGTTAA-TGGTCGTCGTATGGT---AAC-G-GTATCGGCG-AGTGGTGGGC----------TAACT--GCGCAAGCCAA-TCCC--G-GCTGCCG-T--GTCGACA-TACTGCCTC--T----T--T-TGAACCCCAAATTAGGAGATT-GTTGT-CGCAGCATCC-AAGTTGT-G----CGGC-AATTTCGGA-CCGATACCCCAGGTCAGGCGGGGCCACCCGCTGAGTTTAAGCATATC----
>Ficinia_anceps_Muasya2219
--------------------------------------------------------------------------------------------------------------------------------------------------------------------------------------------------------------------------------------------------------------------------------------------------------------------------------------------------------------------------------------------------------------------------------------------------------------------------------------------------------------------------------------------------------------------------------------------------------------------------------------------------------------------------------------------------------------------------------------------------------------------------------------------------------------------------------------------------------------------------------------------------------------------------------------------------------------------------------------------------------------------------------------TTGATGAC-TCCTAGAAC-C-G-A-CCGTG-AAC---------------ACGTAACACAG-TGCTACC-G-GGGAGTACCG-------------------TCT-CCCCGGC-CCTGCCGGC-CCC-GG-CCT----------------------------GTTG-GT-CGGCTGTCGGAATACGGCGCG-GGATGTCGCCAAGGAACAC-TG-AATTG-CTGAGGC-AGACGACA-ACACGCTC-------------GTACTGCTGACGCC----------AACT----T-AA-------C-ATTATGACTCTCGGCAACGGATATCTCGGCTCTCGCATCGATGAAGAACGTAGCGAAATGCGATACGTGGTGTGAATTGCAGAATCCCGTGAACCATCGAGTTTTTGAACGCAAGTTGCGCCCGAGGGATCCT-CCCGAGGGCACGCCTGCC---TGGGCGTTAGAA--------------------------------------------------------------------------------------------------------------------------------------------------------------------------------------------GCCCATCAACACTCAGTCG-A-CCCTGCACACACC-GTGTGACAGAGGACCG-ACCCGATGTGGACAATGGACCTCCGAG-CCA----GTAATGGCGCGGTGGGCTGAAGTTAA-TGGTCGTCGGATGGT---AAC-G-GGATCGGCG-AGTGGTGGGC----------TAACT--GCGCAAGCCAA-TCCC----GCTGCCA-T--GCCGACA-TACTGCCTC--T----T--T-TGAACCCCAAATGAGGAGATT-GTCGT-CGCGGCATCT--AGTTGT-G----CGGC-AATTTCCGA-CCCATACCCCCGGGCAGGCGGGGCCACCCCCTGAATTTAAACATATCAATT
>Ficinia_anceps_Muasya2885_5481
---------------------------------------------------CTG-TCATGGGGCTGTCTTT-TC--ATTGT--CCA-TTTGCCTAGC--A--A------TTTG-CT-AGTTA------T-G-ATTTCCATCGGTAGCCTGTATGGTT-CTACTC-TTTTGGGTAGT----GCAT---GA-TTGTTTTGTTGACGCTTAT--TTAGCCAGCTCTGTTAATG-T--TATT--GTTGACAGGACGGCCGAGATGTCAGC-GAATTTC-AAGTGCTTCCATGTGC--GT--AGCCATGG--T-AATGC-ACTTGGATGTTCGC--TGGGTCTCATGGATGCG-GT-CCCTA-----TTGTGA------GCTCTAC----GGGCTTCT-TGC-CCGCAGAACCTG-----TG-AAGG-----TTGCCCCTGTGG-AG--------ACCATTGCC-C---TATTG---C------TTCACC-GACACATC-A-TC--GGCTTAATTGCCA-TGTT-----GTA----G-TGTTG--C-GA-G-AGGAT--------GTTGTTCTC----TGCC-TCTG-TG-GCGTG---CCT-CTC-AGA-ACAAA-TGA----------------------------------------------------------------------------------------------------------------------------------------CTTACGA-AGCTGG-TTTTGC------------------------------------------------------------------GTTGTCACAAGGCTCCT--------------------------------------------------------------------------------------------------------------------------------------------------------------------------------------------------------------------------------------------------------------------------------------------------------------------------------------------------------------------------------------------------------------------------------------------------------------------------------------------------------------------------------------------------------------------------------------------------------------------------------------------------------------------------------------------------------------------------------------------------------------------------------------------------------------------------------------------------------------------------------------------------------------------------------------------------------------------------------------------------------------------------------------------------------------------------------------------------------------------------------------------------------------------------------------------------
>Ficinia_angustifolia
--------------------------------------------------------------------------------------------------------------------------------------------------------------------------------------------------------------------------------------------------------------------------------------------------------------------------------------------------------------------------------------------------------------------------------------------------------------------------------------------------------------------------------------------------------------------------------------------------------------------------------------------------------------------------------------------------------------------------------------------------------------------------------------------------------------------------------------------------------------------------------------------------------------------------------------------------------------------------------------------------------------------------------------TTGTTGCT-ACCTAGAACCC-G-A-CCGTG-AAC---------------ATGTAACATAA-TGCTACC-G-GGGAGTACCA-------------------TCT-CCTCGGC-CCTGCCGGC-CCC-GG-CCT----------------------------GTTG-GT-CGGGCGTCGGAATACGGCGCG-GGATGTCGCCAAGGAACAC-TG-AATTG-CTGAGGC-AGACGACA-ATACGCTC-------------GTACTGCTGATGCC----------AACT----T-AA-------C-ATTATGACTCTCGGCAACGGATATCTCGGCTCTCGCATCGATGAAGAACGTAGCGAAATGCGATACGTGGTGTGAATTGCAGAATCCCGTGAACCATCGAGTTTTTGAACGCAAGTTGCGCCCGAGGGATCCT-CCCGAGGGCACGCCTGCC---TGGGCGTTAGAA--------------------------------------------------------------------------------------------------------------------------------------------------------------------------------------------GCTCATCAACACTCAGTCG-A-CTCTGCACACACC-GTGTGACAGAGGACCG-ACCTGATGTGGACAATGGACCTCCGAG-CCA----GTAATGGCACGGTGGGCTGAAGTTAA-TGGTCGTCGTATGGT---AAC-G-GGATCGGCG-AGTGGTGGGC----------TAACT--GCGCAAGCCAA-TCCC--G-GCTGCCA-T--GTCGACA-TATTGCCTC--T----T--T-TGAACCCCAAATTAGGAGATT-GTCGT-CGCAGCATCT-AAGTTGT-G----TGGC-AATTTCGGA-CCGATACCCCAGGTCAGGCGGGGCCACCCGCTGAGTTTAAGCATATCAATA
>Ficinia_anysbergensis
--------------------------------------------------------------------------------------------------------------------------------------------------------------------------------------------------------------------------------------------------------------------------------------------------------------------------------------------------------------------------------------------------------------------------------------------------------------------------------------------------------------------------------------------------------------------------------------------------------------------------------------------------------------------------------------------------------------------------------------------------------------------------------------------------------------------------------------------------------------------------------------------------------------------------------------------------------------------------------------------------------------------------------------TTGTTGCT-ACCTTGAAC-C-G-A-CCGTG-AAC---------------ATGTAACATAA-TGCTACC-G-GGGAGTACCA-------------------TCT-CCTCGGC-CCTGCCGGC-CCC-GG-CCT----------------------------ATTG-GT-CGGGTGTCGGAATACGGCGCG-GGATGTCGCCAAGGAACAC-TG-AATTG-CTGAGGC-GGACGACA-ATACGCTC-------------GTACTGCTGATGCC----------AACT----T-AA-------C-ATTATGACTCTCGGCAACGGATATCTCGGCTCTCGCATCGATGAAGAACGTAGCGAAATGCGATACGTGGTGTGAATTGCAGAATCCCGTGAACCATCGAGTTTTTGAACGCAAGTTGCGCCCGAGGGATCCT-CCCGAGGGCACGCCTGCC---TGGGCGTTAGAA--------------------------------------------------------------------------------------------------------------------------------------------------------------------------------------------GCCCATCAACACTCAGTCG-GCCCCTGCACACACC-GTGTGATAGAGGACTG-ACCTGATGTGGACAATGGACCTCCGAG-TCA----GTAATGGCACGGTGGGCTGAAGTTAA-TGGTCGTCGGATGGT---AAC-G-GGATCGGCG-AGTGGTGGGC----------TAACT--GCGCAAGCCAA-TCCC--G-GCTGCCA-T--GTCGACA-TATTGCCTC--T----T--T-TGAACCCCAAATGAGGAGATT-GTCGT-CGCAGCATCT--AGTTGT-G----CGGC-AATTTCGGA-CCGATACCCCAGGTCAGGCGGGGCCACCCGCTGAGTTTAAGCATATCAATA
>Ficinia_argyropus
--------------------------------------------------------------------------------------------------------------------------------------------------------------------------------------------------------------------------------------------------------------------------------------------------------------------------------------------------------------------------------------------------------------------------------------------------------------------------------------------------------------------------------------------------------------------------------------------------------------------------------------------------------------------------------------------------------------------------------------------------------------------------------------------------------------------------------------------------------------------------------------------------------------------------------------------------------------------------------------------------------------------------------------TTGTTGCT--CCTAGAAC-C-G-A-CCGTG-AAC---------------ACGTAACATAA-TGCTACC-G-GGGAGTACCG-------------------TCT-ACTCGGC-CCTGCCGGC-CCC-GG-CCT----------------------------TTTG-GT-CGGGTGTCGGAATACGGCGCG-GGATGTCGCCAAGGAACAC-TG-AATTG-CTGATGC-AGACGGCA-ATACGCTC-------------GTACTGCTGACGCC----------AACT----T-AA-------C-ATTATGACTCTCGGCAACGGATATCTCGGCTCTCGCATCGATGAAGAACGTAGCGAAATGCGATACGTGGTGTGAATTGCAGAATCCCGTGAACCATCGAGTTTTTGAACGCAAGTTGCGCCCGAGGGATCCT-CCCGAGGGCACGCCTGCC---TGGGCGTTAGAA--------------------------------------------------------------------------------------------------------------------------------------------------------------------------------------------GCCCATCAACACTCAGTCG-ACCCCTGCGCACACC-GTGTGACAGAGGACCG-ACCCGATGTGGACAATGGACCTCCGAG-CCA----GTAATGGCGCGGTGGGCTGAAGTTAA-TGGTCGTCGTATGGT---AAC-G-GTATCGGCG-AGTGGTGGGC----------TAACT--GCGCAAGCCAA-TCCC--G-GCTGCCG-T--GTCGACA-TACTGCCTC--T----T--T-TGAACCCCAAATTAGGAGATT-GTTGT-CGCAGCATCC-AAGTTGT-G----CGGC-AATTTCGGA-CCGATACCCCAGGTCAGGCGGGGCCACCCGCTGAGTTTAAGCATATCAATA
>Ficinia_bergiana
--------------------------------------------------------------------------------------------------------------------------------------------------------------------------------------------------------------------------------------------------------------------------------------------------------------------------------------------------------------------------------------------------------------------------------------------------------------------------------------------------------------------------------------------------------------------------------------------------------------------------------------------------------------------------------------------------------------------------------------------------------------------------------------------------------------------------------------------------------------------------------------------------------------------------------------------------------------------------------------------------------------------------------------TTGTTGCC--CCTTGAAC-C-G-A-CCGTG-AAC---------------ATGTAACATAA-TGCTACC-G-GGGAGTACCA-------------------TCT-CCTCGGC-CCTGCCGGC-CCC-GG-CCT----------------------------ATTG-GT-CGGGTGTCGGAATACGGCGCG-GGATGTCGCCAAGGAACAC-TG-AATTG-CTGAGGC-GGACGACA-ATACGCTC-------------GTACTGCTGATGCC----------AACT----T-AA-------C-ATTATGACTCTCGGCAACGGATATCTCGGCTCTCGCATCGATGAAGAACGTAGCGAAATGCGATACGTGGTGTGAATTGCAGAATCCCGTGAACCATCGAGTTTTTGAACGCAAGTTGCGCCCGAGGGATCCT-CCCGAGGGCACGCCTGCC---TGGGCGTTAGAA--------------------------------------------------------------------------------------------------------------------------------------------------------------------------------------------GCCCATCAACACTCAGTCG-ACCCCTGCACACACC-GTGTGATAGAGGACTG-ACCTGATGTGGACAATGGACCTCCGAG-CCA----GTAATGGCACGGTGGGCTGAAGTTAA-TGGTCGTCGGATGGT---AAC-G-GGATCGGCG-AGTGGTGGGC----------TAACT--GCGCAAGCCAA-TCCC--G-GCTGCCA-T--GTCGACA-TATTGCCTC--T----T--T-TGAACCCCAAATGAGGAGATT-GTCGT-CGCAACATCT-AAGTTGT-G----CGGC-AATTTCGGA-CC-------------------------------------------------
>Ficinia_brevifolia
--------------------------------------------------------------------------------------------------------------------------------------------------------------------------------------------------------------------------------------------------------------------------------------------------------------------------------------------------------------------------------------------------------------------------------------------------------------------------------------------------------------------------------------------------------------------------------------------------------------------------------------------------------------------------------------------------------------------------------------------------------------------------------------------------------------------------------------------------------------------------------------------------------------------------------------------------------------------------------------------------------------------------------------TTGTTGCA--CCTAGAAC-C-G-A-CCGTG-AAC---------------ATGTAACATAA-TGCTACC-G-GGGAGTACCA-------------------TCT-CCTCGGC-CCTGCCGGC-CCC-GGTCTT----------------------------GTTG-GT-CGGGTGTCGGAATACGGCGCG-GGATGTCGCCAAGGAACAC-TG-AATTG-CTGAGGC-AGACGACA-ATACGCTC-------------GTACTGCTGATGCC----------AACT----T-AA-------C-ATTATGACTCTCGGCAACGGATATCTCGGCTCTCGCATCGATGAAGAACGTAGCGAAATGCGATACGTGGTGTGAATTGCAGAATCCCGTGAACCATCGAGTTTTTGAACGCAAGTTGCGCCCGAGGGATCCT-CCCGAGGGCACGCCTGCC---TGGGCGTTAAAA--------------------------------------------------------------------------------------------------------------------------------------------------------------------------------------------GCCCATCAACACTCAGTCG-A-CCCTGCACACACC-GTGTGACAGAGGACCG-ACCCGATGTGGACAATGGACCTCCGAG-CCA----GTAATGGCACGGTGGGCTGAAGTTAA-TGGTCGTCGGATGGT---AAC-G-GGATCGGCG-AGTGGTGGGC----------TAACT--GCGCAAGCCAA-TCCC--G-GCTGCCA-T--GTCGGCA-TATTGCCTC--T----T--T-TGAACCCCAAATGAGGAGATT-GTCGC-CGCAGCATCT--AGTTGT-G----TGGC-AATTTCGGA-CCGATACCCCAGGTCAGGCGGGGCCACCCGCTGAGTTTAAGCATATCAATA
>Ficinia_bulbosa
--------------------------------------------------------------------------------------------------------------------------------------------------------------------------------------------------------------------------------------------------------------------------------------------------------------------------------------------------------------------------------------------------------------------------------------------------------------------------------------------------------------------------------------------------------------------------------------------------------------------------------------------------------------------------------------------------------------------------------------------------------------------------------------------------------------------------------------------------------------------------------------------------------------------------------------------------------------------------------------------------------------------------------------TTGTTGCT--CCTAGAACAC-G-A-CCGTG-AAC---------------ACGTAACATAA-TGCTACC-G-GGGAGTACCG-------------------TCT-CCTCGGC-CCTGCCGGC-CCC-GG-CCT----------------------------GTTG-GT-CGGGTGTCGGAATACGGCGCG-GGATGTCGCCAAGGAACAC-TG-AATTG-CTGAGGC-AGACGACA-ATACGCTC-------------GTACTGCTGAGGCC----------AACT----T-AA-------C-ATTATGACTCTCGGCAACGGATATCTCGGCTCTCGCATCGATGAAGAACGTAGCGAAATGCGATACGTGGTGTGAATTGCAGAATCCCGTGAACCATCGAGTTTTTGAACGCAAGTTGCGCCCGAGGGATCCT-CCCGAGGGCACGCCTGCC---TGGGCGTTAGAA--------------------------------------------------------------------------------------------------------------------------------------------------------------------------------------------GCCCATCAACACTCAGTCG-ACCCCTGCACACACC-GTGTGACAGAGGACCG-ACCCGATGTGGACAATGGACCTCCGAG-CCA----GTAATGGCGCGGTGGGCTGAAGTTAA-TGGTCGTCGTATGGT---AAA-G-GGATCGGCG-AGTGGTGGGC----------TAACA--GCGCAAGCCAA-TCCC--G-GCTGCCG-T--GTCGACA-TACTGCCTC--T----T--T-TGAACC-CAAATTAGGAGATT-GTCGT-CGCAGCATCC-AAGTTGT-G----CGGC-AATTTCGGA-CCGATACCCCAGGTCAGGCGGGGCCACCCGCTGAGTTTAAGCATATCAATA
>Ficinia_capillifolia
--------------------------------------------------------------------------------------------------------------------------------------------------------------------------------------------------------------------------------------------------------------------------------------------------------------------------------------------------------------------------------------------------------------------------------------------------------------------------------------------------------------------------------------------------------------------------------------------------------------------------------------------------------------------------------------------------------------------------------------------------------------------------------------------------------------------------------------------------------------------------------------------------------------------------------------------------------------------------------------------------------------------------------------TTGTTGCT--CCTAGAAC-C-G-A-CCGTG-AAC---------------ATGTAACATAA-TGCTACC-G-GGGAGTACCA-------------------TCT-CCCCGGC-CCTGCCGGC-CCC-GG-CCT----------------------------GTTG-GT-CGGGTGTCGGAATACGGCGCG-GGATGTCGCCAAGGAACAC-TG-AATTG-CTGAGGC-AGACGACA-ATACGCTC-------------GTACTGCTGATGCC----------AACT----T-AA-------C-ATTATGACTCTCGGCAACGGATATCTCGGCTCTCGCATCGATGAAGAACGTAGCGAAATGCGATACGTGGTGTGAATTGCAGAATCCCGTGAACCATCGAGTTTTTGAACGCAAGTTGCGCCCGAGGGATCCT-CCCGAGGGCACGCCTGCC---TGGGCGTTAGAA--------------------------------------------------------------------------------------------------------------------------------------------------------------------------------------------GCCCATCAACACTCAGTCG-A-CCCTGCACACACC-GTGTGACAGAGGACCG-ACCCGATGTGGACAATGGACCTCCGAG-CCA----GTAATGGCGCGGTGGGCTGAAGTTAA-TGGTCGTCGGATGGT---AAC-G-GGATCGGCG-AGTGGTGGGC----------TAACT--GCGCAAGCCAA-TCCC--G-GCTGCCA-C--TTCGACA-TATTGCCTG--T----T--T-TGAACCCCAAATGAGGAGATT-GTCGT-CGCAGCATCT-TAGTTGT-G----TGGC-AATTTCGGA-CCGATACCCCAGGTCAGGCGGGGCCACCCGCTGAGTTTAAGCATATCAATA
>Ficinia_capitella
GTTGGGACAAGCTTTGCATGGCAGGCTCCC-TGCAC-TTCTGTGCGGCCAACTG-TCATGGGGCTGTCTTT-TC--ATTGT--CCA-TTTGCCTAGC--A--A------TTTG-CT-AGTTA-TGGA-T-G-ATTTCCATCGGTCGCTTGTATGGTT-CTACCC-TTTTGGGTAGT----GCAT---GA-TTGTTTCGTTGACGCTTAT--TTAGCCTGCTCTGTTAATG-T--TACT--GTTGACAGGACGGCCGAGATGTCAGC-GAATTTC-AAGTGCTTCCATGTGC--GT--AGCCATGG--T-AATGC-GCTTGGATGTTCGC--TGGGTCTCATGGATGCG-GT-CCCTA-----TTGTAA------GCTCTAC----GGGCTTCT-TGC-CCGCAGAACCTG-----TG--AGG-----TTGCCCCTGTGG-AG--------ACCATTGCC-C---TATTG---C------TTCACC-GACACATC-A-TC--GGCTTAATTGCCA-TGTT-----GTA----G-TGTTG--C-GATT-TGGAT--------GTTGTTCTC----TGCC-TCTG-TG-GCGTG---CCT-CTCAAGA-ACAAA-TGA----------------------------------------------------------------------------------------------------------------------------------------CTTACGA-AGCTGG-TTT-GC------------------------------------------------------------------GTTGTCGCAAGGCTCCT---CCCAATCGGGCG--------------------------------------------------------------------------------------------------------------------------------ATATTGTTGCCCCTAAACAC-G-A-CCGTG-AAC---------------ACGTAACACAA-TGCTACC-G-GGGAGTACCG-------------------TCT-CCTCGGC-CCTGCCGGC-CCC-GG-CCT----------------------------GTTG-GT-CGGGTGTCGGAATACGGCGCG-GGATGTCGCCAAGGAACAC-TG-AATTG-CTGAGGC-AGACGACA-ATACGCTC-------------GTACTGCTGACGCC----------AACT----T-AA-------C-ATTATGACTCTCGGCAACGGATATCTCGGCTCTCGCATCGATGAAGAACGTAACGAAATGCGATACGTGGTGTGAATTGCAGAATCCCGTGAACCATCGAGTTTTTGAACGCAAGTTGCGCCCGAGGGATCCT-CCCGAGGGCACGCCTGCC---TGGGCGTTAGAA--------------------------------------------------------------------------------------------------------------------------------------------------------------------------------------------GCCCATCAACACTCAGTCG-ACCCCTGCACACCCC-GGGGGAAAAAGGACCC-ACCCGATGGGGACAATGGACCCCCAAA-CCA----CCAATGGGCCGGGGGGCTAAAATTAA-GGGCCCCCCGGGGGA---AAC-G-GGATCGGCA-AGGGGGGGGT----------TAATT--GGCCAAGCCAA-TCCC--G-GTTGCCG-G--GTCAACT-CACTGCCTC--T----T--T-TGAACCCCAAATTAGGAAATT-GCCCC-CCCACCATCC-AAGTTGG-G----CGGC-AATTTCGAA-CCAAAACCCCAGGGCAGGGGGGGCCCCCCCCTGATTTTAAGC-TATCAAAA
>Ficinia_cedarbergensis
GTT--GACTAGCTTTGCA-GGCAGGCTCCC-TGCAC-TTCTGTGCGGCCAACTG-TCATGGGGCTGTCTTT-TC--ATTGT--CCA-TTTGCCTAGT--A--A------TTTG-CT-AGTTA-TGGA-T-G-ATTTCCATCGGTCGCCTGTATGGTT-CTACTC-TTTTGGGTAGT----GCAT---GA-TTGTTTTGTTGATGCTTAT--TTAGCCTGCTCTGTTAATG-T--TATT--GTTGACAGGACGGCCGAGATGTCAGC-GAATTTC-AAGTGCTTCCATGTGC--GT--AGCCATGG--T-AATGC-ACTTGGATGTTCGC--TGGGTCTCATGGATGCG-GT-CCCTA-----TTGTGA------GCTCTAC----GGGCTTCT-TGC-CCGCAGAACCTG-----TG--AGG-----TTGCCCCTGCGG-AG--------ACCATTGCT-C---TATTG---C------TTCACC-GACACATC-A-TC--GGTTTAATCGCCA-TGTT-----GTA----GTTGTTG--C-GATT-TGGGT--------GTTGTTCTT----TGCC-TCTG-TG-GCGTG---CCT-CTT-AGA-ACAAA-TGA----------------------------------------------------------------------------------------------------------------------------------------CTTACGA-AGCTGGTTTT-GC------------------------------------------------------------------GTTGTCGCAAGGCTCCT---CCCAATTGGGCGGTG------------------------------GCTGGAGACCTCGTTCCTGCTCTCGTTTA-----------TGATGTGCTACCTGGTTGATCCTGCCC----------------------------TTGTTGCA-ACCTAGAACAC-G-A-CCGTG-AAC---------------AYGTAACATAA-TGCTACC-G-GGGAGTACCAGT-----------------CTC-CCTCGGC-CCTGCCGGC-CCT-GG-CCT----------------------------GTTG-GT-CGGGTGTCGGAATACGGCGCG-GGATGTCGCCAAGGAACAC-TG-AATTG-CTGAGGC-AGACGACA-ATACGCTC-------------GTRCTGCTGATGCC----------AACT----TAAA-------C-ATTATGACTCTCGGCAACGGATATCTCGGCTCTCGCATCGATGAAGAACGTAGCGAAATGCGATACGTGGTGTGAATTGCAGAATCCCGTGAACCATCGAGTTTTTGAACGCAAGTTGCGCCCGAGGGATCCT-CCCGAGGGCACGCCTGCC---TGGGCGTTAGAA--------------------------------------------------------------------------------------------------------------------------------------------------------------------------------------------GCCCATCAACACTCAGTCG-ACCCCTGCACACACC-GTGTGASAGAGGACCG-RCCCGATGTGGACAATGGACCTCCGAG-CCA----GCAATGGCGCGGTGGCCTGAAGTTAA-TGGTCGTCGKATGGT---AAC-G-GGATCGGCG-AGTGGTGGGC----------TAACT--GCGCAAGCCAA-TCCC--G-GCTGCCA-T--GTCGRCA-TATTGCCTC--T----T--T-TGAACCCCAAATYAGGAGATT-GTCGT-CGCAGCATCT-AAGCTGT-G----TGGC-AATTTCGGA-CCGATACCCCAGGTCAGGCGGGGCCACCCGCTGAGTTTAAGCATATC----
>Ficinia_cinammomea
--------------------------------------------------------------------------------------------------------------------------------------------------------------------------------------------------------------------------------------------------------------------------------------------------------------------------------------------------------------------------------------------------------------------------------------------------------------------------------------------------------------------------------------------------------------------------------------------------------------------------------------------------------------------------------------------------------------------------------------------------------------------------------------------------------------------------------------------------------------------------------------------------------------------------------------------------------------------------------------------------------------------------------------TTGTTGCTAACCTTGAACAC-G-A-CCGTG-AAC---------------ATGTAACATAA-TGCTACC-G-GGGAGTACCA-------------------TCT-CCTCGGC-CCTGCCGGC-TCC-GG-CCT----------------------------ATTG-GT-CGGGTGTCGGAATACGGCGCG-GGATGTCGCCAAGGAACAC-TG-AATTG-CTGAGGC-GGACGACA-ATACGCTC-------------GTACTGCTGATGCC----------AACT----T-AA-------C-ATTATGACTCTCGGCAACGGATATCTCGGCTCTCGCATCGATGAAGAACGTAGCGAAATGCGATACGTGGTGTGAATTGCAGAATCCCGTGAACCATCGAGTTTTTGAACGCAAGTTGCGCCCGAGGGATCCT-CCCGAGGGCACGCCTGCC---TGGGCGTTAGAA--------------------------------------------------------------------------------------------------------------------------------------------------------------------------------------------GCCCATCAACACTCAGTCG-ACCCCTGCACACACC-GTGTGATAGAGGACTG-ACCTGATGTGGACAATGGACCTCCGAG-CCA----GTAATGGCACGGTGGGCTGAAGTTAA-TGGTCGTCGGATGGT---AAC-G-GGATCGGCG-AGTGGTGGGC----------TAACT--GCGCAAGCCAA-TCCC--G-GCTGCCA-T--GTCGACA-TATTGCCTC--T----T--T-TGAACCCCAAATGAGGAGATT-GTCGT-TGCAGCATCT--AGTTGT-G----CGGC-AATTTCGGA-CCGATACCCCAGGTCAGGCGGGGCCACCCGCTGAGTTTAAGCATAT-----
>Ficinia_deusta
TTGTGGACAAGCTTTGCATGGCAGGCTCCC-TGCAC-TTCTGTGTGGCCAACTG-TCATGGGGCTGTCTTT-TC--ATTGT--CCA-TTTGCCTAGT--A--A------TTTG-CTAGTTTA-TGGA-T-G-ATTGCCATCGGTTGCTTGTATGGTT-CTACTC-TTTTGGGTAGT----GCAT---GA-TTGTTTTGTTGACGCTTAT--TTAGCCTGCTCTGTTAATG-T--TATT--GTTGACAGGACGGCCGAGATGTCAGC-GAATTTC-AAGTGTTTCCATGTGC--GT--AGCCATGG--C-AATGC-ACTTGGATGTTCGC--TGGGTCTCATGGATGCG-GT-CCCTA-----TTGTGT------GCTCTAC----GGGCTTCC-TGC-CCGCAGAACCTG-----TG--AGG-----TTGCCCCTGCGG-AG--------TTCATTGCT-C---TATTG---C------TTCACC-GACACGTC-A-T---GGTTTAATTGCCA-TGTT-----GTA----GTTGTTG--C-TATT-TGGGT--------GTTGTTCTC----TGCC-TCTG-TG-GCATG---CCT-CTT-AGA-ACAAA-TGA----------------------------------------------------------------------------------------------------------------------------------------CTTGCGA-TTGCCG-GTT-GC------------------------------------------------------------------G-TGTCACAAGGTCCT----CCCAATTGGGTAG---------------------------------------------------------------------------------------------------------------------------------------------------------------------------------------------------------AGTACCC-------------------TCT-CCCCGGC-CCTGCCGGC-CCC-GG-CCG----------------------------GTTG-CT-CGGGTGACGGAACACGGCGCG-GGATGTCGCCAAGGAACAC-TG-AATTG-CTGACGC-AGACGGCA-ATGCGCTC-------------GTACTGCTGATGCC----------AACT----T-AA-------C-ATTATGACTCTCGGCCACGGATATCTCGGCTCTCGCATCGATGAAGAACGTAGCGAAATGCGATACGTGGTGTGAATTGCAGAATCCCGTGAACCATCGAGTTTTTGAACGCAAGTTGCGCCCGAGGGATCCT-CCCGAGGGCACGCCTGCC---TGGGCGTTAGAA--------------------------------------------------------------------------------------------------------------------------------------------------------------------------------------------GCCCATCAACACTCAGTCG-A-CCCTGCACACACC-GTGTGACACATGACCG-ACCCGATGTGGACAATGGACCTCCGAG-CCG----GTAACGGCACGGTGGGCTGAAGTTAA-TGGTCGTCGGATGGT---AAC-G-GGATCGGCG-AGTGGTGGGC----------TAACT--GCGCAAGCCAA-TCCC--G-GCTGCCA-T--GTCGACA-TATTGCCTC--T----T--T-TGAACCCCAAATGAGGAGATT-GTCGT-CGCGGCATCT-TAGTTGC-G----TGGC-AATTTCGGA-CCGATACCCCAGGTCAGGCGGGGCCACCCGCTGAGTTTAAGCATATCAATA
>Ficinia_distans
GTTGTGGCAAGCTTTGCATGGCAGGCTCCC-TGCAC-TTTCGTGCGGCCAACTG-TCATGGGGCTGTCTAT-TT--GTTGT--CCA-TTTGCCTAGT--A--A------TTTG-CT-AGTTA-TGGA-T-G-ATTGTCATCGGTTGCTTGTATGGTT-CTACTC-TTTTGGGTAGT----GCAT---AA-TTGTTTTGTTGATGCCTAT--TTAGCCTGTTCTGTTAATG-T--TATT--GTTGACAGGACGGTCGAGATGTCAGC-GAATTTC-AAGTGTTTCCATGTGC--GT--AGCCGTGG--T-AATGA-ACTTGGATGTTCGC--TGGGTCTCATGGATACG-GT-CCCTA-----TTGTGA------GCTCTAC----GGGCTTCT-TGC-CCGTAGAACCTG-----TG--AGG-----TTGCCCCTGCAG-AG--------ATCATTGCT-C---TATTG---C------TTCACT-GACACGTC-T-T---GGTTTAATTGCCA-TGAT-----GTA----GTTGTTG--C-TATT-TGGGT--------GTTGTTATT----TGC---TTG-TG-GCATG----CT-CTT-AGA-CCGAA-TGA----------------------------------------------------------------------------------------------------------------------------------------CTTGCGA-TTGCTG-GTT-GC------------------------------------------------------------------G-TGTCACACGGCTCCT---CCCAATTGGGTAG----------------------------------------------------------------------------------------------------------------------------------------------------------------------------------------------------------------------------------------------------------------------------------------------------------------------------------------------------------------------------------------------------------------------------------------------------------------------------------------------------------------------------------------------------------------------------------------------------------------------------------------------------------------------------------------------------------------------------------------------------------------------------------------------------------------------------------------------------------------------------------------------------------------------------------------------------------------------------------------------------------------------------------------------------------------------------------------------------------------------------------------------------------------------------------
>Ficinia_dunensis
--------------------------------------------------------------------------------------------------------------------------------------------------------------------------------------------------------------------------------------------------------------------------------------------------------------------------------------------------------------------------------------------------------------------------------------------------------------------------------------------------------------------------------------------------------------------------------------------------------------------------------------------------------------------------------------------------------------------------------------------------------------------------------------------------------------------------------------------------------------------------------------------------------------------------------------------------------------------------------------------------------------------------------------TTGTTGCTTGCCTTGAAC-C-G-A-CCGTG-AAC---------------ATGTAACATAA-TGCTACC-G-GGGAGTACCA-------------------TCT-CCTCGGC-CCTGCCGGC-CCC-GG-CCT----------------------------ATTG-GT-CGGGTGTCGGAATACGGCGCG-GGATGTCGCCAAGGAACAC-TG-AATTG-CTGAGGC-GGACGACA-TTACGCTC-------------GTACTGCTGATGCC----------AACT----T-AA-------C-ATTATGACTCTCGGCAACGGATATCTCGGCTCTCGCATCGATGAAGAACGTAGCGAAATGCGATACGTGGTGTGAATTGCAGAATCCCGTGAACCATCGAGTTTTTGAACGCAAGTTGCGCCCGAGGGATCCT-CCCGAGGGCACGCCTGCC---TGGGCGTTAGAA--------------------------------------------------------------------------------------------------------------------------------------------------------------------------------------------GCCCATCAACACTCAGTCG-ACCCCTGCACACACC-GTGTGATAGAGGACCG-ACCTGATGTGGACAATGGACCTCCGAG-CCA----GTAATGGCGCGGTGGGCTGAAGTTAA-TGGTCGTCGGATGGT---AAC-G-GGATCGGCG-AGTGGTGGGC----------TAACT--GCGCAAGCCAA-TCCC--G-GCTGCCA-T--GTCGACA-TATTGCCTC--T----T--T-TGAACCCCAAATGAGGAGATT-GTCGT-CGCAGCATCT--AGTTGT-G----CGGC-AATTTCGGA-CCGATACCCCAGGTCAGGCGGGGCCACCCGCTGAGTTTAAGCATATCAATA
>Ficinia_ecklonea
GTTGGGACAAGCTTTGCATGGCAGGCTCCC-TGCAC-TTCTGTGCGGCCAACTG-TCATGGGGCTGTCTAT-TC--GTTGT--CCA-TTTGCCTAGT--A--A------TTTG-CT-AGTTA-TGGATT-G-ATTGCCATCGGTTGCTTGTATGGTT-CTANTC-TTTCGGGTAGT----GCAT---AA-TTGTTTTGTTGATGCCTAT--TTAGCCTGTTCTGTTAATG-T--TATT--GTTGACAGGACGGTCGAGATGTCAGC-GAATTTC-AAGTGTTTCCATGTGC--GC--AGCCATGG--T-AATGCAACTTGGATGTTCGC--TGGGTCTCATGGATGCG-GT-CCCTA-----TCGTGA------GCTCTAC----GGGCTTCT-TGC-CCGCAGAACCTG-----TG--AGG-----TTGCCCCTGCAG-AG--------ATCATTGCT-C---CATTG---C------TTCACT-GACACATC-G-T---GGTTTAATTGCCA-TGTT-----GTA----GTTGTTG--C-TATT-TGGGT--------GTTGTTCTT----TTC---TTG-TG-GCATG---CCT-CTT-AGA-CCGAA-TGA----------------------------------------------------------------------------------------------------------------------------------------CTTGCGA-TTGC-------------------------------------------------------------------------------------------------------------------------------------------------------------------------------------------------------------------------------------------TTGTTGCT--CCTTGAAA-C-G-A-CCGTG-AAC---------------ATGTAACATAA-TGCTACC-G-GGGAGTACCA-------------------TCT-CCTCGGC-CCTGCCGGC-CCC-GG-CCT----------------------------ATTG-GT-CGGGTGTCGGAATACGGCGCG-GGATGTCGCCAAGGAACAC-TG-AATTG-CTGAGGC-GGACGACA-ATGCGCTC-------------GTACTGCTGATGCC----------AACT----T-AA-------C-ATTATGACTCTCGGCAACGGATATCTCGGCTCTCGCATCGATGAAGAACGTAGCGAAATGCGATACGTGGTGTGAATTGCAGAATCCCGTGAACCATCGAGTTTTTGAACGCAAGTTGCGCCCGAGGGATCCT-CCCGAGGGCACGCCTGCC---TGGGCGTTAGAA--------------------------------------------------------------------------------------------------------------------------------------------------------------------------------------------GCCCATCAACACTCAGTCG-A-CCCTGCACACACC-GTGTGATAGAGGACTG-ACCTGACGTGGACAATGGACCTCCGAG-CCA----GTAATGGCACGGTGGGCTGAAGTTAA-TGGTCGTCGGATGGT---AAC-G-GGATCGGCG-AGTGGTGGGC----------TAACT--GCGCAAGCCAA-TCCC--G-GTTGCCA-T--GTCGACA-TATTGCCTC--T----T--T-TGAACCCCAAATGAGGAGATT-GCCGT-CGCAGCATCT--AGTTGT-G----CGGC-AATTTCAGA-CCGATACCCCAGGTCAGGCGGGGCCACCCGCTGAGTTTAAGCATATCAATA
>Ficinia_elatior
--------------------------------------------------------------------------------------------------------------------------------------------------------------------------------------------------------------------------------------------------------------------------------------------------------------------------------------------------------------------------------------------------------------------------------------------------------------------------------------------------------------------------------------------------------------------------------------------------------------------------------------------------------------------------------------------------------------------------------------------------------------------------------------------------------------------------------------------------------------------------------------------------------------------------------------------------------------------------------------------------------------------------------------TTGTTGCT--CCTAGAAA-C-G-A-CCGTG-AAC---------------ACGTAACATAA-TGCCGCC-G-AGGAGTATCG-------------------TCT-CCTCGGC-CCTGCCGGC-CCC-GT-CCT----------------------------GTTG-GT-CGGGTGTCGGAATACGGCGCG-GGATGTCGCCAAGGAACAC-TG-AATTG-CTGAGGC-AGACGACA-ATACGGTT-------------GTACTGCTGACGCC----------AACT----T-AA-------C-ATTATGACTCTCGGCAACGGATATCTCGGCTCTCGCATCGATGAAGAACGTAGCGAAATGCGATACGTGGTGTGAATTGCAGAATCCCGTGAACCATCGAGTTTTTGAACGCAAGTTGCGCCCGAGGGATCCT-CCCGAGGGCACGCCTGCC---TGGGCGTTAGAA--------------------------------------------------------------------------------------------------------------------------------------------------------------------------------------------GCCCATCAACACTCAGTCG-A-CCCTGCACACACC-GTGTGACAGAGGACCGAACCCGATGTGGACAATGGACCTCCGAG-CCA----GTAATGGCGCGGTGGGCTGAAGTTAA-TGGTCGTCGGATGGT---AAC-G-GGATCGGCG-AGTGGTGGGC----------TAACT--GCGCAAGCCAA-TCCC--G-GCTGCCG-T--GTCGACA-TAATGCCTC--T----T--T-TGAACCCCAAATTAGGAGATT-GTTGT-CGCAGCATCT-AAGTTGT-G----CGGC-AATTTCGGA-CCGATACCCCAGGTCAGGCGGGGCCACCCGCTGAGTTTAAGCATATCAATA
>Ficinia_eligulata
TTGTTGACTAGCTTTGCATGGCAGGCTCCC-TGCAC-TTTCGTGCGGCCAACTG-TCATGGGGCTGTCTAT-TCGTGTTGT--CCA-TTAGCCTAGT--A--T------TTTG-CT-AGTTA-TGGA-T-G-ATTGCCATCGGTTGCCTGTATGGAT-CTACCC-TTTGGGGTAGC----GCAT---GA-TTGTTTCGTTGCTGCTTAT--TTAGCTTGCTCTGTTAATG-T--TATT--GTTGACAGGGCGGCCGAGATGTCAGC-GGATTCC-AAGTGTATCCATGTGC--GT--AGCCGTGG--T-AATGC-ACTTGGATGTTCGC--TGGGTCTCTCGGATGCG-GT-CCCTA-----TTGTGA------GCTCTAC----AGGCCTCT-TGT-CTGCAGAACCTG-----TG--AGG-----TAGCCCCTGCAA-AG--------ATCATTGCT-C---TATCG---C------TTGAAT-GACATGAC-G-T---GGTTTAAGCGTCA-TGTT-----GTA----GTTA----------T-AGGGT--------CTTGTTCTT----TGT---CTG-CG-GCATG---CCT-CTC--GA-CCGAA-TGA----------------------------------------------------------------------------------------------------------------------------------------CTTGCGA-TTGCTG-GTTTGC------------------------------------------------------------------GCTATCACAAGG------------------------------------------------------------------------------------------------------------------------------------------------------------------GAACAT-G-A-CCGTG-AAC---------------ACGTAATATAA-TGCTACC-G-GGGAGTACCA-------------------TCT-CCCCGGC-CCTGCCGAC-CCC-GG-TCT----------------------------TCTG-AT-CGGGTGTCGGAATACGGCGCG-GGATGTCGCCAAGGAACAC-TG-ATTTG-CTGAGGC-GGACGACA-ATACGCTC-------------GTACTGCTGACGCC----------AACT----T-AA-------C-ATTATGACTCTCGGCAACGGATATCTCGGCTCTCGCATCGATGAAGAACGTAGCGAAATGCGATACGTGGTGTGAATTGCAGAATCCCGTGAACCATCGAGTTTTTGAACGCAAGTTGCGCCCGAGGGATCCT-CCCGAGGGCACGCCTGCC---TGGGCGTTAGAA--------------------------------------------------------------------------------------------------------------------------------------------------------------------------------------------GCCAATCAACACTCGGTCA-A-CCCTGAACGCTAC-TTGCGACAGGGGACTG-ACCCGATGTGGACAATGGACCTCCGAG-CCT----GTAATGGCACGGTGGGCTGAAGTGAA-TGGTCGTCGGATGGT---AAC-G-GGATCGGCG-AGTGGTGGGC----------TAACT--GCGCAAGCCAA-TCCC--G-GCCGCCA-T--GTCGACA-TATTGCCTA--T----G--T-TGAACCCCTAATGATGAGATT-GTCGT-CGCAGCATCT--AGTTGT-G----CGGC-TATTTCGGA-CC-------------------------------------------------
>Ficinia_esterhuyseniae
TTGTTGACTAGCTTTGCATGGCAGGCTCCC-TGCAC-TTTCGTGCGGCCAACTG-TCATGGGGCTGTCTAT-TC--GTTGT--CCA-TTTGTCTAGT--A--T------TTTG-CT-AGTTA-TGGA-T-G-ATTGCCATCGGTTGCTTGTATAGTT-CTACTC-TTTTGGGTAGT----GCAT---GA-TTGTTTTGTTGATGCCTAT--TTAGCCTGCTCTGTTAATG-T--TATT--GTTGACAGGACGGCCGAGATGTCAGC-GAATTTC-AAGTGTTTCCATGTGC--GT--AGCCATGG--T-AATGC-ACTTGGATGTTCGC--TGGGTCTCATGGATGCG-GT-CCCTA-----TTGTGA------GCTCTAC----GGGCTTCT-TGC-CCGCAGAACCTG-----TG--AGG-----TTGCCCCTGCGG-AG--------ATCATTGCT-C---TATTG---C------TTCACT-GACACATC-T-T---GGCTTAATTGCCA-TGTA-----GCA----GTTGTTG--C-TATT-TGGGT--------GTTGTTCTT----TGC---CTG-TG-GCAGG---CCT-CTT-AGA-CCGAA-TGA----------------------------------------------------------------------------------------------------------------------------------------CTTGCGA-TTGCTG-GTTTGC------------------------------------------------------------------GTTGTCACAAGGCTCCT---CCCAATTGGGTAGTG------------------------------GCTGGAGATGACGTTCCTGCTCTCGTTTA-----------AGATGTGCTACCTGGTTGATCCTGCCAGTAGTCAT--------------------TAGGGGGGGACCTTTACA-C-G-A-CCGTG-AAC---------------ATGTAACATAA-TGCTGCC-G-GGGAGTACCA-------------------TCT-CCTCGGC-CCTGCCGGC-CCC-GG-CCT----------------------------GTTG-GT-CGGGTGTCGGAATACGGCGCG-GGATGTCGCCAAGGAACAC-TG-AATTG-CTGAGGC-AGACGACA-ATACGCTC-------------GTACTGCTGATGCC----------AACT----T-AA-------C-ATTATGACTCTCGGCAACGGATATCTCGGCTCTCGCATCGATGAAGAACGTAGCGAAATGCGATACGTGGTGTGAATTGCAGAATCCCGTGAACCATCGAGTTTTTGAACGCAAGTTGCGCCCGAGGGATCCT-CCCGAGGGCACGCCTGCC---TGGGCGTTAGAA--------------------------------------------------------------------------------------------------------------------------------------------------------------------------------------------GCCCATCAACACTCAGTCG-A-CCCTGCACACACC-GTGTGATAGAGGACCG-ACCTGATGTGGACAATGGACCTCCGAG-CCA----GTAATGGCACGGTGGGCTGAAGTTAA-TGGTCGTCGTATGGT---AAC-G-GGATCGGCG-AGTGGTGGGC-----------GACT--GCGCATGCCAA-TCCC--G-GCTGCCA-T--GTCGACA-TATTGCCTC--T----T--T-TGAACCCCAAATGAGGAGATT-GTCGT-CGCAGCATCT--AGTTGT-G----CGGC-AATTTCGGA-CCGATACCCCAGGTCAGGCGGGGCCACCCGCTGAGTTTAAGCATATCAATA
>Ficinia_fascicularis
--------------------------------------------------------------------------------------------------------------------------------------------------------------------------------------------------------------------------------------------------------------------------------------------------------------------------------------------------------------------------------------------------------------------------------------------------------------------------------------------------------------------------------------------------------------------------------------------------------------------------------------------------------------------------------------------------------------------------------------------------------------------------------------------------------------------------------------------------------------------------------------------------------------------------------------------------------------------------------------------------------------------------------------------CT-GCCTAGACA-C-G-A-CCGTG-AAC---------------ATGTAACATAA-TGCTACC-G-GGGAGTACCA-------------------TCT-CCTCGGC-CCTGCCGGC-CCC-GG-CCT----------------------------GTTG-GT-CGGGTGTCGGAATACGGCGCG-GGATGTCGCCAAGGAACAC-TG-AATTG-CTGAGGC-AGACGACA-ACACGCTC-------------GTACTGCTGATGCC----------AACT----T-AA-------C-ATTATGACTCTCGGCAACGGATATCTCGGCTCTCGCATCGATGAAGAACGTAGCGAAATGCGATACGTGGTGTGAATTGCAGAATCCCGTGAACCATCGAGTTTTTGAACGCAAGTTGCGCCCGAGGGATCCT-CCCGAGGGCACGCCTGCC---TGGGCGTTAGAA--------------------------------------------------------------------------------------------------------------------------------------------------------------------------------------------GCCCATCAACACTCAGTCG-C-CCCTGCACACACC-GTGTGACAGAGGACC---CCTGACGTGGACAATGGACCTCCGAG-CCA----GTAATGGCACGGTGGGCTGAAGTTAA-TGGTCGTCGGATGGT---AAT-G-GGATCGGCG-AGTGGTGGGC----------TAACT--GCGCAAGCCAA-TCCC--G-GCTGCCA-T--GTCGACA-TATTGCCTC--T----T--T-TGAACCCCAAATGAGGAGATT-GTCGT-CGCATCATAT--GGTTGT-G----TGGC-AATTTCGGA-CCGATACCCCAGGTCAGGCGGGGCCACCCGCTGAGTTTAAGCATATC----
>Ficinia_fastigiata
--------------------------------------------------------------------------------------------------------------------------------------------------------------------------------------------------------------------------------------------------------------------------------------------------------------------------------------------------------------------------------------------------------------------------------------------------------------------------------------------------------------------------------------------------------------------------------------------------------------------------------------------------------------------------------------------------------------------------------------------------------------------------------------------------------------------------------------------------------------------------------------------------------------------------------------------------------------------------------------------------------------------------------------GTGNNGCN-CTTTAGAANNG-N-N-CCGTG-AAT---------------ATGTAATATAA-TGCTACC-G-GGGAGTCC--------------------GTCT-CCTCGGC-CCTGCCGGC-CCC-GG-CCT----------------------------GTTG-GT-CGGGTGTCGGAATACGGCGCG-GGATGTCGCCAAGGAACAC-TT-AATTG-CTGAGGC-AGACGACA-ATACCCTC-------------GTACTGCTGATGCC----------AACT----T-AA-------C-ATTATGACTCTCGGCAACGGATATCTCGGCTCTCGCATCGATGAAGAACGTAGCGAAATGCGATACGTGGTGTGAATTGCACAATCCCGTGCACCATCGAGTTCTTGAACGCAAGTTGCGCCCGAGGGATCCT-CCCGAGGGCACGCCTGCC---TGGGCGTTAGAA--------------------------------------------------------------------------------------------------------------------------------------------------------------------------------------------GCCCATCAACACTCAGTCG-A-CCCTGCACACACC-GTGTGACAGAGGACCG-ACCCGATGTGGACAATGGACCTCCGAG-CCA----GTAATGGCGCGGTGGGCTGAAGTTAA-TGGTCGTCGAATGGT---AAC-G-GGATCGGCG-AGTGGTGGGC----------TAACT--GCGCAAGCCAA-TCCC--G-GCTGCCA-T--GTCGACA-TATTGCCTC--T----T--T-TGAACCCCAAATGAGGAGATT-GTCGT-CGCAGCATCT--AGTTGT-G----TGGC-AATTTCGAA-CCGATACCCCAGGTCAGGCGGGGCCACCCGCTGAGTTTAAGCATATCAATA
>Ficinia_filiformis
--TGGGACAAGCTTTGCATGGCAGGCTCCC-TGCAC-TTCTGTGCGGCCAACTG-TCATGGGGCTGTCTTT-TC--GTTGT--CCA-TTTGCCTAGT--A--G------TTTG-CT-AGTTA-TGGA-T-G-ATTGTCATCGGTTGCTTGTATGGTT-CTACTC-TTTTGGGTAGT----GCAT---AA-TTGTTTTGTTGATGCCTAT--TTAGCCTGTTCTGTTAATG-T--TATT--GTTGACAGGACGGTCGAGATGTCAGC-GAATTTC-AAGTGTTTCCACGTGC--GT--AGCCTTGG--T-AATGC-ACTTGGATGTTTGC--TGGGTCTCATGGATGCG-GT-CCCTA-----TTGTGA------GCTCTAC----GGGCTTCT-TGC-CCGCAGAACCTA-----TG--AGG-----TTGCCCCTGCAG-AG--------ATGATTGCT-C---TATTG---C------TTCACT-GACACATC-T-T---GGTTTAATTGCCA-TGTT-----GTAGT-TGTTGTTG--C-TATT-TGGGT--------GTTGTTCTT----TGC---TTG-TG-GCATG---CCT-CTT-AGACCCGAA-TGA----------------------------------------------------------------------------------------------------------------------------------------CTTGCGA-TTGCTG-GTT-GC------------------------------------------------------------------GTTGTCACAAGGCTCCT---CCCATTTGGGTAG-------------------------------------------------------------------------------------------------------------------------------TTGTTGCTTGCCTTAACA-C-G-A-CCGTG-AAC---------------ATGTAACATAA-TGCTACC-G-GGGAGTACCA-------------------TCT-CCTCGGC-CCTGCCGGC-CCC-GG-CCT----------------------------ATTG-GT-CGGGTGTCGGAATACGGCGCG-GGATGTCGCCAAGGAACAC-TG-AATTG-CTGAGGC-GGACGACA-ATACGCTC-------------GTACTGCTGATGCC----------AACT----T-AA-------C-ATTATGACTCTCGGCAACGGATATCTCGGCTCTCGCATCGATGAAGAACGTAGCGAAATGCGATACGTGGTGTGAATTGCAGAATCCCGTGAACCATCGAGTTTTTGAACGCAAGTTGCGCCCGAGGGATCCT-CCCGAGGGCACGCCTGCC---TGGGCGTTAGAA--------------------------------------------------------------------------------------------------------------------------------------------------------------------------------------------GCCCATCAACACTCAGTCG-ACCCCTGCACACACC-GTGTGATAGAGGACCG-ACCTGATGTGGACAATGGACCTCCGAG-CCA----GTAATGGCACGGTGGGCTGAAGTTAA-TGGTCGTCGGATGGT---AAC-G-GGATCGGCG-AGTGGTGGGC----------TAACT--GCGCAAGCCAA-TCCC--G-GCTGCCA-T--GTCGACA-TATTGCCTC--T----T--T-TGAACCCCAAATGAGGAGATT-GTCGT-CGCAGCATCT--AGTTGT-G----CGGC-AATTTCGGA-CCGATACCCCAGGTCAGGCGGGGCCACCCGCTGAGTTTAAGCATATCAATA
>Ficinia_gracilis
TTGTGGACAAGCTTTGCATGGCAGGCTCCC-TGCAT-TTCTGTGCGGCCAACTG-TCATGGGGCTGTCTTT-TT--GTTGT--CCA-TTTGCCTAGT--A--A------TTTG-CT-AGTTA-TGGA-T-G-ATTGTCATCGGTTGCTTGTATGGTT-CTACTC-TTTTGGGTAGT----GCAT---AA-TTGTTTTGTTGATGCCTAT--TTAGCCTGTTCTGTTAATG-T--TATT--GTTGATAGGACGGTCGAGATGTCAGC-GAATTTC-AAGTGTTTCCATGTGC--CT--AGCCATGG--T-AATGC-ACTTTGATGTTCGC--TGGGTCTCATGGATGCG-GT-CCCTA-----TTGTGA------GCTCTAC----GGGCTTCT-TGC-CCGCAGAACCTG-----TG--AGG-----TTGCCCCTGCAG-AG--------ATCATTGCT-C---TATTG---C------TTCACT-GACACATC-T-T---GGTTTAATTGCCA-TGTT-----GTA----GTTGTTG--C-TATT-TGGGT--------GTTGTTCTT----TGC---TTG-TG-GCATG---CCT-CTT-AGACCCGAA-TGA----------------------------------------------------------------------------------------------------------------------------------------CTTGCGA-TTGCTG-GTTTGC------------------------------------------------------------------G---------------------------------------------------------------------------------------------------------------------------------------------------------------ATGTTGCA--CCTTGAAC-C-G-A-CCGTG-AAC---------------ATGTAACATAA-TGCTACC-G-GGGAGTACCA-------------------TCT-CCTCGGC-CCTGCCGGC-CCC-GG-CCT----------------------------ATTG-GT-CGGGTGTCGGAATACGGCGCG-GGATGTCGCCAAGGAACAC-TG-AATTG-CTGAGGC-GGACGACA-ATACGCTC-------------GTACTGCTGATGCC----------AACT----T-AA-------C-ATTATGACTCTCGGCAACGGATATCTCGGCTCTCGCATCGATGAAGAACGTAGCGAAATGCGATACGTGGTGTGAATTGCAGAATCCCGTGAACCATCGAGTTTTTGAACGCAAGTTGCGCCCGAGGGATCCT-CCCGAGGGCACGCCTGCC---TGGGCGTTAGAA--------------------------------------------------------------------------------------------------------------------------------------------------------------------------------------------GCCCATCAACACTCAGTCG-ACCCCTGCACACACC-GTGTGATAGAGGATTG-ACCTGATGTGGACAATGGACCTCCGAG-TCA----GTAATGGCACGGTGGGCTGAAGTTAA-TGGTCGTCGGATGGT---AAC-G-GGATCGGCG-AGTGGTGGGC----------TAACT--GCGCAAGCCAA-TCCC--G-GCTGCCA-T--GTCGACA-TATTGCCTC--T----T--T-TGAACCCCAAATGAGGAGATT-GTCGT-CGCAGCATCT--AGTTGT-G----CGGC-AATTTCGGA-CCGATACCCCAGGTCAGGCGGGGCCACCCGCTGAGTTTAAGCATATCAATA
>Ficinia_grandiflora
GTTGGGACANGCTTTGCATGGCAGGCTCCC-TGCAC-TTCTGTGCGGCCAACTG-TCATGGGGCTGTCTTT-TC--ATTGT--CCA-TTTGCCTAGT--A--A------TTTG-CT-AGTTA-TGGA-T-G-ATTTCCATCGGTGGCCTGTATGGTT-CTACTC-TTTTGGGTAGT----GCAT---GA-TTGTTTCGTTGATGCTTAT--TTAGCCTGCTCTGTTAATG-T--TATT--GTTGACAGGACGGCCGAGATGTCAGC-GAATTTC-AAGTGCTTCCATGTGC--GT--AGCCATGG--T-AATGC-ACTTGGATGTTCGC--TGGGTCTCATGGATGCG-GT-CCCTA-----TTGTGA------GCTNTAC----GGGCTTCT-TGC-CCGCAGAACCTG-----TG--AGG-----TTGCCCCTGCGG-AG--------ACCATTGCT-C---TATTG---C------TTCACC-GACACATC-A-TC--GGTTTAATCGCCA-TGTT-----GTA----GTTGTTG--C-GATT-TGGGT--------GTTGTTCTT----TGCC-TCTG-TG-GCGTG---CCT-CTT-AGT-ACAA----------------------------------------------------------------------------------------------------------------------------------------------------------------------------------------------------------------------------------------------------------------------------------------------------------------------------------------------------------------------------------------------------TTGGGAAA--CCTANAAC-C-G-A-CCGTG-AAC---------------ACGTAACATAA-TGCTACC-G-GGGAGTACCA-------------------TCT-CCCCGGC-CCTGCCGGC-CCC-GG-CCT----------------------------GTTG-GT-CGGGTGTCGGAATACGGCGCG-GGATGTCGCCAAGGAACAC-TG-AATTG-CTGAGGC-AGACGACA-ATACGCTC-------------GTACTGCTGACGCC----------AACT----T-AA-------C-ATTATGACTCTCGGCAACGGATATCTCGGCTCTCGCATCGATGAAGAACGTAGCGAAATGCGATACGTGGTGTGAATTGCAGAATCCCGTGAACCATCGAGTTTTTGAACGCAAGTTGCGCCCGAGGGATCCT-CCCGAGGGCACGCCTGCC---TGGGCGTTAGAA--------------------------------------------------------------------------------------------------------------------------------------------------------------------------------------------GCCCATCAACACTCAGTCG-A-CCCTGCACACACC-GTGTGACAGAGGACCG-ACCCGATGTGGACAATGGACCTCCGAG-CCA----GTAATGGCGCGGTGGGCTGAAGTTAA-TGGTCGTCGGATGGT---AAC-G-GGATCGGCG-AGTGGTGGGC----------TAACT--GCGCAAGCCAA-TCCC----GCTGCCA-A--GCCGACA-TAATGCCTC--T----T--T-TGAACCCCAAATGAGGAGATT-GTCGT-CGCAGCATCC--AGTTGT-G----TGGC-AATTTCGGA-CCGATACCCCAGGTCAGGCGGGGCCACCCGCTGAGTTTAAGCATATCAATA
>Ficinia_gydomontana
GTTGGGACATGCTTTGCATGGCAGGCTCCC-TGCAC-TTTCGTGCGGCCAACTG-TCATGGGGCTGTCTTT-TC--GTTGT--CCA-TTTGCCTAGT--A--A------TTTG-CT-AGTTA-TGGA-T-G-ATTGCCATCGGTTGCTTGTATGGTT-CTACCC-TTTTGGGTAGT----GCAT---GA-TTGTTTTGTTGACGCTTAT--TTAGCCTGCTCTGTTAATG-T--TATT--GTTGACAGGACGGCCGAGATGTCAGC-GAATTTC-AAGTGTTTCCATGTGC--GT--AGCCATGG--T-AATGC-ACTTGGATGTTCGC--TGGGTCTCATGGATGCG-GT-CCCTA-----TTGTGA------GCTCTAC----GGGCTTCT-TGC-CCGCAGAACCTG-----TG--AGG-----TTGCCTCTGCGG-AG--------ACCATCGCT-C---TATTG---C------TTCACC-GACACATC-A-TT--GGTTTAATTGCCA-TGTT-----GTA----GTTGTTG--C-GATT-TGGGT--------GTTGTTCTT----TGCC-TCTA-TG-GCGTG---CCT-CTC-AGA-ACAAA-TGA----------------------------------------------------------------------------------------------------------------------------------------CTTACGA-TT---------------------------------------------------------------------------------------------------------------------------------------------------------------------------------------------------------------------------------------------ATGATGAA--CCTAGAAC-C-G-A-CCGTG-AAC---------------ATGTAACATAA-TGCTACC-G-GGGAGTACCG-------------------TCT-CCTCGGC-CCTGCCGGC-CCC-GG-CCT----------------------------GATG-GT-CGGGTGTCGGAATACGGCGCG-GGATGTCGCCAAGGAACAC-TG-AATTG-CTGAGGC-AGACGACA-ATACGCTC-------------GTACTGCTGACGCC----------AACT----TAAA-------C-ATTATGACTCTCGGCAACGGATATCTCGGCTCTCGCATCGATGAAGAACGTAGCGAAATGCGATACGTGGTGTGAATTGCAGAATCCCGTGAACCATCGAGTTTTTGAACGCAAGTTGCGCCCGAGGGATCCT-CCCGAGGGCACGCCTGCC---TGGGCGTTAGAA--------------------------------------------------------------------------------------------------------------------------------------------------------------------------------------------GCCCATCAACACTCAGTCG-ACCCCTGCACACACC-GTGTGACAGAGGACCG-ACCCGATGTGGACAATGGACCTCCGAG-CCA----GTAATGGCACGGTGGGCTGAAGTTAA-TGGTTGTCGGATGGT---AAC-G-GGATCGGCG-AGTGGTGGGC----------TAACT--GCGCAAGCCAG-TCCC--G-GCTGCCA-T--GTCGACA-TACTGCCTC--T----T--T-TGAACCCCAAATTAGGAGATT-GTCGT-CGCAGCATCT-AAGTTGT-G----TGGC-AATTTCGGA-CCGATACCCCAGGTCAGGCGGGGCCACCCGCTGAGTTTAAGCATATCAATA
>Ficinia_indica_Muasya2318_5697
TTGTGGACAAGCTTTGCATGGCAGGCTCCC-TGCAC-TTCTGTGCGGCCAACTG-TCATGGGGCTGTCTTT-TC--ATTGT--CCA-TTTGCCTAGT--A--A------TTTG-CT-AGTTA-TGGA-T-G-ATTTCCATCGGTCGCCTGTATGGTT-CTACTC-TTTTGGGTAGT----GCAT---GA-TTGTTTTGTTGACGCTTAT--TTAGCCTGCTCTGTTAATG-T--TACT--GTTGACAGGACGGCCGAGATGTCAGC-GAATTTC-AGGTGCTTCCATGTGC--GT--AGCCATGG--T-AATGC-ACTTGGATGTTCGC--TGGGTCTCATGGATGCG-GT-CCCTA-----TTGTGA------GCTCTAC----GGGCTTCT-TGC-CCGCAGAACCTG-----TG--AGG-----TTGCCCCTGTGG-AG--------ACCATTGCC-C---TATTG---C------TTCACC-GACACATC-A-TC--GGTTTAATCGCCA-TGTT-----GTA----GTTGTTG--C-GATT-TGGGT--------GGTGTTCTT----TGCC-TCTG-TG-GCGCG---CCT-CTT-ATA-ACAAA-TGA----------------------------------------------------------------------------------------------------------------------------------------CTTACGA-AGCTGG-TTT-GC------------------------------------------------------------------GTTGTCACAAGG----------------------------------------------------------------------------------------------------------------------------------------------------TTGTTGCC--CCTAGAAA-C-G-A-CCGTG-AAC---------------ACGTAACATAA-TGCCGCC-G-AGGAGTATCG-------------------TCT-CCTCGGC-CCTGCCGGC-CCC-GT-CCT----------------------------GTTG-GT-CGGGTGTCGGAATACGGCGCG-GGATGTCGCCAAGGAACAC-TG-AATTG-CTGAGGC-AGACGACA-ATACGGTT-------------GTACTGCTGACGCC----------AACT----T-AA-------C-ATTATGACTCTCGGCAACGGATATCTCGGCTCTCGCATCGATGAAGAACGTAGCGAAATGCGATACGTGGTGTGAATTGCAGAATCCCGTGAACCATCGAGTTTTTGAACGCAAGTTGCGCCCGAGGGATCCT-CCCGAGGGCACGCCTGCC---TGGGCGTTAGAA--------------------------------------------------------------------------------------------------------------------------------------------------------------------------------------------GCCCATCAACACTCAGTCG-A-CCCTGCACACACC-GTGTGACAGAGGACCGAACCCGATGTGGACAATGGACCTCCGAG-CCA----GTAATGGCGCGGTGGGCTGAAGTTAA-TGGTCGTCGGATGGT---AAC-G-GGATCGGCG-AGTGGTGGGC----------TAACT--GCGCAAGCCAA-TCCC--G-GCTGCCG-T--GTCGACA-TAATGCCTC--T----T--T-TGAACCCCAAATTAGGAGATT-GTTGT-CGCAGCATCT-AAGCTGT-G----CGGC-AATTTCGGA-CCGATACCCCAGGTCAGGCGGGGCCACCCGCTGAGTTTAAGCATATCAATA
>Ficinia_indica_Muasya2909a
----------------------------------------------GGCCACTG-TCATGGGGCTGTCTTT-TC--ATTGT--CCA-TTTGCCTAGT--A--A------TTTG-CT-AGTTA-TGGA-T-G-ATTTCCATCGGTCGCCTGTATGGTT-CTACTC-TTTTGGGTAGT----GCAT---GA-TTGTTTTGTTGACGCTTAT--TTAGCCTGCTCTGTTAATG-T--TANT--GTTGACAGGACGGCCGAGATGTCAGC-GAATTTC-AAGTGCTTCCATGTGC--GT--AGCCATGG--T-AATGC-ACTTGGATGTTCGC--TGGGTCTCATGGATGCG-GT-CCCTA-----TTGTGA------GCTCTAC----GGGCTTCT-TGC-CCGCAAAACCTG-----TG--AGG-----TTGCCCCTGCGG-AG--------ACCATTGCC------------------------------------------------------------------------------------------------------------------------------------------------------------------------------------------------------------------------------------------------------------------------------------------------------------------------------------------------------------------------------------------------------------------------------------------------------------------------------------------------------------------------------------------------------------------------------------CCGTG-AAC---------------ACGTAACATAA-TGCCACC-G-GGGAGTATCG-------------------TCT-CCTCGGC-CCTGCCGGC-CCC-GG-CCT----------------------------GTTG-GT-CGGGTGTCGGAATACGGCGCG-GGATGTCGCCAAGGAACAC-TG-AATTG-CTGAGGC-AGACGACA-ATACGATC-------------GTACCGCTGAAGCC----------AACT----T-AA-------C-ATTATGACTCTCGGCAACGGATATCTCGGCTCTCGCATCGATGAAGAACGTAGCGAAATGCGATACGTGGTGTGAATTGCAGAATCCCGTGAACCATCGAGTTTTTGAACGCAAGTTGCGCCCGAGGGATCCT-CCCGAGGGCACGCCTGCC---TGGGCGTTAGAA--------------------------------------------------------------------------------------------------------------------------------------------------------------------------------------------GCCCATCAACACTCACTCG-A-CCCTTCACACACC-GTGTGACAGAGGACCGAACCCGATGTGGACAATGGACCTCCGAG-CCA----GTAATGGCGCGGTGGGCTGAAGTTAA-TGGTCGTCGGATGGT---AAC-G-GGATCGGCG-AGTGGTGGGC----------TAACT--GCGAAACCCAT-CCCC--G-GTGGCCT-G--GCCAA-A-TAATGCCTC--T----T--T-TTAACCCCCAATTAAGAAAAC-GTCCT-CCCCACATCT-AAACTGT-G----GGGC-AATTTCGGA-CCGATACCCCAGGTCAGGCGGGGCCACCCGCTGAGTTTAAGCATATCAATA
>Ficinia_indica_Muasya2909b
--------------------------------------------------ACTG-TCATGGGGCTGTCTTT-TC--ATTGT--CCA-TTTGCCTAGT--A--A------TTTG-CT-AGTTA-TGGA-T-G-ATTTCCATCGGTCGCCTGTATGGTT-CTACTC-TTTTGGGTAGT----GCAT---GA-TTGTTTTGTTGACGCTTAT--TTAGCCTGCTCTGTTAATG-T--TATT--GTTGACAGGACGGCCGAGATGTCAGC-GAATTTC-AAGTGCTTCCATGTGC--GT--AGCCATGG--T-AATGC-ACTGGA--------------------------------------------------------------------------------------------------------------------------------------------------------------------------------------------------------------------------------------------------------------------------------------------------------------------------------------------------------------------------------------------------------------------------------------------------------------------------------------------------------------------------------------------------------------------------------------------------------------------------------------------------------------------------------------------------------TTGCT-GCCTAGAACAC-G-A-CCGTG-AAC---------------ACGTAACATAA-TGCCACC-G-GGGAGTATCG-------------------TCT-CCTCGGC-CCTGCCGGC-CCC-GG-CCT----------------------------GTTG-GT-CGGGTGTCGGAATACGGCGCG-GGATGTCGCCAAGGAACAC-TG-AATTG-CTGAGGC-AGACGACA-ATACGATC-------------GTACCGCTGAAGCC----------AACT----T-AA-------C-ATTATGACTCTCGGCAACGGATATCTCGGCTCTCGCATCGATGAAGAACGTAGCGAAATGCGATACGTGGTGTGAATTGCAGAATCCCGTGAACCATCGAGTTTTTGAACGCAAGTTGCGCCCGAGGGATCCT-CCCGAGGGCACGCCTGCC---TGGGCGTTAGAA--------------------------------------------------------------------------------------------------------------------------------------------------------------------------------------------GCCCATCAACACTCACTCG-A-CCCTTCACACACC-GTGTGACAGAGGACCGAACCCGATGTGGACAATGGACCTCCGAG-CCA----GTAATGGCGCGGTGGGCTGAAGTTAA-TGGTCGTCGGATGGT---AAC-G-GGATCGGCG-AGTGGTGGGC----------TAACT--GCGCAAGCCAA-TCCC--G-GCTGCCG-T--GTCAACA-TAATGCCTC--T----T--T-TGAACCCCAAATTAGGAGATC-GTCGT-CGCAGCATCT-AAGCTGT-G----CGGC-AATTT--------------------------------------------------------
>Ficinia_ixioides
--------------------------------------------------------------------------------------------------------------------------------------------------------------------------------------------------------------------------------------------------------------------------------------------------------------------------------------------------------------------------------------------------------------------------------------------------------------------------------------------------------------------------------------------------------------------------------------------------------------------------------------------------------------------------------------------------------------------------------------------------------------------------------------------------------------------------------------------------------------------------------------------------------------------------------------------------------------------------------------------------------------------------------------TTGATGCT-ACCTAGAAC-C-G-A-CCGTG-AAC---------------ATGTAACATAA-TGCTACC-G-GGGAGTACCA-------------------TCT-CCTCGGC-CCTGCCGGC-CCC-GG-CCT----------------------------GTTG-GT-CGGGTGTCGGAATACGGCGCG-GGATGTCGCCAAGGAACAC-TG-AATTG-CTGAGGC-AGACGACA-ATACGCTC-------------GTACTGCTGATGCC----------AACT----T-AA-------C-ATTATGACTCTCGGCAACGGATATCTCGGCTCTCGCATCGATGAAGAACGTAGCGAAATGCGATACGTGGTGTGAATTGCAGAATCCCGTGAACCATCGAGTTTTTGAACGCAAGTTGCGCCCGAGGGATCCT-CCCGAGGGCACGCCTGCC---TGGGCGTTAGAA--------------------------------------------------------------------------------------------------------------------------------------------------------------------------------------------GCCCATCAACACTCAGTCG-A-CCCTGCACACACC-GTGTGACAGAGGACCG-ACCTGATGTGGACAATGGACCTCCGAG-CCC----GTAATGGCACGGTGGGCTGAAGTTAA-TGGTCGTCGTATGGT---AAC-G-GGATCGGCG-AGTGGTGGGC----------TAACT--GCGCAAGCCAA-TCCC--G-GCTGCCA-T--GTCGACA-TATTGCCTC--T----T--T-TGAACCCCAAATTAGGAGATT-GTCGT-CGCAGCATCT-AAGTTGT-G----AGGC-AATTTCGGA-CCGATACCCCAGGTCAGGCGGGGCCACCCGCTGAGTTTAAGCCTATCAATA
>Ficinia_laciniata
TTGTGGACAAGCTTTGCATGGCAGGCTCCC-TGCAC-TTTTGTGCGGCCAACTG-TCATGGGGCTGTCTTT-TC--ATTGT--CCA-TTTGCCTAGT--A--A------TTTG-CT-AGTTA-TGAA-T-G-ATTGCCATCGGTTGCCTGTATGGTT-CTACTC-TTTTGGGTAGT----GCAT---GA-TTGTTTTGTTGATGCTTAT--TTAGCCTGCTCTGTTGATGTT--TATT--GTTGACAGGACGGCCGAGATGTCAGC-GAATTTC-AAGTGTTTCCATGTGC--GT--AGCCATGG--T-AATGC-ACTTGGATGTTCGC--TGGGTCTCATGGATGCG-GT-CCCTA-----TTGTGA------GCTCTAC----GGGCTTCT-TGC-CCGCAGAACCTG-----TG--AGG-----TTGCCCCTGCAG-AG--------ATCATTGCC-C---TATTG---C------TTCACC-GACACGTC-A-T---GGTTTAATTGCCA-TGTT-----GTA----GTTGTTG--C-TATT-TGGGT--------GGTGTTCTT----TGCC-TCTG-TG-GCATG---CCT-CTT-GGA-ACAAA-TGA----------------------------------------------------------------------------------------------------------------------------------------CTTGCGA-TTGCTG-GTT-GC------------------------------------------------------------------GTTGTCACAAGGCTCCT---CCCAATTGGGCAG-------------------------------------------------------------------------------------------------------------------------------TATGTGAC--CCTTGAAC-C-N-A-CCGTG-AAC---------------ATGTAACATAA-TGCTACC-G-GGGAGTACCA-------------------TCT-CCTCGGC-CCTGCCGGC-CCC-GG-CTT----------------------------GTTG-GT-CGGGTGTCGGAATACGGCGCG-GGATGTCGCCAAGGAACAC-TG-AATTG-CTGAGGC-AGGCGACA-ATACGCTC-------------GTACTGCTGATGCC----------AACT----T-AA-------C-ATTATGACTCTCGGCAACGGATATCTCGGCTCTCGCATCGATGAAGAACGTAGCGAAATGCGATACGTGGTGTGAATTGCAGAATCCCGTGAACCATCGAGTTTTTGAACGCAAGTTGCGCCCGAGGGATCCT-CCCGAGGGCACGCCTGCC---TGGGCGTTAGAA--------------------------------------------------------------------------------------------------------------------------------------------------------------------------------------------GCCCATCAACACTCAGTCG-A-CCCTGCACACACC-GTGTGACAGAGGACCG-ACCTGATGTGGACAGTGGACCTCCGAG-CCA----GTAATGGCGCGGTGGGCTGAAGTTAA-TGGTCGTCGGATGGT---AAC-G-GGATCGGCG-AGTGGTGGGC----------TAACT--GCGCAAGCCAA-TCCC--G-GCTTCCA-T--GTCGACA-TATTGCCTC--T----T--T-TGAACCCC-AATGAGGAGATT-GTCGT-CGCAGCATCT--AGTTGT-G----TGGC-ATTTTCGTA-CCGATACCCCAGGTCAGGCGGGGCCACCCGCTGAGTTTAAGCATATCAATA
>Ficinia_levynsiae
-----------------------------------------------------------------------------------------------------------------------TTA-TGGA-T-G-ATTGCCATCGGTCGCCTGTATGGTT-CTACCC-TTTTGGGTAGT----GCAT---GA-TTGTTTTGTTGACGCTTAT--TTAGCCTGCTCTGTTAATG-T--TATT--GTTGACAGGACGGCCGAGATGTCAGC-GAATTTC-AAGTGTTTCCATGTGC--GT--AGCCATGG--C-AATGC-ACTTGGATGTTCGC--TGGGTCTCATGGATGCG-GT-CCCTA-----TTGTGA------GCTCTAC----GGGCTTCT-TGC-CCGCAGAACCTA-----TG--AGG-----TTGCCCCTGCGG-AG--------ACCATCGCT-C---TATTG---C------TTCACC-GACACATC-A-TC--GGTTTAATCGCCA-TGTT-----GTA----GTTGTTG--C-GATT-TGGGT--------GTTGTTCTC----TGCC-TCTG-TG-GCGTG---CCT-CTT-AGA-ACAAA-GTA----------------------------------------------------------------------------------------------------------------------------------------CTTACGA-AGCTGG-TTT-GC------------------------------------------------------------------GTTGTCGCAAGGCTCCT---CCCAATTGGGCG--------------------------------------------------------------------------------------------------------------------------------TTGTTGCA--CCTANAAC-C-N-A-CCGTG-AAC---------------ATGTAACATAA-TGCTACC-G-GGGAGTACCG-------------------TCT-CCTCGGC-CCTGCCGGC-CCC-GG-CCT----------------------------GTTG-GT-CGGGTGTCCGAATACGGCGCG-GGATGTCGCCAAGGAACAC-TG-AATTG-CTGAGGC-AGACGACA-ATACGCTC-------------GTGCTGCTGATGCC----------AACT----TAAA-------C-ATTATGACTCTCGGCAACGGATATCTCGGCTCTCGCATCGATGAAGAACGTAGCGAAATGCGATACGTGGTGTGAATTGCAGAATCCCGTGAACCATCGAGTTTTTGAACGCAAGTTGCGCCCGAGGGATCCT-CCCGAGGGCACGCCTGCC---TGGGCGTTAGAA--------------------------------------------------------------------------------------------------------------------------------------------------------------------------------------------GCCCATCAACACTCAGTCG-ACCCCTGCACACACC-GTGTGACAGAGGACCG-GCCCGATGTGGACAATGGACCTCCGAG-CCA----GCAATGGCACGGTGGCCTGAAGTTAA-TGGTCGTCGTATGGT---AAC-G-GGATCGGCG-AGTGGTGGGC----------TAACT--GCGCAAGCCAA-TCCC--G-GCTGCCA-T--GTCGGCA-TATTGCCTC--T----T--T-TGAACCCCAAATCAGGAGATT-GTCGT-CGCAGCTTCT-AAGCTGT-G----TGGC-AATTTCGGA-CCGATACCCCAGGTCAGGCGGGGCCCCCCGCTGAGTTTAAACATATCAATA
>Ficinia_macowanii
--------------------------------------------------------------------------------------------------------------------------------------------------------------------------------------------------------------------------------------------------------------------------------------------------------------------------------------------------------------------------------------------------------------------------------------------------------------------------------------------------------------------------------------------------------------------------------------------------------------------------------------------------------------------------------------------------------------------------------------------------------------------------------------------------------------------------------------------------------------------------------------------------------------------------------------------------------------------------------------------------------------------------------------TTGTTGCN--NTCCTGAC-C-G-A-CCGTG-AAC---------------ATGTAACATAA-TGCTACC-G-GGGAGTACCA-------------------TCT-CCTCGGC-CCTGCCGGC-CCC-GG-CCT----------------------------GTTG-GT-CGGGTGTCGGAATACGGCGCG-GGATGTCGCCAAGGAACAC-TG-AATTG-CTGAGGC-GGACGACG-ACACGCTC-------------GTACTGCTGATGCC----------AACT----T-AA-------C-ATTATGACTCTCGGCAACGGATATCTCGGCTCTCGCATCGATGAAGAACGTAGCGAAATGCGATACGTGGTGTGAATTGCAGAATCCCGTGAACCATCGAGTTTTTGAACGCAAGTTGCGCCCGAGGGATCCT-CCCGAGGGCACGCCTGCC---TGGGCGTTAGAA--------------------------------------------------------------------------------------------------------------------------------------------------------------------------------------------GCCCATCAACACTCGGTCG-A-CCCTGCGCACACC-GTGTGACAGAGGACCG-ACCCGATGTGGACAATGGACCTCCGAG-CCA----GTAATGGCACGGTGGGCTGAAGTTAA-TGGTCGTCGGATGGT---AAC-G-GGATCGGCG-AGTGGTGGGC----------TAACT--GCGCAAGCCAA-TCCC--T-GCTGCCA-T--GTCGGCA-TATTGCCTC--T----T--T-TGAACCCCAAATGAGGAGATT-GTCGC-CGCAGCATCT--AGTTGT-G----CGGC-AATTTCGGA-CCGATACCCCAGGTCAGGCGGGGCCACCCGCTGAGTTTAAGCATATCAATA
>Ficinia_micrantha
TTGTGGACAAGCTTTGCATGGCAGGCTCCC-TGCAC-TTCTGTGCGGCCAACTG-TCATGGGGCTGTCTTT-TC--GTTGT--CCA-TTTGCCTAGT--A--A------TTTGCCT-AGTTA-TGGA-T-G-ATTGCCATCGGTTGCTTGTATGGTT-CTACTC-TTTTGGGTATT----GCAT---GA-TTGTTTTGTTGCTGCTTAT--TTAGCCTGCTCTGTTAATG-T--TATT--GTTGACAGGACGGCCGAGATGTCAGC-GAATTTC-AAGTGCTTCCATGTGC--GT--AGCTGTGG--T-AATGC-ACTTGGATGTTCGC--TGGGTCTCATGGATGCG-GT-CCCTA-----TTGTGA------GCTCTAC----GGGCTTCT-TGC-CCGCAGAACCTG-----TG--AGG-----TTGCCCCTGCAG-AG--------ATCAATGCT-C---TATTG---C------TTCCCC-GACACGTC-A-T---GGCTTAATTGCCA-TTAT-----GTA----GTTGTTG--C-GATT-TGGGT--------GTTGTTCTT----TGCC-TCTG-TG-GCATG---CCT-CCT-AGA-ACAAA-TGA----------------------------------------------------------------------------------------------------------------------------------------CTTGCGA-TTGCTG-GTT-GC------------------------------------------------------------------GTTGTCACAAGGCTCCT---CCCAATTGGGTAG-------------------------------------------------------------------------------------------------------------------------------TTGTTGCT--CCTTGAAC-T-G-A-CCGTG-AAC---------------ATGTAACATAA-TGCTACC-G-GGGAGTACCG-------------------TCT-CCTCGGC-CCTGCCGGC-CCC-GG-CCT----------------------------GTTG-GT-CGGGTGTCGGAATACGGCGCG-GGATGTCGCCAAGGAACAC-TG-AATTG-CTAAGGC-AGACGACA-ATACGCTC-------------GTACTGCTGATGCC----------AACT----T-AA-------C-ATTATGACTCTCGGCAACGGATATCTCGGCTCTCGCATCGATGAAGAACGTAGCGAAATGCGATACGTGGTGTGAATTGCAGAATCCCGTGAACCATCGAGTTTTTGAACGCAAGTTGCGCCCGAGGGATCCT-CCCGAGGGCACGCCTGCC---TGGGCGTTAGAA--------------------------------------------------------------------------------------------------------------------------------------------------------------------------------------------GCCCATCAACACTCAGTCG-A-CCCTGCACACACC-GTGTGACAGAGGACCG-GCCTGACGTGGACAATGGACCTCCGAG-CCA----GTAATGGCACGGTGGGCTGAAGTTAA-TGGTCGTCGGATGGT---AAC-G-GGATCGGCG-AGTGGTGGGC----------TAACT--GCGCAAGCCAA-TCCC--G-GCTGCCA-T--GTCGACA-TATTGCCTC--T----T--T-TGAACCCCAAATGAGGAGATT-GTCGT-CGCAGCATCT--AGTTGT-G----TGGC-AATTTCGGA-CCGATACCCCAGGTCAGGCGGGGCCACCCGCTGAGTTTAAGCATATCAATA
>Ficinia_minutiflora
--------------------------------------------------------------------------------------------------------------------------------------------------------------------------------------------------------------------------------------------------------------------------------------------------------------------------------------------------------------------------------------------------------------------------------------------------------------------------------------------------------------------------------------------------------------------------------------------------------------------------------------------------------------------------------------------------------------------------------------------------------------------------------------------------------------------------------------------------------------------------------------------------------------------------------------------------------------------------------------------------------------------------------------ATGNTGCC--CCTTGAAA-C-G-A-CTGTG-AAC---------------ATGTAACATAA-TGCTACC-G-GGGAGTACCG-------------------TCT-CCCCGGC-CCTGCCGGC-CCC-GG-CCT----------------------------GTTG-GT-CGGGTGTCGGAATACGGCGCG-GGATGTCGCCAAGGAACAC-TG-AATTG-CTGAGGC-AGACGACA-ATACGCTC-------------GTACTGCTGATGCC----------AACT----T-AA-------C-ATTATGACTCTCGGCAACGGATATCTCGGCTCTCGCATCGATGAAGAACGTAGCGAAATGCGATACGTGGTGTGAATTGCAGAATCCCGTGAACCATCGAGTTTTTGAACGCAAGTTGCGCCCGAGGGATCCT-CCCGAGGGCACGCCTGCC---TGGGCGTTAGAA--------------------------------------------------------------------------------------------------------------------------------------------------------------------------------------------GCCCATCAACACTCAGTCG-A-CCCTGCGCACGCC-GTGTGACAGAGGACCG-GCCTGACGTGGACAATGGACCTCCGAG-CCA----GTAATGGCACGGTGGGCTGAAGTTAA-TGGTCGTCGGATGGT---AAC-G-GGATCGGCG-AGTGGTGGGC----------TAACT--GCGCAAGCCAA-TCCC--G-GCTGCCA-T--GTCGACA-TATTGCCTC--T----T--T-TGAACCCCAAATGAGGAGATT-GTCGT-CGCAGCATCT--AGTTGT-G----TGGC-AATTTCGGA-CCGATACCCCAGGTCAGGCGGGGCCACCCGCTGAGTTTAAGCATATCAATA
>Ficinia_monticola
GTTGGGACAAGCTTTGCATGGCAGGCTCCC-TGCAC-TTTTGTGCGGCCAACTG-TCATGGGGCTGTCTTT-TC--GTTGT--CCA-TTTGCCTAGT--A--A------TTTG-CT-AGTTA-TGGA-T-G-ATTGCCATCGGTTGCTTGTATGGTTCCTACTC-TTTTGGGTAGT----GCAT---GA-TTGTTTCGTTGATGCTTAT--TTAGCCTGCTCTGTTAATG-T--TATT--GTTGACAGGACGGCCGAGATGTCAGC-GAATTTC-AAGTGTTTCCATGTGC--GT--AGCCATGG--T-AATGC-ACTTGGATGTTCGC--TGGGTCTCATGGATGCG-GT-CCCTA-----TTGTGA------GCTCTAC----GGGCTTCT-TGC-CCGCAGAACCTG-----TG--AGG-----TTGCCCCTGCAG-AG--------ACCATTGCTCC---TATTG---C------TTCACC-GACACATC-A-TC--GGTTTAATTGCCA-TGTT-----GTA----GTTGTTG--C-TATT-TGGGT--------GTTGTTCTT----TGCC-TCTG-TG-GCATG---CCT-CTT-AGA-ACAAA-TGA----------------------------------------------------------------------------------------------------------------------------------------CTTACGT-TTGCTG-GTT-GC------------------------------------------------------------------G-TGTCACAAGGCTCCT---CCCAATTGGGC---------------------------------------------------------------------------------------------------------------------------------CTGGGANN--CCTTGNNC-C-N-N-CCGTG-NNC---------------ATGTAACATAA-TGCTACC-GCGGTAGTACCA-------------------TCT-CCTCGGC-CCTGCCGGC-CCC-GG-CCT----------------------------GTTG-GT-CGGGTGTCGGAATACGGCGCG-GGATGTCGCCAAGGAACAC-TG-AATTG-CTGAGGC-AGACGACA-ATACGCTC-------------GTACTGCTGATGCC----------AACT----T-AA-------C-ATTATGACTCTCGGCAACGGATATCTCGGCTCTCGCATCGATGAAGAACGTAGCGAAATGCGATACGTGGTGTGAATTGCAGAATCCCGTGAACCATCGAGTTTTTGAACGCAAGTTGCGCCCGAGGGATCCT-CCCGAGGGCACGCCTGCC---TGGGCGTTAGAA--------------------------------------------------------------------------------------------------------------------------------------------------------------------------------------------GCCCATCAACACTCAGTCG-A-CCCTGCACACACC-GTGTGACAGAGGACCG-ACCCGATGTGGACAATGGACCTCCGAG-CCA----GTAATGGCACGGTGGGCTGAAGTTAA-TGGTCGTCGGATGGT---AAC-G-GGATCGGCG-AGTGGTGGGC----------TAACT--GCGCAAGCCAA-TCCC--G-GCTGCCA-T--GTCGGCA-TATTGCCAC--T----T--T-TGAACCCCAAATGAGGAGATT-GTCGC-CGCAGCATCT--AGTTGT-G----TGGC-AATTTCGGA-CCGATACCCCAGGTCAGGCGGGGCCACCCGCTGAGTTTAAGCATATCAATA
>Ficinia_nana
----------------------------------------------------------------------------------------------------------------------------------------------------------------------------------------------------------------------------------------------------------------------------------------------------------------------------------------------------------------------------------------------------------------------------------------------------------------------------------------------------------------------------------------------------------------------------------------------------------------------------------------------------------------------------------------------------------------------------------------------------------------------------------------------------------------------------------------------------------------------------------------------------------------------------------------------------------------------------------------------------------------------------------------------------------------------AC---------------ATGTAACATAA-TGCTACC-G-GGGAGTACCA-------------------TCT-CCCCGGC-CCTGCCGGC-CCC-GG-CCT----------------------------ATTG-GT-TGGGTGTCGGAATACGGCGCG-GGATGTCGCCAAGGAACAC-TG-AATTG-CTGAGGC-GGACGACA-ATACGCTC-------------GTACTGCTGATGCC----------AACT----T-AA-------C-ATTATGACTCTCGGCAACGGATATCTCGGCTCTCGCATCGATGAAGAACGTAGCGAAATGCGATACGTGGTGTGAATTGCAGAATCCCGTGAACCATCGAGTTTTTGAACGCAAGTTGCGCCCGAGGGATCCT-CCCGAGGGCACGCCTGCC---TGGGCGTTAGAA--------------------------------------------------------------------------------------------------------------------------------------------------------------------------------------------GCCCATCAACACTCAGTCG-A-CCCTGCACACACC-GTGTGATAGAGGACTG-ACCTGATGTGGACAATGGACCTCCGAG-CCA----GTAATGGCACGGTGGGCTGAAGTTAA-TGGTCGTCGGATGGT---AAC-G-GGACCGGCG-AGTGGTGGGC----------TAACT--GCGCAAGCCAA-TCCC--G-GCTGCCA-T--GTCGACA-TATTGCCTC--T----T--T-TGAACCCCAAATGAGGAGATT-GTCGT-CGCAGCATCA--AGTTGT-G----CGGC-AATTTCGGA-CCGATACCCCAGGTCAGGCGGGGCCACCCGCTGAGTTTAAGCATATCA---
>Ficinia_nigrescens
TTGTGGACAAGCTTTGCATGGCAGGCTCCC-TGCAC-TTCTGTGCGGCCAACTG-TCATGGGGCTGTCTTT-TC--GTTGT--CCA-TTTGCCTAGT--A--G------TTTG-CT-AGTTA-TGGA-T-G-ATTGTCATCGGTTGCTTGTATGGTT-CTACTC-TTTTGGGTAGT----GCAT---AA-TTGTTTTGTTGATGCCTAT--TTAGCCTGTTCTGTTAATG-T--TATT--GTTGACAGGACGGTCGAGATGTCAGC-GAATTTC-AAGTGTTTCCATGTGC--GT--AGCCATGG--T-AATGC-ACTTGGATGTTTGC--TGGGTCTCATGGATGCG-GT-CCCTA-----TTGTGA------GCTCTAC----GGGCTTCT-TGC-CCGCAGAACCTG-----TG--AGG-----TTGCCCCTGCAG-AG--------ATGATTGCT-C---TATTG---C------TTCATT-GACACATCTT-T---GGTTTAATTGCCA-TGTT-----GTA----GTTGTTG--C-TATT-TGGGT--------GTTGTTCTT----TGC---TTG-TG-GCATG---CCT-CTT-AGACCCGAA-TGA----------------------------------------------------------------------------------------------------------------------------------------CTTGCGA-TTGCTG-GTT-GC------------------------------------------------------------------GTTGTCACAAGGCTCCT---CCCATTTGGGTAG-------------------------------------------------------------------------------------------------------------------------------TTGTTGCC--CCTAGATA-C-G-A-CCGTG-AAC---------------ATGTAACATAA-TGCTACC-G-GGGAGTACCG-------------------TCT-CCTCGGC-CCTGCCGGC-CCC-GG-CCT----------------------------GTTG-GT-CGGGTGTCGGAATACGGCGCG-GGATGTCGCCAAGGAACAC-TG-AATTG-CTGAGGC-AGACGACA-ATACGCTC-------------GTACTGCTGACGCC----------AACT----T-AA-------C-ATTATGACTCTCGGCAACGGATATCTCGGCTCTCGCATCGATGAAGAACGTAGCGAAATGCGATACGTGGTGTGAATTGCAGAATCCCGTGAACCATCGAGTTTTTGAACGCAAGTTGCGCCCGAGGGATCCT-CCCGAGGGCACGCCTGCC---TGGGCGTTAGAA--------------------------------------------------------------------------------------------------------------------------------------------------------------------------------------------GCCCATCAACACTCAGTCG-A-CCCTGCACACACC-GTGTGACAGAGGACCG-ACCTGATGTGGACAATGGACCTCCGAG-CCA----GTAGTGGCGCGGTGGGCTGAAGTTAA-TGGTCGTCGGTTGGT---AAC-G-GGATCGGCG-AGTGGTGGGC----------TAACT--GCGCAAGCCAA-TCCC--G-GCTGCCA-T--GCCGACA-TACTGCCTC--T----T--T-TGAACCCCAAATGAGGAGATT-GTCGT-CGCAGCATCT---GCTGT-G----CGGC-AATTTCGGA-CCGATACCCCAGGTCAGGCGGGGCCACCCGCTGAGTTTAAGCATATCAATA
>Ficinia_nodosa
--------------------------------------------------------------------------------------------------------------------------------------------------------------------------------------------------------------------------------------------------------------------------------------------------------------------------------------------------------------------------------------------------------------------------------------------------------------------------------------------------------------------------------------------------------------------------------------------------------------------------------------------------------------------------------------------------------------------------------------------------------------------------------------------------------------------------------------------------------------------------------------------------------------------------------------------------------------------------------------------------------------------------------------TTGTTGTT-ACCTAGAACAC-G-A-CCGTG-AAC---------------ATGTAACATAA-TGCTACC-G-GGGAGTACCA-------------------TCT-CCTCGGC-CCTGCCGGC-CCC-GG-CCT----------------------------GTTG-GT-CGGGTGTCGGAATACGGCGCG-GGATGTCGCCAAGGAACAC-TG-AATTG-CTGAGGC-AGACGACA-ATACGCTC-------------GTACTGCTGATGCC----------AACT----T-AA-------C-ATTATGACTCTCGGCAACGGATATCTCGGCTCTCGCATCGATGAAGAACGTAGCGAAATGCGATACGTGGTGTGAATTGCAGAATCCCGTGAACCATCGAGTTTTTGAACGCAAGTTGCGCCCGAGGGATCCT-CCCGAGGGCACGCCTGCC---TGGGCGTTAGAA--------------------------------------------------------------------------------------------------------------------------------------------------------------------------------------------GCCCATCAACACTCAGTCG-A-CCCTGCACACACC-GTGTGACAGAGGACCG-ACCTGATGTGGACAATGGACCTCCGAG-CCA----GAAATGGCACGGTGGGCTGAAGTTAA-TGGCCGTCGGATGGT---AAC-G-GGATCGGCG-AGTGGTGGGC----------TAACT--GCGCAAGCCAA-TCCC--G-GCTACCG-T--GTCGACA-TGTTGCCTC--T----T--T-TGAACCCCAAATGAGGAGATT-GCCGT-CGCAGCATCT--AGTTGT-G----CGGA-AATTTCGGA-CCGATACCCCAGGTCAGGCGGGGCCACCCGCTGAGTTTAAGCATATAAATA
>Ficinia_oligantha
--------------------------------------------------------------------------------------------------------------------------------------------------------------------------------------------------------------------------------------------------------------------------------------------------------------------------------------------------------------------------------------------------------------------------------------------------------------------------------------------------------------------------------------------------------------------------------------------------------------------------------------------------------------------------------------------------------------------------------------------------------------------------------------------------------------------------------------------------------------------------------------------------------------------------------------------------------------------------------------------------------------------------------------CTTGTGAC--CCTTGAAA-C-G-A-CCGTG-AAC---------------ATGTAACATAA-TGCTACC-G-GGGAGTACCA-------------------TCT-CCTCGGC-CCTGCCGGC-CCC-GG-CCT----------------------------ATTG-GT-CGGGTGTCGGAATACGGCGCG-GGATGTCGCCAAGGAACAC-TG-AATTG-CTGAGGC-GGACGACA-ATACGCTC-------------GTACTGCTGATGCC----------AACT----T-AA-------C-ATTATGACTCTCGGCAACGGATATCTCGGCTCTCGCATCGATGAAGAACGTAGCGAAATGCGATACGTGGTGTGAATTGCAGAATCCCGTGAACCATCGAGTTTTTGAACGCAAGTTGCGCCCGAGGGATCCT-CCCGAGGGCACGCCTGCC---TGGGCGTTAGAA--------------------------------------------------------------------------------------------------------------------------------------------------------------------------------------------GCCCATCAACACTCAGTCG-ACCCCTGCACACACC-GTGTGATAGAGGACTG-ACCTGATGTGGACAATGGACCTCCGAG-CCA----GTAATGGCACGGTGGGCTGAAGTTAA-TGGTCGTCGGATGGT---AAC-G-GGATCGGCG-AGTGGTGGGC----------TAACT--GCGCAAGCCAA-TCCC--G-GCTGCCA-T--GTCGACA-TATTGCCTC--T----T--T-TGAACCCCAAATGAGGAGATT-GTCGT-CGCAGCATCT-AAGTTGT-G----CGGC-AATTTCGGA-CCGATACCCCAGGTCAGGCGGGGCCCCCCGCTGAGTTTAAGCCTATCAATA
>Ficinia_overbergensis
TTGTTGACTAGCTTTGCATGGCAGGCTCCC-TGCAC-TTCTGTGCGGCCAACTG-TCATGGGGCTGTCTTT-TC--ATTGT--CCA-TTTGCCTAGT--A--A------TTTG-CT-AGTTA-TGGA-T-G-ATTTCCATCGGTCGCCTGTATGGTT-CTACTC-TTTTGGGTAGT----GCAT---GA-TTGTTTTGTTGACGCTTAT--TTAGCCTGCTCTGTTAATG-T--TACT--GTTGACAGGACGGCCGAGATGTCAGC-GAATTTC-AGGTGCTTCCATGTGC--GT--AGCCATGG--T-AATGC-ACTTGGATGTTCGC--TGGGTCTCATGGATGCG-GT-CCCTA-----TTGTGA------GCTCTAC----GGGCTTCT-TGC-CCGCAGAACCTG-----TG--AGG-----TTGCCCCTGTGG-AG--------ACCATTGCC-C---TATTG---C------TTCACC-GACACATC-A-TC--GGTTTAATCGCCA-TGTT-----GTA----GTTGTTG--C-GATT-TGGGT--------GGTGTTCTT----TGCC-TCTG-TG-GCGCG---CCT-CTT-ATA-ACAAA-TGA----------------------------------------------------------------------------------------------------------------------------------------CTTACGA-AGCTGGTTTT-GC------------------------------------------------------------------GTTGTCACAAGG------------------------------------------------------------------------------------------------------------------------------------------------------------------GAACAC-G-A-CCGTG-AAC---------------ACGTAACATAA-TGCCGCC-G-AGGAGTATCG-------------------TCT-CCTCGGC-CCTGCCGGC-CCC-GT-CCT----------------------------GTTG-GT-CGGGTGTCGGAATACGGCGCG-GGATGTCGCCAAGGAACAC-TG-AATTG-CTGAGGC-AGACGACA-ATACGGTT-------------GTACTGCTGACGCC----------AACT----T-AA-------C-ATTATGACTCTCGGCAACGGATATCTCGGCTCTCGCATCGATGAAGAACGTAGCGAAATGCGATACGTGGTGTGAATTGCAGAATCCCGTGAACCATCGAGTTTTTGAACGCAAGTTGCGCCCGAGGGATCCT-CCCGAGGGCACGCCTGCC---TGGGCGTTAGAA--------------------------------------------------------------------------------------------------------------------------------------------------------------------------------------------GCCCATCAACACTCAGTCG-A-CCCTGCACACGCC-GTGTGACAGAGGACCGAACCCGATGTGGACAATGGACCTCCGAG-CCA----GTAATGGCGCGGTGGGCTGAAGTTAA-TGGTCGTCGGATGGT---AAC-G-GGATCGGCG-AGTGGTGGGC----------TAACT--GCGCAAGCCAA-TCCC--G-GCTGCCG-T--GTCGACA-TAATGCCTC--T----T--T-TGAACCCCAAATTAGGAGATC-GTCGT-CGCAGCATCTAAAGCTGT-G----CGGC-AATTTCGGA-CC-------------------------------------------------
>Ficinia_pallens
GTTGGGACAAGCTTTGCATGGCAGGCTCCC-TGCAC-TTCTGTGCGGCCAACTG-TCATGGGGCTGTCTTT-TC--ATTGT--CCA-TTTGCCTAGC--A--A------TTTG-CT-AGTTA-TGGA-T-G-ATTTCCATCGGTCGCCTGTATGGTT-CTACTC-TTTTGGGTAGT----GCAT---GA-TTGTTTTGTTGACGCTTAT--TTAGCCAGCTCTGTTAATG-T--TATT--GTTGACAGGACGGTCGAGATGTCAGT-GAATTTC-AAGTGCTTCCATGTGC--GT--AGCCATGG--T-AATGC-ACTTGGATGTTCGC--TGGGTCTCATGGATGCG-GT-CCCTA-----TTGTGA------GCTCTAC----GGGCTTCT-TGC-CCGCAGAACCTG-----TG-AAGG-----TTGCCCCTGTGG-AG--------ACCATTGCC-C---TATTG---C------TTCACC-GACACATC-A-TC--GGCTTAATTGCCA-TGTT-----GTA----G-TGTTG--C-GA-G-AGGAT--------GTTGTTCTC----TGCC-TCTG-TG-GCGTG---CCT-CTC-AGA-ACAAA-TGA----------------------------------------------------------------------------------------------------------------------------------------CTTACGA-AGCTGG-TTT-GC------------------------------------------------------------------G-TGTCACAAGGTCCTC---CCAA--------------------------------------------------------------------------TGGC----------------------------------------------------------TTG-TGCT--GCCTGAAA-C-G-A-CCGTG-AAC---------------ACGTAACATAA-TGCTACC-G-GGGAGTACCG-------------------TCT-CCTCGGC-CCTGCCGGC-CCC-GG-CCT----------------------------GTTG-GT-CGGGTGTCGGAATACGGCGCG-GGATGTCGCCAAGGAACAC-TG-AATTG-CTGAGGC-AGACGACA-ATACGCTC-------------GTACTGCTGACGCC----------AACT----T-AA-------C-ATTATGACTCTCGGCAACGGATATCTCGGCTCTCGCATCGATGAAGAACGTAGCGAAATGCGATACGTGGTGTGAATTGCAGAATCCCGTGAACCATCGAGTTTTTGAACGCAAGTTGCGCCCGAGGGATCCT-CCCGAGGGCACGCCTGCC---TGGGCGTTAGAA--------------------------------------------------------------------------------------------------------------------------------------------------------------------------------------------GCCCATCAACACTCAGTCG-ACCCCTGCACACACT-GTGTGACGGAGGACCG-ACCCGATGTGGACAATGGACCTCCGAG-CCA----GCAATGGCGCGGTGGGCTGAAGTTAA-TGGTCGTCGTATGGT---AAC-G-GGATCGGCG-AGTGGTGGGC----------TAACT--GCGCAAGCCAA-TCCC--G-GCTGCCG-T--GTCGACA-TAGTGCCTC--T----T--T-TGAACCCCAAATTAGGAGGTT-GTCGT-CGCAGCATCC-AAGTTGT-G----CGGC-AATTTCGGA-CCGATACCCCAGGTCAGGCGGGGCCACCCGCTGAGTTTAAGCATATCAATA
>Ficinia_paradoxa
------------------------------------------------------------------------------------------------------------------------------------------------------------------------------------------------------------------------------------------------------------------------------------------------------------------------------------------------------------------------------------------------------------------------------------------------------------------------------------------------------------------------------------------------------------------------------------------------------------------------------------------------------------------------------------------------------------------------------------------------------------------------------------------------------------------------------------------------------------------------------------------------------------------------------------------------------------------------------------------------------------------------------------------------------------------------------------------------------------------------------------------TCT-CCTCGGC-CCTGCCGGC-CCC-GG-CCT----------------------------ATTG-GT-CGG-TGTCGGAATACGGCGCG-GGATGTCCCCCAGGAACAC-TG-AATTG-CTGATGC-GGACGACA-ATACGCTC-------------GTACTGCTGATGCC----------AACT----T-AA-------C-ATTATGACTCTCGGCAACGGATATCTCGGCTCTCGCATCAATGAAAAACGTATGGAAATGCGATACGTGGTGTGAATTGCAGAATCCCGTGAACCATCGAGTTTTTGAACGCCAGTTGCGCCCGAGGGATCCT-CCCGAGGGCACGCCTGCC---CGGGTGTTAGAA--------------------------------------------------------------------------------------------------------------------------------------------------------------------------------------------ACCCATAAACCCTCTTTCG-ACCCCTGCGCACACC-GTGTGATAGAGGACCG-ACCTGAGGTGGACAATGGACCCCCCAG-CTA----GTAATGGTCCGGTGGGCTGAACTTCA-TGGCCGCCGGATGGT---AAC-C-GCATCCGCG-AGTGGCGGGC----------TAACT--GCCACAGCCCA-TTCC--C-GCCGCCA-T--GTCAACA-TTTCGCCTC--T----T--T-TCAACCCCCAA-----------------------------------------------------------------------------------------------------------
>Ficinia_petrophylla
---------------GCATGGCAGGCTCCC-TGCAT-TTCTGTGCGGCCAACTG-TCATGGGGCTGTCTTT-TC--ATTGT--CCA-TTCTCNTAGT--A--AT-----TTTG-CT-AGTTA-TGGA-T-G-ATTTCCATCGGTCGCCTGTATGGTT-CTACTC-TTTTGGGTAGT----GCAT---GA-TTGTTTCGTTGATGCTTAT--TTAGCCTGCTCTGTTAATG-T--TATT--GTTGACAGGACGGCCGAGATGTCAGC-GAATTTC-AAGTGCTTCCATGTGC--GT--AGCCATGG--T-AATGC-ACTTGGATGTTCGC--TGGGTCTCATGGATGCG-GT-CCCTA-----TTGTGA------GCTCTAC----GGGCTTCT-TGC-CCGCAGAACCTG-----TG--AGG-----TTGCCCCTGCGG-AG--------ACCATTGCT-C---TATTG---C------TTCACC-GACACATC-A-TC--GGTTTAATCGCCA-TGTT-----GTA----GTTGTTG--C-GATT-TGGGT--------GTTGTTCTT----TGCC-TCTG-TG-GCGTG---CCT-CTT-AGT-ACAAA-TGA----------------------------------------------------------------------------------------------------------------------------------------CTTACGA-AGCTGG-TTT-GC------------------------------------------------------------------GTTGTCACAAGGCTCC------------------------------------------------------------------------------------------------------------------------------------------------TTGTTGCT--CCTAGAAA-C-G-A-CCGTG-AAC---------------ACGTAACATAA-TGCTACC-G-GGGAGTACCA-------------------TCT-CCCCGGC-CCTGCCGGC-CCC-GG-CCT----------------------------GTTG-GT-CGGGTGTCGGAATACGGCGCG-GGATGTCGCCAAGGAACAC-TG-AATTG-CTGAGGC-AGACGACA-ATACGCTC-------------GTACTGCTGACGCC----------AACT----T-AA-------C-ATTATGACTCTCGGCAACGGATATCTCGGCTCTCGCATCGATGAAGAACGTAGCGAAATGCGATACGTGGTGTGAATTGCAGAATCCCGTGAACCATCGAGTTTTTGAACGCAAGTTGCGCCCGAGGGATCCT-CCCGAGGGCACGCCTGCC---TGGGCGTTAGAA--------------------------------------------------------------------------------------------------------------------------------------------------------------------------------------------GCCCATCAACACTCAGTCG-A-CCCTGCACACACC-GTGTGACAGAGGACCG-ACCCGATGTGGACAATGGACCTCCGAG-CCA----GTAATGGCGCGGTGGGCTGAAGTTAA-TGGTCGTCGGATGGT---AAC-G-GGATCGGCG-AGTGGTGGGC----------TAACT--GCGCAAGCCAA-TCCC----GCTGCCA-A--GCCGACA-TAATGCCTC--T----T--T-TGAACCCCAAATGAGGAGATT-GTCGT-CGCAGCATCC--AGTTGT-G----TGGC-AATTTCGGA-CCGATACCCCAGGTCAGGCGGGGCCACCCGCTGAGTTTAAGCATATCAATA
>Ficinia_pinguior_Muasya1183
-----------------------------------------------------------------------------------------------------------------------------------------------------------------------------------------------------------------------------------------------------------------------------------------------------------------------------------------------------------------------------------------------------------------------------------------------------------------------------------------------------------------------------------------------------------------------------------------------------------------------------------------------------------------------------------------------------------------------------------------------------------------------------------------------------------------------------------------------------------------------------------------------------------------------------------------------------------------------------------------------------------------------------------------------------------------------C---------------ATGTAACATAA-TGCTACC-G-GGGAGTACCA-------------------TCT-CCTCGGC-CCTGCCGGC-CCC-GG-CCT----------------------------ATTG-GT-CGGGTGTCGGAATACGGCGCG-GGATGTCGCCAAGGAACAC-TG-AATTG-CTGAGGC-GGACGACA-ATACGCTC-------------GTACTGCTGATGCC----------AACT----T-AA-------C-ATTATGACTCTCGGCAACGGATATCTCGGCTCTCGCATCGATGAAGAACGTAGCGAAATGCGATACGTGGTGTGAATTGCAGAATCCCGTGAACCATCGAGTTTTTGAACGCAAGTTGCGCCCGAGGGATCCT-CCCGAGGGCACGCCTGCC---TGGGCGTTAGAA--------------------------------------------------------------------------------------------------------------------------------------------------------------------------------------------GCCCATCAACACTCAGTCG-ACCCCTGCACACACC-GTGTGATAGAGGACTG-ACCTGATGTGGACAATGGACCTCCGAG-CCA----GTAATGGCACGGTGGGCCGAAGTTAA-TGGTCGTCGCATGGT---AAC-G-GGATCGGCG-AGTGGTGGGC----------TAACT--GCGCAAGCCAA-TCCC--G-GTTGCCA-T--GTCGACA-TATTGCCTC--T----T--T-TGAACCCCAAATGAGGAGATT-GTCGT-CGCAGCATCT--AGTTGT-G----CGGC-AATTTCGGA-CCGATACCCCAGGTCAGGCGGGGCCACCCGCTGAGTTTAAGCATATCAATA
>Ficinia_pinguior_Muasya2218
GTTGGGACAAGCTTTGCATGGCAGGCTCCC-TGCAC-TTCTGTGCGGCCAACTG-TCATGGGGCGGTCTTT-TC--GTTGT--CCA-TTTGCCTAGT--A--G------TTTG-CT-AGTTA-TGGA-T-G-ATTGTCATCGGTTGCTTGTATGGTT-CTACTC-TTTTGGGTAGT----GCAT---AA-TTGTTTTGTTGATGCCTAT--TTAGCCTGTTCTGTTAACG-T--TATT--GTTGACAGGACGGTCGAGATGTCAGC-GAATTTC-AAGTGTTTCCATGTGC--GT--AGCCATGG--T-AATGC-ACTTGGATGTTTGC--TGGGTCTCATGGATGCG-GT-CCCTA-----TTGTGA------GCTCTAC----GGGCTTCT-TGC-CCGCAGAACCTG-----TG--AGG-----TTGCCCCTGCAG-AG--------ATCATTGCT-C---TATTG---C------TTCACT-GACACATC-T-T---GGTTTAATTGCCA-TGTT-----GTA----GTTGTTG--C-TATT-TGGGT--------GTTGTTCTT----TGC---TTG-TG-GCATG---CCT-CTT-AGACCCGAA-TGA----------------------------------------------------------------------------------------------------------------------------------------CTTGCGA-TTGCTG-GTT-GC------------------------------------------------------------------GTT--CACAAGGTCCT----CCCAATTGGGTAG-------------------------------------------------------------------------------------------------------------------------------NTTGTGAT--CCTTGAAC-C-G-A-CCGTG-AAC---------------ATGTAACATAA-TGCTACC-G-GGGAGTACCA-------------------TCT-CCTCGGC-CCTGCCGGC-CCC-GG-CCT----------------------------ATTG-GT-CGGGTGTCGGAATACGGCGCG-GGATGTCGCCAAGGAACAC-TG-AATTG-CTGAGGC-GGACGACA-ATACGCTC-------------GTACTGCTGATGCC----------AACT----T-AA-------C-ATTATGACTCTCGGCAACGGATATCTCGGCTCTCGCATCGATGAAGAACGTAGCGAAATGCGATACGTGGTGTGAATTGCAGAATCCCGTGAACCATCGAGTTTTTGAACGCAAGTTGCGCCCGAGGGATCCT-CCCGAGGGCACGCCTGCC---TGGGCGTTAGAA--------------------------------------------------------------------------------------------------------------------------------------------------------------------------------------------GCCCATCAACACTCAGTCG-ACCCCTGCACACACC-GTGTGATAGAGGACTG-ACCTGATGTGGACAATGGACCTCCGAG-CCA----GTAATGGCACGGTGGGCCGAAGTTAA-TGGTCGTCGCATGGT---AAC-G-GGATCGGCG-AGTGGTGGGC----------TAACT--GCGCAAGCCCA-TCCC--G-GTTGCCA-T--GTCGACA-TATTGCCTC--T----T--T-TGAACCCCAAATGAGGAGATT-GTCGT-CCCAACATCT--AGTTGT-G----CGGC-AATTTCCGA-CCGATACCCCCGGTCAGGCGGGGCCCCCCCCTGAGTTTAAGCATATCAATA
>Ficinia_polystachya_Muasya2320_2202
--------------------------------------------------------------------------------------------------------------------------------------------------------------------------------------------------------------------------------------------------------------------------------------------------------------------------------------------------------------------------------------------------------------------------------------------------------------------------------------------------------------------------------------------------------------------------------------------------------------------------------------------------------------------------------------------------------------------------------------------------------------------------------------------------------------------------------------------------------------------------------------------------------------------------------------------------------------------------------------------------------------------------------------TTGTTGCT--CCTAGAACAC-G-A-CCGTG-AAC---------------ATGTAACATAA-TGCTACC-G-GGGAGTACCA-------------------TCT-CCTCGGC-CCTGCCGGC-CCC-GG-CCT----------------------------GTTG-GT-CGGGCGTCGGAATACGGCGCG-GGATGTCGCCAAGGAACAC-TG-AATTG-CTGAGGC-AGACGACA-ATACGCTC-------------GTACTGCTGATGCC----------AACT----T-AA-------C-ATTATGACTCTCGGCAACGGATATCTCGGCTCTCGCATCGATGAAGAACGTAGCGAAATGCGATACGTGGTGTGAATTGCAGAATCCCGTGAACCATCGAGTTTTTGAACGCAAGTTGCGCCCGAGGGATCCT-CCCGAGGGCACGCCTGCC---TGGGCGTTAGAA--------------------------------------------------------------------------------------------------------------------------------------------------------------------------------------------GCTCATCAACACTCAGTCG-A-CTCTGCACACACC-GTGTGACAGAGGACCG-ACCTGATGTGGACAATGGACCTCCGAG-CCA----GTAATGGCACGGTGGGCTGAAGTTAA-TGGTCGTCGTATGGT---AAC-G-GGATCGGCG-AGTGGTGGGC----------TAACT--GCGCAAGCCAA-TCCC--G-GCTGCCA-T--GTCGACA-TATTGCCTC--T----T--T-TGAACCCCAAATTAGGAGATT-GTCGT-CGCAGCATCT-AAGTTGT-G----TGGC-AATTTCGGA-CCGATACCCCAGGTCAGGCGGGGCCACCCGCTGAGTTTAAGCATATCATAG
>Ficinia_praemorsa
--------------------------------------------------------------------------------------------------------------------------------------------------------------------------------------------------------------------------------------------------------------------------------------------------------------------------------------------------------------------------------------------------------------------------------------------------------------------------------------------------------------------------------------------------------------------------------------------------------------------------------------------------------------------------------------------------------------------------------------------------------------------------------------------------------------------------------------------------------------------------------------------------------------------------------------------------------------------------------------------------------------------------------------TTGNTGCT--CCTCGNAC-C-G-A-CCGTG-AAC---------------ATGTAACATAA-TGCTACC-G-GGGAGTACCA-------------------TCT-CCTCGGC-CCTGCCGGC-CCC-GG-CCT----------------------------TTTG-GT-CGGGTGTCGGAATACGGCGCG-GGATGTCGCCAAGGAACAC-TG-AATTG-CTGAGGC-GGACGACA-ATACGCTC-------------GTACTGCTGATGCC----------AACT----T-AA-------C-ATTATGACTCTCGGCAACGGATATCTCGGCTCTCGCATCGATGAAGAACGTAGCGAAATGCGATACGTGGTGTGAATTGCAGAATCCCGTGAACCATCGAGTTTTTGAACGCAAGTTGCGCCCGAGGGATCCA-CCCGAGGGCACGCCTGCC---TGGGCGTTAGAA--------------------------------------------------------------------------------------------------------------------------------------------------------------------------------------------GCCCATCAACACTCAGTCG-A-CCCTGCACACACC-GTGTGACAGAGGACCG-ACCCGATGTGGACAATGGACCTCCGAG-CCA----GTAACGGCACGGTGGGCTGAAGTTAA-TGGTCGTCGAACGGT---AAC-G-GGATCGGCG-AGTGGTGGGC----------TAACT--GCGCAAGCCAA-TCCC--G-GCTGCCG-T--GTCGACA-TATTGCCTC--T----T--T-TGAACCCCAAATTAGGAGATT-GTCGT-CGCACCATCC-AAGTTGT-G----TGGC-AATTTCGGA-CCGATACCCCAGGTCAGGCGGGGCCACCCGCTGAGTTTTAGCATATCAATA
>Ficinia_pygmaea
GTTGGGACAAGCTTTGCATGGCAGGCTCCC-TGCAC-TTCTGTGCGGCCAACTG-TCATGGGGCTGTCTTT-TC--ATTGT--CCACTTTGCCTAGC--A--A------TTTG-CT-AGTTA-TGGA-T-G-ATTTCCATCGGTCGCTTGTATGGTT-CTACTC-TTTTGGGTAGT----GCAT---GA-ATGTTTCGTTGACGCTTAT--TTAGCCTGCTCTGTTAATG-T--TAAA--NTAGACAGGACGGCCGGGATGTCAGT-GAATTTC-AAGTGCTTCCATGTGC--GT--AGCCATGG--T-AATGC-ACTTGGATGTTCGC--TGGGTCTCATGGATGCG-GT-CCCTA-----TTGTGA------GCTCTAC----GGGCTTCT-TGC-CCGCAGAACCTG-----TG--AGG-----TTGCCCCTGTGG-AG--------ACCATTGCC-C---TATTG---C------TTCACC-GACACATC-A-TC--GGCTTAATTGCCA-TGTT-----GTA----G-CGTTG--C-GA-T-TGGAT--------GTTGTTCTC----TGCC-TCTG-TG-GCGTG---CCT-CTC-AGA-ACAAA-TGA----------------------------------------------------------------------------------------------------------------------------------------CTTACGA-AGCTGG-TTT-GC------------------------------------------------------------------GTTGTCACAAGGCTCCT---CCCAATTGGGCG-------------------------------------------------------------------------------------------------------------------------------------------CTAGACA-C-G-A-CCGTG-AAC---------------ACGTAACATAA-TGCTACC-G-GGGAGTACCG-------------------TCT-CCTCGGC-CCTGCCGGC-CCC-GG-CCT----------------------------GTTG-GT-CGGGTGTCGGAATACGGCGCG-GGATGTCGCCAAGGAACAC-TG-AATTG-CTGAGGC-AGACGACA-ATACGCTC-------------GTACTGCTGACGCC----------AACT----T-AA-------C-ATTATGACTCTCGGCAACGGATATCTCGGCTCTCGCATCGATGAAGAACGTAGCGAAATGCGATACGTGGTGTGAATTGCAGAATCCCGTGAACCATCGAGTTTTTGAACGCAAGTTGCGCCCGAGGGATCCT-CCCGAGGGCACGCCTGCC---TGGGCGTTARAA--------------------------------------------------------------------------------------------------------------------------------------------------------------------------------------------GCCCATCAACACTCAGTCG-ACCCCTTCACACACC-GTGTGACAGAGGACCG-ACCCGATGTGGACAATGGACCTCCGAG-CCA----GCAATGGCGCGGTGGGCTGAAGTTAA-TGGTCGTCGTATAGT---AAC-G-GGATCGGCG-AGTGGTGGGC----------TAACT--GCGCAAGCCAA-TCCC--G-GCTGCCG-T--GTCGACA-TACTGCCTC--T----T--T-TGTACCCCAAATTAGGAGATT-GTCGT-CGCAGCATCC-AAGTTGT-G----CGGC-AAT----------------------------------------------------------
>Ficinia_radiata
--------------------------------------------------------------------------------------------------------------------------------------------------------------------------------------------------------------------------------------------------------------------------------------------------------------------------------------------------------------------------------------------------------------------------------------------------------------------------------------------------------------------------------------------------------------------------------------------------------------------------------------------------------------------------------------------------------------------------------------------------------------------------------------------------------------------------------------------------------------------------------------------------------------------------------------------------------------------------------------------------------------------------------------TTGTTGCT-ACCTAGAACAC-G-A-CCGTG-AAC---------------ATGTAACATAA-TGCTACC-G-GGGAGTACCG-------------------TCT-CCTCGGC-CCTGCCGGC-CCC-GG-CCT----------------------------GTTG-GT-CGGGTGTCGGAATACGGCGCG-GGATGTCGCCAAGGAACAC-TG-AATTG-CTGAGGC-AGGCGGCA-ATACGCTC-------------GTACTGCTGATGCC----------AACT----TAAA-------C-ATTATGACTCTCGGCAACGGATATCTCGGCTCTCGCATCGATGAAGAACGTAGCGAAATGCGATACGTGGTGTGAATTGCAGAATCCCGTGAACCATCGAGTTTTTGAACGCAAGTTGCGCCCGAGGGATCCT-CCCGAGGGCACGCCTGCC---TGGGCGTTAGAA--------------------------------------------------------------------------------------------------------------------------------------------------------------------------------------------GCCCATCAACACTCAGTCG-ACCCCTGCACACACC-GTGTGACAGAGGACCG-GCCCGATGTGGACAATGGACCTCCGAG-CCA----GTAATGGCACGGCGGCCTGAAGTTAA-TGGTCGTCGGATGGT---AAC-G-GGATCGGCG-AGTGGTGGGC----------TAACT--GCGCAAGCCAA-TCCC--G-GCTGCCA-T--GCCGACA-TATCGCCTC--T----T--C-TGAACCCCAAATTAGGAGATT-GTCGT-CGCGGCATCT-AAGTTGT-G----TGGC-AATTTCGGA-CCGATA---------------------------------------------
>Ficinia_ramossisima
GTTGGGACAAGCTTTGCATGGCAGGCTCCC-TGCAC-TTTCGTGCGGCCAACTG-TCATGGGGCTGTCTTT-TC--GTTGT--CCA-TTTGCCTAGT--A--ATT----TTTG-CT-AGTTA-TGGA-T-G-ATTGCCATCGGTTGCTTGTATGGTT-CTACCC-TTTTGGGTAGT----GCAT---GA-TTGTTTTGTTGACGCTAAT--TTAGTCTGCTCTGTTAATG-T--TATT--GTTGACAGGACGGCCGAGATGTCAGC-GAATTTC-AAGTGTTTCCATGTGC--GT--AGCCATGG--T-AATGC-ACTTGGATGTTCGC--TGGGTCTCATGGATGCG-GT-CCCTA-----TTGTGA------GCTCTAC----GGGCTTCT-TGC-CCGCAGAACCTA-----TG--AGG-----TTGCCCCTGCGG-AG--------ACCATCGCT-C---TATTG---C------TACACC-GACACGTC-A-T---GGCTTAATTGCCA-TGAT-----GTA----GTTGTTG--C-TATT-TGGGT--------GTTGGTCTC----TGCC-TCTG-TG-GCGTG---CCT-CTT-AGA-ACAAA-TGA----------------------------------------------------------------------------------------------------------------------------------------CTTTCGA-TTGCTG-GTT-GC------------------------------------------------------------------G-TGTCACAAGGCTCCT---CCCAATGGCAG-----------------------------------------------------------------------------------------------------------------------------------------------AATCAT-A-G-CGGGG-AACTTTCCCAAGCGGAGGATGTATCATTA-TGCTACC-G-GGGAGTACCG-------------------TCT-CCTCGGC-CCTGCCGGC-CCC-GG-CCT----------------------------GTTG-GT-CGGGTGTCGGAATACGGCGCG-GGATGTCGCCAAGGAACAC-TG-AATTG-CTGAGGC-AGACGACA-ATACGCTC-------------GTACTGCTGATGCC----------AACT----T-AA-------C-ATTATGACTCTCGGCAACGGATATCTCGGCTCTCGCATCGATGAAGAACGTAGCGAAATGCGATACGTGGTGTGAATTGCAGAATCCCGTGAACCATCGAGTTTTTGAACGCAAGTTGCGCCCGAGGGATCCT-CCCGAGGGCACGCCTGCC---TGGGCGTTAGAA--------------------------------------------------------------------------------------------------------------------------------------------------------------------------------------------GCCCATCAACACTCAGTCG-ACCCCTGCACACACC-GTGTGACAGAGGACCG-ACGTGACGTGGACAATGGACCTCCGAG-CCA----GTAATGGCACGGTGGGCCGAAGTTAA-TGGTCGTCGTATGGT---AAC-G-GGATCGGCG-AGTGGTGGGC----------TAACT--GCGCAAGCCAA-TCCC--G-GCTGCCA-T--GTCGACA-TATTGCCTA--T----T--T-TGAACCCCAAATTAGGAGATT-GTCAT-CGCAGCATCT-AAGCTGT-G----CGGC-AATTTCGGA-CCGATACCCCAGGTCAGGCGGGGCCACCCGCTGAGTTTAAGCATATCAATA
>Ficinia_repens
--------------------------------------------------------------------------------------------------------------------------------------------------------------------------------------------------------------------------------------------------------------------------------------------------------------------------------------------------------------------------------------------------------------------------------------------------------------------------------------------------------------------------------------------------------------------------------------------------------------------------------------------------------------------------------------------------------------------------------------------------------------------------------------------------------------------------------------------------------------------------------------------------------------------------------------------------------------------------------------------------------------------------------------TTGTTGCT--CCTAGAACAC-G-A-CCGTG-AAC---------------ACGTAACATAA-TGCTACC-G-GGGAGTACCA-------------------TCT-CCTCGGC-CCTGCCGGC-CCC-GG-CCT----------------------------GTTG-GT-CGGGTGTCGGAATACGGCGCG-GGATGTCGCCAAGGAACAC-TG-AATTG-CTGAGGC-AGACGACA-ATACGCTC-------------GTACTGCTGACGCC----------AACT----T-AA-------C-ATTATGACTCTCGGCAACGGATATCTCGGCTCTCGCATCGATGAAGAACGTAGCGAAATGCGATACGTGGTGTGAATTGCAGAATCCCGTGAACCATCGAGTTTTTGAACGCAAGTTGCGCCCGAGGGATCCT-CCCGAGGGCACGCCTGCC---TGGGCGTTAGAA--------------------------------------------------------------------------------------------------------------------------------------------------------------------------------------------GCCCATCAACACTCAGTCG-A-CCCTGCGCACACC-GTGTGACAGAGGACCG-ACCCGATGTGGACAATGGACCTCCGAG-CCA----GTAATGGCACGGTGGGCTGAAGTTAA-TGGTCGTCGGATGGT---AAC-G-GGATCGGCG-AGTGGTGGGC----------TAACT--GCGCAAGCCAA-TCCC--G-GCTGCCG-T--GTCGACA-TATTGCCTC--T----T--T-TGAACCCCAAATGAGGAGATT-GTCGT-CGCAGCATCT--AGCTGT-G----CGGC-AATTTCGGA-CCGATACCCCAGGTCAGGCGGGGCCACCCGCTGAGTTTAAGCATATCAAAA
>Ficinia_rigida
-----------------------------------------------------------------------------------------------------------------------------------------------------------------------------------------------------------------------------------------------------------------------------------------------------------------------------------------------------------------------------------------------------------------------------------------------------------------------------------------------------------------------------------------------------------------------------------------------------------------------------------------------------------------------------------------------------------------------------------------------------------------------------------------------------------------------------------------------------------------------------------------------------------------------------------------------------------------------------------------------------------------------------------------TTGCTTGCCTTGAAA-C-G-A-CCGTG-AAC---------------ATGTAACATAA-TGCTACC-G-GGGAGTACCA-------------------TCT-CCTCGGC-CCTGCCGGC-CCC-GG-CCT----------------------------ATTG-GT-CGGGTGTCGGAATACGGCGCG-GGATGTCGCCAAGGAACAC-TG-AATTG-CTGAGGC-GGACGACA-TTACGCTC-------------GTACTGCTGATGCC----------AACT----T-AA-------C-ATTATGACTCTCGGCAACGGATATCTCGGCTCTCGCATCGATGAAGAACGTAGCGAAATGCGATACGTGGTGTGAATTGCAGAATCCCGTGAACCATCGAGTTTTTGAACGCAAGTTGCGCCCGAGGGATCCT-CCCGAGGGCACGCCTGCC---TGGGCGTTAGAA--------------------------------------------------------------------------------------------------------------------------------------------------------------------------------------------GCCCATCAACACTCAGTCG-ACCCCTGCACACACC-GTGTGATAGAGGACCG-ACCTGATGTGGACAATGGACCTCCGAG-CCA----GTAATGGCGCGGTGGGCTGAAGTTAA-TGGTCGTCGGATGGT---AAC-G-GGATCGGCG-AGTGGTGGGC----------TAACT--GCGCAAGCCAA-TCCC--G-GCTGCCA-T--GTCGACA-TATTGCCTC--T----T--T-TGAACCCCAAATGAGGAGATT-GTCGT-CGCAGCATCT--AGTTGT-G----CGGC-AATTTCGGA-CC-------------------------------------------------
>Ficinia_secunda
GTTGGGACAAGCTTTGCATGGCAGGCTCCC-TGCAC-TTTCGTGCGGCCAACTG-TCATGGGGCTGTCTTT-TC--GTTGT--CCA-TTTGCCTAGT--A--A------TTTG-CT-AGTTA-TGGA-T-G-ATTGACATCGGTTGCTTGTATGGTT-CTACCC-TTTTGGGTAGT----GCAT---GA-TTGTTTTGTTGACGCTTAT--TTAGCCTGCTCTGTTAATG-T--TATT--GTTGACGGGACGGCCGAGATGTCAGC-GAATTTC-AAGTGTTTCCATGTGC--GT--AGCCATGG--T-AATGC-ACTTGGATGTTCGC--TGGGTCTCATGGATACG-GT-CCCTA-----TTGTGA------GCTCTAC----GGGCTTCT-TGC-CCGCAGAACCTA-----TG--AGG-----TTGCCCCTGCAG-AG--------ACCATCGCT-C---TATTG---C------TCCACT-GACACATC-A-TT--GGTTTAATTGCCA-TGTT-----GTA----GTTGTTG--C-TATT-TGAGT--------GTTGTTCTT----TGCC-TCTG-TG-GCATG---CCT-CTT-AGA-ACAAA-TGA----------------------------------------------------------------------------------------------------------------------------------------CTTACGA-TTGCTG-GTT-GC------------------------------------------------------------------G-TGTCACAAGGTCCTC---CCAA---TGGCA--------------------------------------------------------------------------------------------------------------------------------TTGTTGCT-CCCTAGAACCG-A-ACCGGTG-AAC---------------ATGTAACATAA-TGCTACC-G-GGAAGTACCG-------------------TCT-CCTCGGC-CCTGCCGGC-CCC-GG-CCT----------------------------GTTG-GT-CGGGTGTCGAAATACGGCGCG-GGATGTCCCCAAGGAACAC-TG-AATTG-CTGAGGC-AAACAACA-ATCCCCTC-------------GTACTGCTGATGCC----------AACT----T-AA-------C-ATTATGACTCTCGGCAACGGATATCTCGCCTCTCCCATCGATAAAAAACGTACCGAAATGCGATACGGGGGGTGAATTGCAAAATCCCGTGAACCATCAAGTTTTTGAACGCAAGTTGCGCCCGAGGAATCCT-CCCAAGGGCACGCCTGCC---TGGGCGTTAAAA--------------------------------------------------------------------------------------------------------------------------------------------------------------------------------------------GCCCATCAACACTCAGTCA-ACCCCTGCACACACC-GTGTGACAGAAGACCG-ACCTGATGTGGACAATGCACCTCCGAC-CCA----GTAATGGCACGGTGGGCTGAATTTAA-TGCTCCTCATATGGA---AAC-G-GGATCGGAG-AGTGGTGGGC----------TAACT--GCAAAGTTCAA-TCCC--G-ACTGCCA-T--GTAGACA-TATTGCCTA--T----T--T-TGAACCCCAAAATAAGAGATT-GTCCT-CACAACATCT-AAGTTGT-G----TGGA-AATTTCAGA-CCGATACCCCGGGTCAGGCGGGGCCCCCCGCTGATTTTAAGCATATCAATA
>Ficinia_spB
TTGTTGACTAGCTTTGCATGGCAGGCTCCC-TGCAC-TTCTGTGTGGCCAACTG-TCATGGGGCTGTCTTT-TC--GTTGT--CCA-TTTGCCTAGT--A--G------TTTG-CT-AGTTA-TGGA-T-G-ATTGTCATCGGTTGCTTGTATGGTT-CTACTC-TTTTGGGTAGT----GCAT---AA-TTGTTTTGTTGATGCCTAT--TTAGCCTGTTTTGTTAATG-T--TATT--GTTGACAGGACGGTCGAGATGTCAGC-GAATTTC-AAGTGTTTCTATGTGC--GT--AGCCATGG--T-AATGC-ACTTGGATGTTTGC--TGGGTCTCATGGATGCG-GT-CCCTA-----TTGTGA------GCTCTAC----GGGCTTCT-TGC-CCGCAGAACGTG-----TG--AGG-----TTGCCCCTGCAG-AG--------ATCATTGCT-C---TATTG---C------TTCACG-GACACATC-T-T---GGTTTAATTGCCA-TGTT-----GTA----GTTGTTG--C-TATT-TGGGT--------GTTGTTCTT----TGC---TTG-TG-GCATG---CCT-CTC-AGACCCGAA-TGA----------------------------------------------------------------------------------------------------------------------------------------CTTGCGA-TTGCTG-GTTTGC------------------------------------------------------------------GTTGTCACAAGG------------------------------------------------------------------------------------------------------------------------------------------------------------------GAACAC-G-A-CCGTG-AAC---------------ATGTAACATAA-TGCTACC-G-GGGAGTACCA-------------------TCT-CCTCGGC-CCTGCCGGC-CCC-GG-CCT----------------------------ATTG-GT-CGGGTGTCGGAATACGGCGCG-GGATGTCGCCAAGGAACAC-TG-AATTG-CTGAGGC-GGACGACA-ATACGCTC-------------GTACTGCTGATGCC----------AACT----T-AA-------C-ATTATGACTCTCGGCAACGGATATCTCGGCTCTCGCATCGATGAAGAACGTAGCGAAATGCGATACGTGGTGTGAATTGCAGAATCCCGTGAACCATCGAGTTTTTGAACGCAAGTTGCGCCCGAGGGATCCT-CCCGAGGGCACGCCTGCC---TGGGCGTTAGAA--------------------------------------------------------------------------------------------------------------------------------------------------------------------------------------------GCCCATCAACACTCAGTCG-A-CCCTGCACACACC-GTGTGATAGAGGACCG-ACCTGATGTGGACAATGGACCTCCGAG-CCA----GTAATGGCACGGTGGGCTGAAGTTAA-TGGTCGTCGGATGGT---AAC-G-GGATCGGCG-AGTGGTGGGC----------TAACT--GCGCAAGCCAG-TCCC--G-GCTGCCA-T--GTCGACA-TATTGCCTC--T----T--T-TGAACCCCAAATGAGGAGATT-GTCGT-CGCAGCATCT--ATTGGG-G----CGGC-ATTTCCGAA-CC-------------------------------------------------
>Ficinia_spC
TTGTTGACTAGCTTTGCATGGCAGGCTCCC-TGCAC-TTCTGTGCGGCCAACTG-TCATGGGGCTGTCTTT-TC--ATTGT--CCA-TTTGCCTAGT--A--A------TTTG-CT-AGTTA-TGGA-T-G-ATTTCCATCGGTCGCCTGTATGGTT-CTACTC-TTTTGGGTAGT----GCAT---GA-TTGTTTTGTTGACGCTTAT--TTAGCCTGCTCTGTTAATG-T--TACT--GTTGACAGGACGGCCGAGATGTCAGC-GAATTTC-AGGTGCTTCCATGTGC--GT--AGCCATGG--T-AATGC-ACTTGGATGTTCGC--TGGGTCTCATGGATGCG-GT-CCCTA-----TTGTGA------GCTCTAC----GGGCTTCT-TGC-CCGCAGAACCTG-----TG--AGG-----TTGCCCCTGTGG-AG--------ACCATTGCC-C---TATTG---C------TTCACC-GACACATC-A-TC--GGCTTAATCGCCA-TGTT-----GTA----G-TGTTG--T-GATT-TGGAT--------GTTGTTCTC----TGCC-TCTG-TG-GCGTG---CCT-CTC-AGA-ACAAA-TGA----------------------------------------------------------------------------------------------------------------------------------------CTTACGA-AGCTGGTTTT-GC------------------------------------------------------------------GTTGTCACAAGG------------------------------------------------------------------------------------------------------------------------------------------------------------------GAACAC-G-A-CCGTG-AAC---------------ACGTAACATAA-TGCCGCC-G-AGGAGTATCG-------------------TCT-CCTCGGC-CCTGCCGGC-CCC-GT-CCT----------------------------GTTG-GT-CGGGTGTCGGAATACGGCGCG-GGATGTCGCCAAGGAACAC-TG-AATTG-CTGAGGC-AGACGACA-ATACGGTT-------------GTACTGCTGACGCC----------AACT----T-AA-------C-ATTATGACTCTCGGCAACGGATATCTCGGCTCTCGCATCGATGAAGAACGTAGCGAAATGCGATACGTGGTGTGAATTGCAGAATCCCGTGAACCATCGAGTTTTTGAACGCAAGTTGCGCCCGAGGGATCCT-CCCGAGGGCACGCCTGCC---TGGGCGTTAGAA--------------------------------------------------------------------------------------------------------------------------------------------------------------------------------------------GCCCATCAACACTCAGTCG-A-CCCTGCACACACC-GTGTGACAGAGGACCGAACCCGATGTGGACAATGGACCTCCGAG-CCA----GTAATGGCGCGGTGGGCTGAAGTTAA-TGGTCGTCGGATGGT---AAC-G-GGATCGGCG-AGTGGTGGGC----------TAACT--GCGCAAGCCAA-TCCC--G-GCTGCCG-T--GTCGACA-TAATGCCTC--T----T--T-TGAACCCCAAATTAGGAGATT-GTTGT-CGCAGCATCC-AAGCTGT-G----CGGC-AATTTCGGA-CC-------------------------------------------------
>Ficinia_spD
--------------------------------------------------------------------------------------------------------------------------------------------------------------------------------------------------------------------------------------------------------------------------------------------------------------------------------------------------------------------------------------------------------------------------------------------------------------------------------------------------------------------------------------------------------------------------------------------------------------------------------------------------------------------------------------------------------------------------------------------------------------------------------------------------------------------------------------------------------------------------------------------------------------------------------------------------------------------------------------------------------------------------------------TTGTTGTTACCTTTGAACAT-G-A-CCGTG-AAC---------------ACGTAATATAA-TGCTACC-G-GGGAGTACCA-------------------TCT-CCYCGGC-CCTGCCGAC-CCC-GG-TCT----------------------------TCTG-AT-CGGGTGTCGGAATACGGCGCG-GGATGTCGCCAAGGAACAC-TG-ATTTG-CTGAGGC-GGACGACA-ATACGCTC-------------GTACTGCTGACGCC----------AACT----T-AA-------C-ATTATGACTCTCGGCAACGGATATCTCGGCTCTCGCATCGATGAAGAACGTAGCGAAATGCGATACGTGGTGTGAATTGCAGAATCCCGTGAACCATCGAGTTTTTGAACGCAAGTTGCGCCCGAGGGATCCT-CCCGAGGGCACGCCTGCC---TGGGCGTTAGAA--------------------------------------------------------------------------------------------------------------------------------------------------------------------------------------------GCCAATCAACACTCGGTCA-A-CCCTGAACGCTAC-TTGCGACAGGGGACTG-ACCCGATGTGGACAATGGACCTCCGAG-CCT----GTAATGGCACGGTGGGCTGAAGTGAA-TGGTCGTCGGATGGT---AAC-G-GGATCGGCG-AGTGGTGGGC----------TAACT--GCGCAAGCCAA-TCCC--G-GCCGCCA-T--GTCGACA-CATTGCCTA--T----G--T-TGAACCCCTAATGATGAGATT-GTCGT-CGCAGCATCT--AGTTGT-G----TGGC-AATTTCGGA-CCGATACCCCAGGTCAGGCGGGGCTACCCGCTGAGTTTAAGCATATC----
>Ficinia_spiralis_Ford44_94
--------------------------------------------------------------------------------------------------------------------------------------------------------------------------------------------------------------------------------------------------------------------------------------------------------------------------------------------------------------------------------------------------------------------------------------------------------------------------------------------------------------------------------------------------------------------------------------------------------------------------------------------------------------------------------------------------------------------------------------------------------------------------------------------------------------------------------------------------------------------------------------------------------------------------------------------------------------------------------------------------------------------------------------TTGTTGCT-ACCCGGAACAC-G-A-CCGTG-AAC---------------ACGTAACATAA-TGCTACC-G-GGGAGTACCG-------------------TCT-CCTCGGC-CCTGCCGGC-YCC-GG-CCT----------------------------GTTG-GC-CGGGTGTCGGAATACGGCGCG-GGATGTCGCCAAGGAACAC-TG-AATTG-CTGAGGC-AGACGACA-ACACGCTC-------------GTACCGCTGATGCC----------AACT----T--A-------C-ATTACGACTCTCGGCAACGGATATCTCGGCTCTCGCATCGATGAAGAACGTAGCGAAATGCGATACGTGGTGTGAATTGCAGAATCCCGTGAACCATCGAGTTTTTGAACGCAAGTTGCGCCCGAGGGATCCT-CCCGAGGGCACGCCTGCC---TGGGCGTAAGAA--------------------------------------------------------------------------------------------------------------------------------------------------------------------------------------------GCCAATGAACACTCAGTCG-A-CCCTGCACACGCC-GTGTGACAGAGGACCG-ACCGGATGTGGACAATGGACCTCCGAG-CCG----GCAATGGCACGGTGGGCTGAAGTTAA-TGGTCGTCGTATGGT---AAC-G-GGATCGGCG-AGTGGTGGGC----------GAACT--GCGCAAGCCAA-TYCC--G-GCTGCCG-T--GTCGACA-TACGGCCTC--T----T--T-TGAACCCCAAATTAGGAGATT-GTCGT-CGCAGCATCC-AAGTTGT-G----CGGC-AATTTCGGA-CCGATACCCCAGGTCAGGCGGGGCCACCCGCTGAGTTTAAGCATATAAATA
>Ficinia_spiralis_HUG20030699
--------------------------------------------------------------------------------------------------------------------------------------------------------------------------------------------------------------------------------------------------------------------------------------------------------------------------------------------------------------------------------------------------------------------------------------------------------------------------------------------------------------------------------------------------------------------------------------------------------------------------------------------------------------------------------------------------------------------------------------------------------------------------------------------------------------------------------------------------------------------------------------------------------------------------------------------------------------------------------------------------------------------------------------TTGTTGCT--CCCGGAACAC-G-A-CCGTG-AAC---------------ACGTAACATAA-TGCTACC-G-GGGAGTACCG-------------------TCT-CCTCGGC-CCTGCCGGC-TCC-GG-CCT----------------------------GTTG-GC-CGGGTGTCGGAATACGGCGCG-GGATGTCGCCAAGGAACAC-TG-AATTG-CTGAGGC-AGACGACA-ACACGCTC-------------GTACCGCTGATGCC----------AACT----T-AA-------C-ATTACGACTCTCGGCAACGGATATCTCGGCTCTCGCATCGATGAAGAACGTAGCGAAATGCGATACGTGGTGTGAATTGCAGAATCCCGTGAACCATCGAGTTTTTGAACGCAAGTTGCGCCCGAGGGATCCT-CCCGAGGGCACGCCTGCC---TGGGCGTAAGAA--------------------------------------------------------------------------------------------------------------------------------------------------------------------------------------------GCCAATGAACACTCAGTCG-A-CCCTGCACACGCT-GTGTGACAGAGGACCG-ACCGGATGTGGACAATGGACCTCCGAG-CCG----GCAATGGCACGGTGGGCTGAAGTTAA-TGGTCGTCGTATGGT---AAC-G-GGATCGGCG-AGTGGTGGGC----------GAACT--GCGCAAGCCAA-TCCC--G-GCTGCCG-T--GTCGACA-TACGGCCTC--T----T--T-TGAACCCCAAATTAGGAGATT-GTCGT-CGCAGCATCC-AAGTTGT-G----CGGC-AATTTCGGA-CC-------------------------------------------------
>Ficinia_spiralis_X0699
--------------------------------------------------------------------------------------------------------------------------------------------------------------------------------------------------------------------------------------------------------------------------------------------------------------------------------------------------------------------------------------------------------------------------------------------------------------------------------------------------------------------------------------------------------------------------------------------------------------------------------------------------------------------------------------------------------------------------------------------------------------------------------------------------------------------------------------------------------------------------------------------------------------------------------------------------------------------------------------------------------------------------------------TTGTTGCT--CCCGGAACAC-G-A-CCGTG-AAC---------------ACGTAACATAA-TGCTACC-G-GGGAGTACCG-------------------TCT-CCTCGGC-CCTGCCGGC-TCC-GG-CCT----------------------------GTTG-GC-CGGGTGTCGGAATACGGCGCG-GGATGTCGCCAAGGAACAC-TG-AATTG-CTGAGGC-AGACGACA-ACACGCTC-------------GTACCGCTGATGCC----------AACT----T-AA-------C-ATTACGACTCTCGGCAACGGATATCTCGGCTCTCGCATCGATGAAGAACGTAGCGAAATGCGATACGTGGTGTGAATTGCAGAATCCCGTGAACCATCGAGTTTTTGAACGCAAGTTGCGCCCGAGGGATCCT-CCCGAGGGCACGCCTGCC---TGGGCGTAAGAA--------------------------------------------------------------------------------------------------------------------------------------------------------------------------------------------GCCAATGAACACTCAGTCG-A-CCCTGCACACGCT-GTGTGACAGAGGACCG-ACCGGATGTGGACAATGGACCTCCGAG-CCG----GCAATGGCACGGTGGGCTGAAGTTAA-TGGTCGTCGTATGGT---AAC-G-GGATCGGCG-AGTGGTGGGC----------GAACT--GCGCAAGCCAA-TCCC--G-GCTGCCG-T--GTCGACA-TACGGCCTC--T----T--T-TGAACCCCAAATTAGGAGATT-GTCGT-CGCAGCATCC-AAGTTGT-G----CGGC-AATTTCGGA-CCGATACCCCAGGTCAGGCGGGGCCACCCGCTGAGTTTAAGCATATCAATA
>Ficinia_stolonifera
--------------------------------------------------------------------------------------------------------------------------------------------------------------------------------------------------------------------------------------------------------------------------------------------------------------------------------------------------------------------------------------------------------------------------------------------------------------------------------------------------------------------------------------------------------------------------------------------------------------------------------------------------------------------------------------------------------------------------------------------------------------------------------------------------------------------------------------------------------------------------------------------------------------------------------------------------------------------------------------------------------------------------------------ATTGTGCC--CCTTGAAC-C-G-A-CCGTG-AAC---------------ATGTAACATAA-TGCTACC-G-GGGAGTACCA-------------------TCT-CCTCGGC-CCTGCCGGC-CCC-GG-CCT----------------------------ATTG-GT-CGGGTGTCGGAATACGGCGCG-GGATGTCCCCAAGGAACAC-TG-AATTG-CTGAGGC-GGACGACA-ATACGCTC-------------GTACTGCTGATGCC----------AACT----T-AA-------C-ATTATGACTCTCGGCAACGGATATCTCGGCTCTCGCATCGATGAAGAACGTAGCGAAATGCGATACGTGGTGTGAATTGCAGAATCCCGTGAACCATCGAGTTTTTGAACGCAAGTTGCGCCCGAGGGATCCT-CCCGAGGGCACGCCTGCC---TGGGCGTTAGAA--------------------------------------------------------------------------------------------------------------------------------------------------------------------------------------------GCCCATCAACACTCAGTCG-ACCCCTGCACACACC-GTGTGATAGAGGACTG-ACCTGATGTGGACAATGGACCTCCGAG-CCA----GTAATGGCACGGTGGGCTGAAGTTAA-TGGTCGTCGGATGGT---AAC-G-GGATCGGCG-AGTGGTGGGC----------TAACT--GCGCAAGCCAA-TCCC--G-GCTGCCA-T--GTCGACA-TATTGCCTC--T----T--T-TGAACCCCAAATTAGGAGATT-GTCGT-CGCAGCATCT-AAGTTGT-G----CGGC-AATTTCGGA-CCGATACCCCAGGTCAGGCGGGGCCACCCGCTGAGTTTAAGCATATCAATA
>Ficinia_trichodes
-----------------------------------------------------------------------------------------------------------------------------------------------------------------------------------------------------------------------------------------------------------------------------------------------------------------------------------------------------------------------------------------------------------------------------------------------------------------------------------------------------------------------------------------------------------------------------------------------------------------------------------------------------------------------------------------------------------------------------------------------------------------------------------------------------------------------------------------------------------------------------------------------------------------------------------------------------------------------------------------------------------------------------------------TTGAT-ACCTAGAACAC-G-A-CCGTG-AAC---------------ATGTAACATAA-TGCTACC-G-GGGAGTACCG-------------------TCT-CCTCGGC-CCTGCCGGC-CCC-GG-CCT----------------------------GTTG-GT-CGGGTGTCGGAATACGGCGCG-GGATGTCGCCAAGGAACAC-TG-AATTG-CTGAGGC-GGACGACA-ATACGCTC-------------GTACTGCTGATGCC----------AACT----T-AA-------C-ATTATGACTCTCGGCAACGGATATCTCGGCTCTCGCATCGATGAAGAACGTAGCGAAATGCGATACGTGGTGTGAATTGCAGAATCCCGTGAACCATCGAGTTTTTGAACGCAAGTTGCGCCCGAGGGATCCT-CCCGAGGGCACGCCTGCC---TGGGCGTTAGAA--------------------------------------------------------------------------------------------------------------------------------------------------------------------------------------------GCCCATCAACACTCAGTCG-ACCCCTGCGCACACC-GTGTGACAGAGGACCG-ACGTGACGTGGACAATGGACCTCCGAG-CCA----GTAATGGCACGGTGGGCCGAAGTTAA-TGGTCGTCGTATGGT---AAC-G-GGATCGGCG-AGTGGTGGGC----------TAACT--GCGCAAGCCAA-TCCC--G-GCTGCCA-T--GTCGACA-TATTGCCTA--T----T--T-TGAACCCCAAATTAGGAGATT-GTCAT-CGCAGCATCT-AAGCTGC-G----CGGC-AATTTCGGA-CC-------------------------------------------------
>Ficinia_trispicata
--------------------------------------------------------------------------------------------------------------------------------------------------------------------------------------------------------------------------------------------------------------------------------------------------------------------------------------------------------------------------------------------------------------------------------------------------------------------------------------------------------------------------------------------------------------------------------------------------------------------------------------------------------------------------------------------------------------------------------------------------------------------------------------------------------------------------------------------------------------------------------------------------------------------------------------------------------------------------------------------------------------------------------------TTGTTGCT-ACCTAGAAC-C-G-A-CCGTG-AAC---------------ATGTAACATAA-TGCTACC-G-GGGAGTACCA-------------------TCT-CCTCGGC-CCTGCCGGC-CCA-GG-CCT----------------------------GTTG-GT-CGGGTGTCGGAATACGGCGCG-GGATGTCCCCAAGGAACAC-TG-AATTG-CTGAGGC-GGACGACT-ACACGCTC-------------GTACTGCTGATGCC----------AACT----T-AA-------C-ATTATGACTCTCGGCAACGGATATCTCGGCTCTCGCATCGATGAAGAACGTAGCGAAATGCGATACGTGGTGTGAATTGCAGAATCCCGTGAACCATCGAGTTTTTGAACGCAAGTTGCGCCCGAGGGATCCT-CCCGAGGGCACGCCTGCC---TGGGCGTTAGAA--------------------------------------------------------------------------------------------------------------------------------------------------------------------------------------------GCCCATCAACACTCAGTCG-A-CCCCGCACACACC-GTGTGACAGAGGACCG-ACCCGATGTGGACAATGGACCTCCGAG-CCA----GTAAAGGCACGGTGGGCTGAAGTTAA-TGGTCGTCGGATGGT---AAC-G-GGATCGGCG-AGTGGTGGGC----------TAACT--GCGCAAGCCAA-TCCC--G-GCTGCCA-T--GTCGACA-TACTGCCTC--T----T--T-TGAACCCCAAATTAAGAGATT-GTCGT-CGCGGCATCT--AGTTGT-G----TGGC-AATTTCGGA-CCGATACCCCAGGTCAGGCGGGGCCACCCGCTGAGTTTAAGCATATCAATA
>Ficinia_tristachya
GTTGGGACAAGCTTTGCATGGCAGGCTCCC-TGCAC-TTCTGTGCGGCCAACTG-TCATGGGGCTGTCTTT-TC--GTTGT--CCA-TTTGCCTAGT--A--A------TTTG-CT-AGTTA-TGGA-T-G-ATTGTCATCGGTTGCTTGTATGGTT-CTACTC-TTTTGGGTAGT----GCAT---AA-TTGTTTTGTTGATGCCTAT--TTAGCCTGTTCTGTTAATG-T--TATT--GTTGATAGGACGGTCGAGATGTCAGC-GAATTTC-AAGTGTTTCCATGTGC--CT--AGCCATGG--T-AATGC-ACTTTGATGTTCGC--TGGGTCTCATGGATGCG-GT-CCCTA-----TTGTGA------GCTCTAC----GGGCTTCT-TGC-CCGCAGAACCTG-----TG--AGG-----TTGCCCCTGCAG-AG--------ATCATTGCT-C---TATTG---C------TTCACT-GACACATC-T-T---GGTTTAATTGCCA-TGTT-----GTA----GTTGTTG--C-TATT-TGGGT--------GTTGTTCTT----TGC---TTG-TG-GCATG---CCT-CTT-AGACCCGAA-TGA----------------------------------------------------------------------------------------------------------------------------------------CTTGCGA-TTGCTG-GTT-GC------------------------------------------------------------------GTTGTCACAAGGTCCT----CCCAATGGG---------------------------------------------------------------------------------------------------------------------------TA------TTGTTGCT--CCTTGAAA-C-G-A-CCGTG-AAC---------------ATGTAACATAA-TGCTACC-G-GGGAGTACCA-------------------TCT-CCTCGGC-CCTGCCGGC-CCC-GG-CCT----------------------------ATTG-GT-CGGGTGTCGGAATACGGCGCG-GGATGTCGCCAAGGAACAC-TG-AATTG-CTGAGGC-GGACGACA-ATACGCTC-------------GTACTGCTGATGCC----------AACT----T-AA-------C-ATTATGACTCTCGGCAACGGATATCTCGGCTCTCGCATCGATGAAGAACGTAGCGAAATGCGATACGTGGTGTGAATTGCAGAATCCCGTGAACCATCGAGTTTTTGAACGCAAGTTGCGCCCGAGGGATCCT-CCCGAGGGCACGCCTGCC---TGGGCGTTAGAA--------------------------------------------------------------------------------------------------------------------------------------------------------------------------------------------GCCCATCAACACTCAGTCG-ACCCCTGCACACACC-GTGTGATAGAGGATTG-ACCTGATGTGGACAATGGACCTCCGAG-TCA----GTAATGGCACGGTGGGCTGAAGTTAA-TGGTCGTCGGATGGT---AAC-G-GGATCGGCG-AGTGGTGGGC----------TAACT--GCGCAAGCCAA-TCCC--G-GCTGCCA-T--GTCGACA-TATTGCCTC--T----T--T-TGAACCCCAAATGAGGAGATT-GTCGT-CGCAGCATCT--AGTTGT-G----CGGC-AATTTCGGA-CCGATACCCCAGGTCAGGCGGGGCCACCCGCTGAGTTTAAGCATATCAATA
>Ficinia_truncata
------------------------------------------------------------------------------------------------------------------------------------ATTNCCATCGGTCGCCTGTATGGTT-TTACCC-TTTTGGGTAGT----GCAT---GA-TTGTTTTGTTGACGCTTAT--TTAGCCTGCTCTGTTAATG-T--TATT--GTTGACAGGACGGCCGAGATGTCAGC-GAATTTC-AAGTGTTTCCATGTGC--GT--AGCCATGG--C-AATGC-ACTTGGATGTTCGC--TGGGTCTCATGGATGCG-GT-CCCTA-----TTGTGA------GCTCTAC----GGGCCTCT-TGC-CCGCAGAACCTA-----TG--AGG-----TTGCCCCTGCGG-AG--------ACCATCGCT-C---TATTG---C------TTCACC-GACACATC-A-TC--GGTTTAATCGCCA-TGTT-----GTA----GTTGTTG--C-GATT-TGGGT--------GTTGTTCTC----TGCC-TCTG-TG-GCGTG---CCT-CTT-AGA-ACAAA-TGA----------------------------------------------------------------------------------------------------------------------------------------CTTACGA-AGCTGG-TTT-GC------------------------------------------------------------------GTTGTCGCAAGGCTCCT---CCCAATTGGGCGN-------------------------------------------------------------------------------------------------------------------------------TTGTTGCT--CCTAGAAA-C-G-A-CCGTG-AAC---------------ATGTAACATAA-TGCTACC-G-GGGAGTACCG-------------------TCT-CCTCGGC-CCTGCCGGC-CCC-GG-CCT----------------------------GTTG-GT-CGGGTGTCCGAATACGGCGCG-GGATGTCGCCAAGGAACAC-TG-AATTG-CTGAGGC-AGACGACA-ATACGCTC-------------GTGCTGCTGATGCC----------AACT----TAAA-------C-ATTATGACTCTCGGCAACGGATATCTCGGCTCTCGCATCGATGAAGAACGTAGCGAAATGCGATACGTGGTGTGAATTGCAGAATCCCGTGAACCATCGAGTTTTTGAACGCAAGTTGCGCCCGAGGGATCCT-CCCGAGGGCACGCCTGCC---TGGGCGTTAGAA--------------------------------------------------------------------------------------------------------------------------------------------------------------------------------------------GCCCATCAACACTCAGTCG-ACCCCTGCACACACC-GTGTGACAGAGGACCG-GCCCGATGTGGACAATGGACCTCCGAG-CCA----GCAATGGCACGGTGGCCTGAAGTTAA-TGGTCGTCGTATGGT---AAC-G-GGATCGGCG-AGTGGTGGGC----------TAACT--GCGCAAGCCAA-TCCC--G-GCTGCCA-T--GTCGGCA-TATTGCCTC--T----T--T-TGAACCCCAAATCAGGAGATT-GTCGT-CGCAGCATCT-AAGCTGT-G----TGGC-AATTTCGGA-CCGATACCCCAGGTCAGGCGGGGCCACCCGCTGAGTTTAAGCATATCAATA
>Ficinia_zeyheri
-----------------------------------------------------G-TCATGGGGCTGTCTTT-TC--GTTGT--CCA-TTTGTCTAGT--A--G------TTTC-CT-AGTTA-TGGA-T-G-ATTGTCATCGGTTGCTTGTATGGTT-CTACTC-TTTTGGGTAGT----GCAT---AA-TTGTTCTGTTGATGCCTAT--TTAGCCTGTTCTGTTAATG-T--TATT--GTTGACAGGACGGTCGAGATGTCAGC-GAATTTC-AAGTGTTTCCATGTGC--GT--AGCCATGG--T-AATGC-ACTTGGATGTTTGC--TGGGTCTCATGGATGCG-GT-CCCTA-----TCGTGA------GCTCTAC----GGGCTTCT-TGC-CCGCAGAACCTG-----TG--AGG-----TTGCCCCTGCAG-AG--------ATCATTGCT-C---TATTG---C------TTCACT-GACACATC-T-T---GGTTGAATTGCCATTGTT-----GTAGTACGGTGTTG--C-TATT-TGGGT--------GTTGTTCTT----TGC---TNG-CG-GCATG---CCT-CTT-NGACCCGAA-TGA----------------------------------------------------------------------------------------------------------------------------------------CTTGCGA-TTGCTG-GTTTGC------------------------------------------------------------------GTTGTCACAAGGCTCCT---CCCAATTGGGTAGTG------------------------------GCTGGAGATGACGTTCCTGCTCTCGT---------------------------------------------------------------------CTTGTGCC--CCTTGAAC-C-G-A-CCGTG-AAC---------------ATGTAACATAA-TGCTACC-G-GGGAGTACCA-------------------TCT-CCTCGGC-CCTGCCGGC-CCC-GG-CCT----------------------------ATTG-GT-CGGGTGTCGGAATACGGCGCG-GGATGTCGCCAAGGAACAC-TG-AATTG-CTGAGGC-GGACGACA-ATACGCTC-------------GTACCGCTGATGCC----------AACT----T-AA-------C-ATTATGACTCTCGGCAACGGATATCTCGGCTCTCGCATCGATGAAGAACGTAGCGAAATGCGATACGTGGTGTGAATTGCAGAATCCCGTGAACCATCGAGTTTTTGAACGCAAGTTGCGCCCGAGGGATCCT-CCCGAGGGCACGCCTGCC---TGGGCGTTAGAA--------------------------------------------------------------------------------------------------------------------------------------------------------------------------------------------GCCCATCAACACTCAGTCG-ACCCCTGCACACACC-GTGTGATAGAGGACTG-ACCTGATGTGGACAATGGACCTCCGAG-CCA----GTAATGGCACGGTGGGCTGAAGTTAA-TGGTCGTCGGATGGT---AAC-G-GGATCGGCG-AGTGGTGGGC----------TAACT--GCGCAAGCCAA-TCCC--G-GCTGCCA-T--GTCGACA-TATTGCCTC--T----T--T-TGAACCCCAAATTAGGAGATT-GTCGT-CGCAGCATCT-AAGTTGT-G----CGGC-AATTTCGGA-CCGATACCCCAGGTCAGGCGGGGCCACCCGCTGAGTTTAAGCATATCAATA
>Fuirena_ciliaris
--------------------------------------------------------------------------------------------------------------------------------------------------------------------------------------------------------------------------------------------------------------------------------------------------------------------------------------------------------------------------------------------------------------------------------------------------------------------------------------------------------------------------------------------------------------------------------------------------------------------------------------------------------------------------------------------------------------------------------------------------------------------------------------------------------------------------------------------------------------------------------------------------------------------------------------------------------------------------------------------------------------------------------------TTGTTGCCTTCGGAGAACTT-G-ATCGGTG-CAT---------------ACATAACAAAA-ACT--CT-G-TCGAGGAGTTG------------------TCC-CCTCGGC-TACACCGGC-CC--GG-CCCATGCTTACCC--------TCTGGGGGGTGTTG-GT-TGTGTGTCGGAATACGGCGTC-GGATGATGCCAAGGAACACGGG---------CAGAC-AGACAGCG-AGTCTTGCTCGGGAGCTGTGCTGACTGTCAACCCC----------AATG----A-AA---------TGTACGACTCTCGGCAACGGATATCTTGGCTCTCGCATCGATGAAGAACGTAGCGAAATGCGATACGTGGTGTGAATTGCAGAATCCCGTGAACCATCGAGTCTTTGAACGCAAGTTGCGCCCGAGGGACCAT-CTCGAGGGCACGCCTGCCTCATGGGCGTTAGAA--------------------------------------------------------------------------------------------------------------------------------------------------------------------------------------------GCCCATTCACGCTCCGGTG--TCTTTCCACATACC--TCGAGGGAAGGGTATGGCCTGGTGCGGACATTGGCCCTCCGAG-CCGTG------AGGCGCGGTGAGCTAAAGCATG-TGGCCGTTCACATGG---GGCCG-GGTGCGGCG-AGTGGTGGGC----------TG-CT--GCGCACGCCGT-CCCC--G-AACCCCG-T--GTCGGAA--GAGGCGCTGGC----T----CGACCCCTCGACGAGGATCAC-GTACT-CTCAGTGTT--ATTCTGC-G----TGGC-ATCTTCGGA-CA-------------------------------------------------
>Fuirena_pubescens
TTCTGGACATCCTCTGCATGGCAGGCTCGT-TGCAT-GTATGTGCGGCCAACTG-TCATGGGGTTGTCTCT-TC--ATTGT--CCC-TCGAATCTTC------------TTTT-GT-GAGGT-CGGA-T-G-ATTCTAATCGGTTGCCTGTGTGGAT-CTAACT-TCGT-GGTA------GTAC---AA-TTGTTGTTTTCTCGGATGT--TAGCTTTGTCGTGCTGACA---ATTTTCTGTTGGTAGGATGGCATGACAGTTGGC-GAATTCC-ATATGTTTCCGTTG---TTTA-TGGCTCGG--T-AGTGC-ATGTGGTCGTTTGT--CGGATCTCATTGATGTT-GT-GCACA-----TTGTGA------CCTCTGT----GGGCTTCG-GGT-CTGCAGATCTCG-----GG--AGGTCTACACTCTTGTGTGG-GG--------ATCACTGCT--T--TGTCA---C------TCGATA-GACATGTC-A-AATTTTATTTTGGCT---TGTT-----GGT-----TTGTCT--T-GTGT-GGAAC--------CTCTTCTTG--------------TG-GAAAA---TCA-----------------------------------------------------------------------------------------------------------------------------------------------------------ATGCGG-TTGCTG-GTATAA------------------------------------------------------------------GTTGTTGATTGCGTCTT---CCTGTTCGGGTTGGT------------------------------GCTTGA-------------------------------------------------------------------------------------------------------GGACAT-G-ACACGCG-CAC---------------ACGTAACAAAA-TGTTGTG-G-TTGAGGTGTTG------------------TGC-CCTTGG--CCTGCCGGC-CTT-GG-CCAACTCTGCCCT--------TTGGGGTGGTGTTG-GT-CATGTGACGGAGCACGGCGTT-GGATGACGCCAAGGAACACGGA---------TAGGC-AGGCTGCC-AAACCTTCTGGGGTGTTGTGTTGACTGCCGAGCCC----------AGTG----A-AA-------C-AAAATGACTCTCGGCAACGGATATCTTGGTTCTCGCATCGATGAAGAACGTAGCGAAATGCGATACGTGGTGTGAATTGCAGAATCCTGTGAACCATCGAGTCTTTGAACGCAAGTTGCGCCCAAGGGACCAT-CCCGAGGGCACGCCTGCCTCATGGGCGTTTGAA--------------------------------------------------------------------------------------------------------------------------------------------------------------------------------------------TCCCATCACCGCCCGGGTG--TCCTTCCACATGCC--TCAATGGAAGGGTCTAGCCCGGTGCGGATGTTGGCCCACCGAG-CCGTG------AGGTGCGGTGAGCTAAAGCATG-TGTCTGCTTGCATGG---GGCTT-GGAGCGGCG-AGTGGTGGGC----------TG-CT--GCGCACGCCAT-CCCT----GAACCCA-T--GCTGTCG----GGCGTTGGT----T----TGACCCCTCGATGAGGAGCCT-GTTTT-CTCAGTGTT--ATGCTGT-GC---TTGC-TTCCTCGAA-CA-------------------------------------------------
>Fuirena_simplex
-----------------------------------------------------------------------------------------------------------------------------------------------------------------------------------------------------------------------------------------------------------------------------------------------------------------------------------------------------------------------------------------------------------------------------------------------------------------------------------------------------------------------------------------------------------------------------------------------------------------------------------------------------------------------------------------------------------------------------------------------------------------------------------------------------------------------------------------------------------------------------------------------------------------------------------------------------------------------------------------------------------------------------------------TTGCCTTCGGAGAACTTAG-ATCGGTG-CAT---------------ACATAACAAAA-ACT--CT-G-TCGAGGAGTTG------------------TCC-CCTCGGC-TACACCGGC-CC--GG-CCCATGCTTACCC--------TCTGGGGGGTGTTG-GT-TGTGTGCTGGAATACGGCGTC-GGATGATGCCAAGGAACACGGG---------CAGGC-AGACAGCG-AGCCTTGCTCGGGAGCTGTGCTGACTGTCAACCCC----------AATG----A-AA---------TGTACGACTCTCGGCAACGGATATCTTGGCTCTCGCATCGATGAAGAACGTAGCGAAATGCGATACGTGGTGTGAATTGCAGAATCCCGTGAACCATCGAGTCTTTGAACGCAAGTTGCGCCCGAGGGACCAT-CTCGAGGGCACGCCTGCCTCATGGGAGTTAGAA--------------------------------------------------------------------------------------------------------------------------------------------------------------------------------------------GCCCATCCACGCTCCGGTG--TCCTTCCATG------------------------CTGGTGCGGACATTGGCCCTCCGAG-CCGTG------AGGCGCGGTGAGCTAAAGCATG-TGGCCGTTCGCACGG---GGCCG-GGTGCGGCG-AGTGGTGGGC----------TG-CT--GCGCACGCCAT-CCCT--G-AACCCCG-T--GTCGGAA--GAGGCACTGGT----T----CGACCCCCCGACG-GGATCAC-GTACT-CTCGGTGTT--ATTCTGC-G----TGGC-ATCTTCGGA-CA-------------------------------------------------
>Fuirena_stricta
----------------------------------------------------------------------------------------------------------------------------------------------------------------------------------------------------------------------------------------------------------------------TGGC-GAATTCC-ATATGTTTCCGTTG---TTTA-TGACTCGG--T-AGTGC-ATGTGGTCGTTTGT--CGGATCTCATTGATGTT-GT-GCCAA-----TTGTGA------CCTCTGT----GGGCTTCA-GGT-CTGCAGATCTCG-----GG--AGGTCTACACTCTTGT-TGG-GG--------ATCACTGCT--T--TGTCG---C------TCGATA-GACATGTC-A-AATTTTATTTTGGCT---TGTT-----GGA-----TTGGCT--T-GTGT-GGAAC--------CTCTTCTTG--------------TG-GAAAA---TCA-ATG-TGG-TTGGA-TG-----------------------------------------------------------------------------------------------------------------------------------------CCTGCGA-TTGCCG-GTATAA------------------------------------------------------------------GTTGTTGATTGCGTCTT---CCTGTCCGGGTTGGT------------------------------GCTTGAGAGACTGTACCGGTTCT-GTTTA-----------AGATGTGCTACCTGGTTG-------------------------------------GCGTAGCC-TTTGGGGACAT-G-ACATGCG-CAC---------------ACGTAACAAAA-TGTTGTG-G-TTGAGGTGTCG------------------CTC-CCTTGA--CCTGCCGGC-CTT-GG-CCAACTCTGTCCT--------TTGGGGTGGTGTTG-GT-CATGTGACGGAGCACGGCGTT-GGATGACGCCAAGGAACACGGA---------TAGGC-AGGCTGCC-GAACCTTCCGGGGTGTTGTGTTGACTGCCGAGCCC----------AGTG----A-AA-------C-AAAATGACTCTCGGCAACGGATATCTTGGTTCTCGCATCGATGAAGAACGTAGCGAAATGCGATACGTGGTGTGAATTGCAGAATCCTGTGAACCATCGAGTCTTTGAACGCAAGTTGCGCCCAAGGGACCAT-CCCGAGGGCACGCCTGCCTCATGGGCGTTAGAA--------------------------------------------------------------------------------------------------------------------------------------------------------------------------------------------TCCCCTCGCCGCCCGGGTG--TCCTTCCACATGCC--TCGATGGAAGGGTCCAGCCCGGTGCGGATGTTGGCCCTCCGAG-CCGTG------AGGTGCGGTGAGCTAAAGCATG-TGTCTGCTTGCAGGG---GCT-G-GGAGCGGCG-AGTGGTGGGC----------TG-CT--GCGCACGCCAT-CCCT----GAATCCA-T--GCTGTCA----GGCGTTGGT----T----TGACCCCTTGACGAGGAGCCT-GTTTT-CTCAGTTGCAAAATCTGT-GT---TTGC-TTCCTCGAA-CA-------------------------------------------------
>Fuirena_umbellata
--------------------------------------------------------------------------------------------------------------------------------------------------------------------------------------------------------------------------------------------------------------------------------------------------------------------------------------------------------------------------------------------------------------------------------------------------------------------------------------------------------------------------------------------------------------------------------------------------------------------------------------------------------------------------------------------------------------------------------------------------------------------------------------------------------------------------------------------------------------------------------------------------------------------------------------------------------------------------------------------------------------------------------------TTGTTGCCTTCGGAGAACTT-G-ACCGGTG-CAT---------------ACACAAAAAAA-AACTGCC-G----AGGAGCTC------------------TCC-CCTCGGC-TACACCGTC-CCC-GGGNCGATGCTCACCC--------TCTGGG-GGTGTCG-GT-TGTGTGCTGGAATACGGCTTC-TGATGATGCCAAGGAACACGGG---------CAGGC-AGGGAGCG-AGCTAATCTCGGGAGCTGTGCTGACTGTCAACCCC----------AATG----A-AA---------TGTACGACTCTCGGCAACGGATATCTTGGCTCTCGCATCGATGAAGAACGTAGCGAAATGCGATACATGGTGTGAATTGCAGAATCCCGTGAACCATCGAGTCTTTGAACGCAAGTTGCGCCCGAGGGACCAT-CTCGAGGGCACGCCTGCCTCATGGGCGTTAGAA--------------------------------------------------------------------------------------------------------------------------------------------------------------------------------------------GCCCATCCACGCTCGGTG---TCCTTCCACATACC--TCTAATGAAGGGTATGGCCTGGTGCGGACAATGGCCCTCCGAT-CCGCG------TGGCGCGGAGAGCTAAAGCATG-TGTTTGTTCGCATGG---GGCTA-GGTGCGGCA-AGTGGTGGGC----------CG-CT--GCACACGCCAT-CCCG--G-AACACTGGT--GTCGAAA--GTGGCACTGTT----T----TGATCCCCCGATGTGGATCCC-GTGCT-CTCAGTGTT--ATTCTGT-G----TGGC-ATCTTCGGA-CA-------------------------------------------------
>Hellmuthia_membranacea_Muasya_5319
TTGTTGACTAGCTTTGCATGGCAGGCTCCC-TGCAC-TTTGGTGCGGCCAACTG-TCATGGGGCGGTCTCT-TC--GTTGT--CCC-TTTGCCTAGT--A--A------TGTA-GT-GGTTA-TGGA-T-G-ATTGCTGTCGGTTGCCTGTGTGGTT-CTACCC-TTGTGGGTA------GCAC---AA-TTGTCCCGTCGTTGCTTAT--TTAGCTTGCTCTGTTAATG-A--TATTCAGTTGACAGGGCGGCCGAGGGGTCAGC-AAATTCC-ATGTGTTGCCATGTGC--ATT-AGCCTTGG--T-ACCGC-ACTTGGATGTTTGC--TGGGTCTCATGGATGTG-GT-GCCTA-----TTGTGA------GCTCTAC----AGGCCTTG-TGC-CTGAAGAACCTG-----TG--AGG-----TTGCCCCTGCAT-GG--------ATCATTGCT-A---TGTGG---C------TTCACC-AACATTTC-G-T---GGTCTAAGCGTCA-TGTT-----GGT-----TTGTTG--C-TATC-AGGGT--------GTTGTTCTT----TGC---CTG-CG-GCATG---CCT-CTT-AGA-CCCAA-TGA----------------------------------------------------------------------------------------------------------------------------------------CTTGCGA-TTGCTG-GTTTGC------------------------------------------------------------------GTTGTTACAAGG------------------------------------------------------------------------------------------------------------------------------------------------------------------GAACAT-G-ACCAGTG-AAC---------------ATGTAACATAAACGCTGCC-G-GGGAGGA------------------GCTTTCT-CCTCGGCCCCCACCGGC-CCT-GG-CTC----------------------------TTTG-GC-CGGGTGCCGGAATACGGCGCG-GAATGTCGCCAAGGAACAC-TG-ACTTG-CTGAGGC-GGACGGCA-GCATGCTC-------------GTGCCGCTGAGGCC----------AACA----AAAA-------C-ATTATGACTCTCGGCAACGGATATCTCGGCTCTCGCATCGATGAAGAACGTAGCGAAATGCGATACGTGGTGTGAATTGCAGAATCCCGTGAACCATCGAGTCTTTGAACGCAAGTTGCGCCCGAGGGACCCT-CCCGAGGGCACGCCTGCC---TGGGCGTTAGAA--------------------------------------------------------------------------------------------------------------------------------------------------------------------------------------------GCCAATCAACGCTCGTTCGTCTCTCTCCACATAGC-TTGTGGTTGGGGACCG-GCCAGATGCGGACAATGGCCCTCCGAT-CCA----TGAATGGCACGGTGGGCTGAAGTGCA-CGGTCGTCGTATGGT---GTT-G-GGATCGGCG-AGTGGTGGGC----------TA-CT--GCGCATGCCAA-TCCC--G-GCCGCCA-T--GTCGGCA-TATGGCCTT--T----T--T-TGACCCCCTAACAAGGAGACT-GTCGT-CGCAGCA-TC-CCGTTGT-G----CGGC-ATCTTCGGA-CC-------------------------------------------------
>Hellmuthia_membranacea_Muasya4527
TTGTTGACTAGCTTTGCATGGCAGGCTCCC-TGCAC-TTTGGTGCGGCCAACTG-TCATGGGGCGGTCTCT-TC--GTTGT--CCC-TTTGCCTAGT--A--A------TGTA-GT-GGTTA-TGGA-T-G-ATTGCTGTCGGTTGCCTGTGTGGTT-CTACCC-TTGTGGGTA------GCAC---AA-TTGTCCCGTCGTTGCTTAT--TTAGCTTGCTCTGTTAATG-A--TATTCAGTTGACAGGGCGGCCGAGGGGTCAGC-AAATTCC-ATGTGTTGCCATGTGC--ATT-AGCCTTGG--T-ACCGC-ACTTGGATGTTTGC--TGGGTCTCATGGATGTG-GT-GCCTA-----TTGTGA------GCTCTAC----AGGCCTTG-TGC-CTGAAGAACCTG-----TG--AGG-----TTGCCCCTGCAT-GG--------ATCATTGCT-A---TGTGG---C------TTCACC-AACATTTC-G-T---GGTCTAAGCGTCA-TGTT-----GGT-----TTGTTG--C-TATC-AGGGT--------GTTGTTCTT----TGC---CTG-CG-GCATG---CCT-CTT-AGA-CCCAA-TGA----------------------------------------------------------------------------------------------------------------------------------------CTTGCGA-TTGCTG-GTTTGC------------------------------------------------------------------GTTGTTACAAGG------------------------------------------------------------------------------------------------------------------------------------------------------------------GAACAT-G-ACCAGTG-AAC---------------ATGTAACATAAACGCTGCC-G-GGGAGGA------------------GCTTTCT-CCTCGGCCCCCACCGGC-CCT-GG-CTC----------------------------TTTG-GC-CGGGTGCCGGAATACGGCGCG-GAATGTCGCCAAGGAACAC-TG-ACTTG-CTGAGGC-GGACGGCA-GCATGCTC-------------GTGCCGCTGAGGCC----------AACA----AAAA-------C-ATTATGACTCTCGGCAACGGATATCTCGGCTCTCGCATCGATGAAGAACGTAGCGAAATGCGATACGTGGTGTGAATTGCAGAATCCCGTGAACCATCGAGTCTTTGAACGCAAGTTGCGCCCGAGGGACCCT-CCCGAGGGCACGCCTGCC---TGGGCGTTAGAA--------------------------------------------------------------------------------------------------------------------------------------------------------------------------------------------GCCAATCAACGCTCGTTCGTCTCTCTCCACATAGC-TTGTGGTTGGGGACCG-GCCAGATGCGGACAATGGCCCTCCGAT-CCA----TGAATGGCACGGTGGGCTGAAGTGCA-CGGTCGTCGTATGGT---GGT-G-GGATCGGCG-AGTGGTGGGC----------TA-CT--GCGCATGCCAA-TCCC--G-GCCGCCA-T--GTCGGCA-TATGGCCTT--T----T--T-TGACCCCCTAACAAGGAGACT-GTCGT-CGCAGCA-TC-CCGTTGT-G----CGGC-ATCTTCGGA-CC-------------------------------------------------
>Isolepis_angelica
--------------------------------------------------------------------------------------------------------------------------------------------------------------------------------------------------------------------------------------------------------------------------------------------------------------------------------------------------------------------------------------------------------------------------------------------------------------------------------------------------------------------------------------------------------------------------------------------------------------------------------------------------------------------------------------------------------------------------------------------------------------------------------------------------------------------------------------------------------------------------------------------------------------------------------------------------------------------------------------------------------------------------------------------------TTTGACAT-G-A-CAGTG-AAC---------------ATGTAACATAA-TGCTACC-G-GGGAGAGCCA-------------------TCT-CCCTGGC-CCTGCCGGC-CCC-AT-CTC----------------------------ATTG-AT-TGGGTGTCGGAATACGGCGCG-GGATGTCGCCAAGGAACAC-TG-ATTTG-CTGAGGC-AGACAACA-TTGCG-TT-------------GCACTGCTGACGCC----------AACT----T-AA-------C-ATTATGACTCTCGGCAACGGATATCTCGGCTCTCGCATCGATGAAGAACGTAGCGAAATGCGATACGTGGTGTGAATTGCAGAATCCCGTGAACCATCGAGTCTTTGAACGCAAGTTGCGCCCGAGGGATCCT-CCCGAGGGCACGCCTGCC---TGGGCGTTAGAA--------------------------------------------------------------------------------------------------------------------------------------------------------------------------------------------GCCCATCAACACTCGGTCAA------------ACC-TTGTTACAGAGGAAGG-ACCTGATGTGGACAATGGACCTCCGAG-CCA----GCAATGGCATGGTGGGCTGAAGTTAA-TGGTCGTCGAATGGT---AAC-A-TGATCGGCG-AGTGGTGGGC----------TAACT--GCGCATGCCAA-TCAT--T-GCTACCA-T--TTCGTCG-TATGGCCTC--TATA-C--C-CCAGTC-GTAACGAGGGGATT-GTTGT-TCCAGCATCT--TGTTGTT-----TCAC-AATTTCGGA-CCGATACCCCAGGTCAGGCGGGGCCACCCGCTGAGTTTAAGCATATC----
>Isolepis_antarctica_Muasya2247
---------------------------------------------------------------------------------------------------------------------------------------------------------------------------------------------------------------------------------------------------------------------------------------------------------------------------------------------------------------------------------------------------------------------------------------------------------------------------------------------------------------------------------------------------------------------------------------------------------------------------------------------------------------------------------------------------------------------------------------------------------------------------------------------------------------------------------------------------------------------------------------------------------------------------------------------------------------------------------------------------------------------------------------AGACGANACTTTTGAACGC-GCA-CCGTG-AAG---------------GTGTGATATAA-TGCTACC-G-GGGAGTACCA-------------------TCT-CCTCGGC-CCTGCCGGC-GTC-GG-TCT----------------------------TCTG-AT-CGGTTGTCCGAATACGGCGCG-GGATGTCGCCAAGGAACAC-TG-ATTTG-CTGAGGC-AGACGGCG-ATATGCTT-------------GCCTTGCTGACGCC----------TACT----T-AA-------C-ATTATGACTCTCGGCAACGGATATCTCGGCTCTCGCATCGATGAAGAACGTAGCGAAATGCGATACGTGGTGTGAATTGCAGAATCCCGTGAACCATCGAGTTTTTGAACGCCAGTTGCGCCCGAGGGATCCT-CCCGAGGGCACGCCTGCC---TGGGCGTTAGAA--------------------------------------------------------------------------------------------------------------------------------------------------------------------------------------------GCCCATCAACGCTCGGTCA-GCCCCTGAACGCAACTTTGTGACAGGGTACTG-ACCTGATGTGGACAATGGACCTCCGAG-CTA----GTAATGGCACGGTGGTCTAAAGTGAA-TGGTCGTCGTATGGT---AAC-G-GGATTGGCG-AGTGGTGGGC----------TAACT--GCGCAAGCCTA-TCTC--G-TACGCCA-T--GTCGACA-TTTTGCCTA--T----T--T-TGAACCCCTAATGAGGAAATT-GTCCT-CCCAGCATCT--AGTTGT-G----TAAC-AATTTCCGA-CCGATACCCCCGGTCAGGCGGGGCCCCCCCCTGAGTTTAAGCATATCCATA
>Isolepis_antarctica_Muasya3007
----------------------------------------------------------------------------------------ATTTTCAGC--A--T------TGTG-CT-ATTTA-TGGA-T-G-ATTTTGATCGGTTGCCTGTATGGAT-CTACCC-TTTTGGGTAGC----GCAT---GA-TTGTTTCGTTGCGGCTTAT--TTAGCTTGCTCTGTTAATG-T--TATT--GTTGACGGAGCGGCCGAGATGTCAGC-GGATTCC-AAGTGTATCCATTTGC--GA--AGCTGTGG--T-AATTC-ACTTGGATGTATGC--TGGTTCTCATGGATGCG-GT-CCCTA-----ATGTGA------GCTCTAC----GGGCTTCT-TGT-TTGTAGATGCTG-----AG--AGG-----TAGACCCTGCAA-AG--------ATCATTGCT-C---TATCG---C------TTCTGT-GATATAGT-C-TT------TACTTGTGG-AGTT-----GTG------------------A-NAGTT--------CTTGTTCTT----TGT---TTG-CG-GCAAT---CCT-CGT-TGA-CTGAA-TGA----------------------------------------------------------------------------------------------------------------------------------------CTTGCGA-TAGCTG-GTT-GC------------------------------------------------------------------GTTATAAAAGGACCGTT---CCACATTGGCTAGGC------------------------------AGATGGAAACACCCTCCCNNTGNGGTTTGGTTTTGGAGAT-------------------------------------------------------TTGTTGTT-CGTTTGAACAT-G-A-CCGTG-AAC---------------ATGTAATATAA-TGCTACC-G-GGGAGTACCA-------------------TCT-CCTCGGC-CCTGCCGGC-GCC-GG-TCT----------------------------TCTG-AT-CGGTTGTCGGAATACGGCGCG-GGATGTCGCCAAGGAACAC-TG-ATTTG-CTGAGGC-AGACGGCG-ATATGCTT-------------GTCTTGCTGACGCC----------AACT----T-AA-------C-ATTATGACTCTCGGCAACGGATATCTCGGCTCTCGCATCGATGAAGAACGTAGCGAAATGCGATACGTGGTGTGAATTGCAGAATCCCGTGAACCATCGAGTTTTTGAACGCAAGTTGCGCCCGAGGGATCCT-CCCGAGGGCACGCCTGCC---TGGGCGTTAGAA--------------------------------------------------------------------------------------------------------------------------------------------------------------------------------------------GCCCATCAACGCTCGGTCA-GCCCCTGAACACAACTTTGTGACAGGGGATTG-ACCTGATGTGGACAATGGACCTCCGAG-CTA----GTAATGGCACGGTGGTCTAAAGTGAA-TGGTCGTCGTATGGT---AAC-G-GGATCGGCG-AGTGGTGGGC----------TAACT--GCGCAAGCCAA-TCTC--G-TCTGCCA-T--TTCGACA-TATTGCCTA--T----T--T-TGAACCCCTAATGAGGAGATT-GTTGT-CGCAGCATCT--AGTTGT-G----TGGC-AATTTCGGA-CCGATACCCCAGGTCAGGCGGGGCCACCCGCTGAGTTTAAGCATATCAATA
>Isolepis_aucklandica
---------------------------------------------------------------------------------------------------------------------------------------------------------------------------------------------------------------------------------------------------------------------------------------------------------------------------------------------------------------------------------------------------------------------------------------------------------------------------------------------------------------------------------------------------------------------------------------------------------------------------------------------------------------------------------------------------------------------------------------------------------------------------------------------------------------------------------------------------------------------------------------------------------------------------------------------------------------------------------------------------------------------------------------TGTTGTT-CCTTTGAACAT-G-A-CCGTG-AAC---------------ACGTAACATAA-TGCTGCC-G-GGGAGTTCCA-------------------TCT-CCTCGGC-CCTGCCGGC-CCC-AG-CTT----------------------------ATTG-GC-CGGGTGTCGGAAAACGGTGCG-GGATGTCGCCAAGGAACAC-TG-ATTTG-CTGAGGC-AGACGACA-ATACGCTC-------------GTACTGCTGACGCC----------AACT----T-AA-------C-ATTATGACTCTCGGCAACGGATATCTCGGCTCTCGCATCGATGAAGAACGTAGCGAAATGCGATACGTGGTGTGAATTGCAGAATCCCGTGAACCATCGAGTCTTTGAACGCAAGTTGCGCCCGAGGGATCCT-CCCGAGGGCACGCCTGCC---TGGGCGTTAGAA--------------------------------------------------------------------------------------------------------------------------------------------------------------------------------------------GCCCATCAACGCTCTGTCA-------------ACC-TTTTTACAGAGGATTG-ACTTGACGCGGACAATGGACCTCCGAG-CCA----GTAATGGCACGGTGGGCTGAAGTGAA-TGGTCGTCGGATGGT---AAC-A-GGATCGGCG-AGTGGTGGGC----------TA-CT--GCGCATGCCAA-TCCC--G-GCTGCCATT--TTCGACG-TATGGCCTC--TATA-C--C-CCAGTC-GAAACGAGGGGATT-GTTGT-CACAGCATCT--TGTTGCG-----GGAC-AATTTCGGA-CCGATACCCCAGGTCAGGCGGGGCCACCCGCTGAGTTTAAGCATATCATA-
>Isolepis_basilaris
--------------------------------------------------------------------------------------------------------------------------------------------------------------------------------------------------------------------------------------------------------------------------------------------------------------------------------------------------------------------------------------------------------------------------------------------------------------------------------------------------------------------------------------------------------------------------------------------------------------------------------------------------------------------------------------------------------------------------------------------------------------------------------------------------------------------------------------------------------------------------------------------------------------------------------------------------------------------------------------------------------------------------------------TTGTTGTTACCTTTGAACAT-G-A-CCGTG-AAC---------------ACGTAACATAA-TGCTGCC-G-GGGAGTTCCA-------------------TCT-CCTCGGC-CCTGCCGGC-CCC-AG-CTT----------------------------ATCG-GC-GGGGTGTCGGAAAACGGCGCG-GGATGTCGCCAAGGAACAC-TG-ATTTG-CTGAGGC-AGACGACA-ATACGCTC-------------GTACTGCTGACGCC----------AACT----T-AA-------C-ATTATGACTCTCGGCAACGGATATCTCGGCTCTCGCATCGATGAAGAACGTAGCGAAATGCGATACGTGGTGTGAATTGCAGAATCCCGTGAACCATCGAGTCTTTGAACGCAAGTTGCGCCCGAGGGATCCT-CCCGAGGGCACGCCTGCC---TGGGCGTTAGAA--------------------------------------------------------------------------------------------------------------------------------------------------------------------------------------------GCCCATCAACGCTCTGTCA-------------ACC-TTTTTACAGAGGATTG-ACTCGACGCGGACAATGGACCTCCGAG-CCA----GTAGTGGCACGGTGGGCTGAAGTGAA-TGGTCGTCGGATGGT---AAC-A-GGATCGGCG-AGTGGTGGGC----------TA-CT--GCGCATGCCAA-TCCC--G-GCTGCCA-T--TTCGACG-TATGGCCTC--TGTA-C--C-CCAGTC-GAAACGAGGGGATT-GTTGT-CACAGCATCT--TGTTGTG-----GGAC-AATTTCGGA-CCGATACCCCAGGTCAGGCGGGGCCACCCGCTGAGTTTAAGCATATAAATA
>Isolepis_bicolor
-----------------------------------------------------------------------------------------------------------------------------------------------------------------------------------------------------------------------------------------------------------------------------------------------------------------------------------------------------------------------------------------------------------------------------------------------------------------------------------------------------------------------------------------------------------------------------------------------------------------------------------------------------------------------------------------------------------------------------------------------------------------------------------------------------------------------------------------------------------------------------------------------------------------------------------------------------------------------------------------------------------------------------------------------CCTTTGAACAT-G-A-CCGTG-AAC---------------ACGTAACATAA-TGCTACC-G-GGGAGTTCCA-------------------TCT-CCTCGGC-CCTGCCGGC-CCC-AG-CTT----------------------------ATTG-GC-TGGGCGTCGGAATACGGCGCG-GGATGTCGCCAAGGAACAC-TG-ATTTG-CTGAGGC-AGGCGACA-ATACGCTC-------------GTACTGCTGACGCC----------AACT----T-AA-------C-ATTATGACTCTCGGCAACGGATATCTCGGCTCTCGCATCGATGAAGAACGTAGCGAAATGCGATACGTGGTGTGAATTGCAGAATCCCGTGAACCATCGAGTCTTTGAACGCAAGTTGCGCCCGAGGGATCCT-CCCGAGGGCACGCCTGCC---TGGGCGTTAGAA--------------------------------------------------------------------------------------------------------------------------------------------------------------------------------------------GCCCATCAACGCTCCGTCA-------------ACC-TTTTTACAGAGGATTG-ACTCGACGCGGACAATGGACCTCCGAG-CCA----GTAATGGCACGGCGGGCTGAAGTGAA-TGGTCGTCGGATGGT---AAC-A-GGATCGGCG-AGTGGTGGGC----------TA-CT--GCGCATGCCAA-TCCC--G-GCTTCCA-T--TTCGACG-TATGGCCTC--TGTA-C--C-CCAGTC-GAAACGAGGGGATT-GTTGT-CACAGCATCT--TGTTGTG-----GGGC-AATTTCGGA-CCGATACCCCAGGTCAGGCGGGGCCACCCGCTGAGTTTAA-----------
>Isolepis_brevicaulis
-----------------------------------------------------------------------------------------------------------------------------------------------------------------------------------------------------------------------------------------------------------------------------------------------------------------------------------------------------------------------------------------------------------------------------------------------------------------------------------------------------------------------------------------------------------------------------------------------------------------------------------------------------------------------------------------------------------------------------------------------------------------------------------------------------------------------------------------------------------------------------------------------------------------------------------------------------------------------------------------------------------------------------------------------CCTTTGAACAT-G-A-CCGTG-AAC---------------ATGTAACATAA-TGCTACT-G-GGGAGAGCAA-------------------TCT-CCCCGGT-CCTGCCGGC-CCC-AG-CTC----------------------------ATTGTGT-TGGGTGTCGGAATACGGCGCG-GGATGTCGCCAAGGAACAC-TA-ATTTG-CGGAGGC-AGACGACA-TTGCG-TT-------------GTGCTGCTGACGCC----------AACT----T-AA-------C-ATTATGACTCTCGGCAACGGATATCTCGGCTCTCGCATCGATGAAGAACGTAGCGAAATGCGATACGTGGTGTGAATTGCAGAATCCCGTGAACCATCGAGTCTTTGAACGCAAGTTGCGCCCGAGGGATCCT-CCCGAGGGCACGCCTGCC---TGGGCGTTAGAA--------------------------------------------------------------------------------------------------------------------------------------------------------------------------------------------GCCCATCAACACTCGGTCA-------------ACC-TTCTTACAGAGGAAGT-ACTTGATGTGGACAATGGACCTCCGAG-CCA----GCAATGGCACGGTGGGCTGAAGTTAA-TGGTCGTCGAATGGT---AAC-A-TGATCGGCG-AGTGGTGGGC----------TAACT--GCGCATGCCAA-TCAT--T-GCTACCA-T--TTCGTCG-TATGGCCTC--TATA-C--C-CCAGTC-TTAACGAGGGGATT-GTTGT-TGCAGCATCT--TGTTGTT-----TCAC-AATTTCGGA-CCGATACCCCAGGTCAGGCGGGGCCACCCGCTGAGTTTAAGCATATCATA-
>Isolepis_caligenis
--------------------------------------------------------------------------------------------------------------------------------------------------------------------------------------------------------------------------------------------------------------------------------------------------------------------------------------------------------------------------------------------------------------------------------------------------------------------------------------------------------------------------------------------------------------------------------------------------------------------------------------------------------------------------------------------------------------------------------------------------------------------------------------------------------------------------------------------------------------------------------------------------------------------------------------------------------------------------------------------------------------------------------------TTGTTGTTACCTTTGAACGT-G-A-CCGTG-AAC---------------ATGTAACATAA-TGCTACC-G-GGGAGATGGC-------------------TCT-CCCCGGC-CCTGCCGGC-CCC-AG-CCC----------------------------ATTG-GT-TGGGTGTCGGAATACGGCGCG-GGATGTCGCCAAGGAACAC-TG-ATTTG-CTGAAGC-AGACGACA-TTGCG-TT-------------GTGCTGTTGACGCC----------AACT----T-AA-------C-ATTATGACTCTCGGCAACGGATATCTCGGCTCTCGCATCGATGAAGAACGTAGCGAAATGCGATACGTGGTGTGAATTGCAGAATCCCGTGAACCATCGAGTCTTTGAACGCAAGTTGCGCCCGAGGGATCCT-CCCGAGGGCACGCCTGCC---TGGGCGTTAGAA--------------------------------------------------------------------------------------------------------------------------------------------------------------------------------------------GCCCATCAACACTCGGTCA-------------ACC-TTGTTACAGAGGAAGG-ACTTGATGTGGACAATGGACCTCCGAG-CCA----GCAATGGCACGGTGGGCTGAAGTTAA-TGGTCGTCGGATGAT---AAC-A-TGATCGGCG-AGTGGTGGGC----------TAACT--GCGCATGCCAA-TCAT--T-GCTACCA-T--TCCGACG-TATGGCCTC--TATA-C--C-CCAGTC-GTAACGAGGGGATT-GTTGT-TGCAGCAGCA--TGTTGTT-----TCAC-AATTTCGGA-CCGATACCCCAGGTCAGGCGGGGCCACCCGCTGAGTTTAAGCATATAAATA
>Isolepis_capensis
--------------------------------------------------------------------------------------------------------------------------------------------------------------------------------------------------------------------------------------------------------------------------------------------------------------------------------------------------------------------------------------------------------------------------------------------------------------------------------------------------------------------------------------------------------------------------------------------------------------------------------------------------------------------------------------------------------------------------------------------------------------------------------------------------------------------------------------------------------------------------------------------------------------------------------------------------------------------------------------------------------------------------------------TTGTTGTT-CTTTTGAACAT-G-A-CCGTG-AAC---------------ATGTAATATAA-TGCTACC-G-GGGAGTACCA-------------------TCT-CCTCGGC-CCTGCCAGC-CCC-GG-TCT----------------------------ATTG-AT-TGGGTGTTGGAATACGGCGCG-GGATGTCGCCAAGGAACAC-TG-ATTTG-CTGAGGC-AGACGGCA-ATATGCTT-------------GTCTTGCTGACGCC----------AACT----T-AA-------C-ATTATGACTCTCGGCAACGGATATCTCGGCTCTCGCATCGATGAAGAACGTAGCGAAATGCGATACGTGGTGTGAATTGCAGAATCCCGTGAACCATCGAGTTTTTGAACGCAAGTTGCGCCCGAGGGATCCT-CCCGAGGGCACGCCTGCC---TGGGCGTTAGAA--------------------------------------------------------------------------------------------------------------------------------------------------------------------------------------------GCCCATCAACGCTCGGTCA-GCCCCTGAACGCAACATTGCGTCGGAGGACTG-ACCTGATGTGGACAGTGGTCCTCCGAG-CTA----GTAATGGCACGGTGGGCTAAAGTGAA-TGGTCGTCGGATGGT---GAC-G-GGACCGGCG-AGTGGTGGGC----------TAACT--GCGCAAGCCAA-TCTC--G-TC-GCCA-T--GTTGACA-TATTGCCAA--T----T--T-TGAACCCCAAATTTGGAGATT-GATGT-CGCAGCATCT--AGCTGT-G----AGGC-AATTTCGGA-CCGATACCCCAGGTCAGGCGGGGCCACCCGCTGAGTTTAAGCATATCAATA
>Isolepis_carinata_Hyatt10389
--------------------------------------------------------------------------------------------------------------------------------------------------------------------------------------------------------------------------------------------------------------------------------------------------------------------------------------------------------------------------------------------------------------------------------------------------------------------------------------------------------------------------------------------------------------------------------------------------------------------------------------------------------------------------------------------------------------------------------------------------------------------------------------------------------------------------------------------------------------------------------------------------------------------------------------------------------------------------------------------------------------------------------------------TTACCTTTGA-CAT-G-A-CCGTG-AAC---------------ATGTAACATAA-TGCTACC-G-GGGAGAACCA-------------------TCT-CCTCGGC-CCTGCCGGC-CCC-GG-CCT----------------------------ATTG-GC-TGGGTGTCGGAATACGGCACG-GGATGT-GCCAAGGAACAC-TG-ATTTG-CTGATGC-AGACGACA-ATACGCTC-------------GTACTGCTGACGCC----------AACT----T-AA-------C-ATTATGACTCTCGGCAACGGATATCTCGGCTCTCGCATCGATGAAGAACGTAGCGAAATGCGATACGTGGTGTGAATTGCAGAATCCCGTGAACCATCGAGTCTTTGAACGCAAGTTGCGCCCGAGGGATCCT-CCCGAGGGCACGCCTGCC---TGGGCGTTAGAA--------------------------------------------------------------------------------------------------------------------------------------------------------------------------------------------GCCTATCAACGCTCGATCA-------------ACC-TCTTTACAGAGGACTG-ACTTGATGTGGACAATGGACCTCCGAG-CCA----GTAATGGCACGGTGGGCTGAAGTGAA-TGGTCGTCGGATGGT---AAC-A-GGATCGGCG-AGTGGTGGGC----------TA-CT--GCGCATGCCAA-TCCT--G-GCTACTA-T--TTTGACG-TATGGCCTT--TATA-C--C-CCAC---GTAATGAGGA-ATT-GTTGT-TTCAGCATCT--TGTTGTT-----TCAC-AATTTCGGA-CCGATACCCCAGGTCAGGCGGGGCCACCCGCTGAGTTTAAGCATATC----
>Isolepis_cernua_cernua
--------------------------------------------------------------------------------------------------------------------------------------------------------------------------------------------------------------------------------------------------------------------------------------------------------------------------------------------------------------------------------------------------------------------------------------------------------------------------------------------------------------------------------------------------------------------------------------------------------------------------------------------------------------------------------------------------------------------------------------------------------------------------------------------------------------------------------------------------------------------------------------------------------------------------------------------------------------------------------------------------------------------------------------TTGTTGTT--CCTTTAACAT-G-A-CCGTG-AAC---------------ATGTAACGTAA-TGCTACC-G-GGGAGAGCCA-------------------TCT-CCTCGGC-CCTGCCGAC-CCC-AG-CCA----------------------------ATTG-GT-TGGGTGTCGGAATACGGCGCG-GGATGTCGCCAAGGAACACTTG-ATTTG-CTGAGGCAAGGTGACA-ATATG-TT-------------GCAATGCTGACGCC----------AACT----T-AA-------C-ATTATGACTCTCGGCAACGGATATCTCGGCTCTCGCATCGATGAAGAACGTAGCGAAATGCGATACGTGGTGTGAATTGCAGAATCCCGTGAACCATCGAGTCTTTGAACGCAAGTTGCGCCCGAGGGATCCT-CCCGAGGGCACGCCTGCC---TGGGCGTTAGAA--------------------------------------------------------------------------------------------------------------------------------------------------------------------------------------------GCCCATCAACACTCGGTCA-------------ACC-TTTTTTTAGAGGACAG-ACTTGATGTGGACAATGGACCTCCGAG-CCA----GTAATGGCACGGCGGGCTGAAGTTAA-TGGTCGTCGGATGGT---GAC-T-TGATCGACG-AGTTGTGGGC----------TA-CT--GCGCATGTCGA-TGAA--G-GCTACCA-T--TTCGATG-TATGGCCTC--TATA-C--C-CCAGTC-GTAACGAGGGGATT-GTTGT-TGCAGCATCT--TGTTGTT-----TCAC-AATTTCGGA-CCGATACCCCAGGTCAGGCGGGGCCACCCGCTGAGTTTAAGCATATCATA-
>Isolepis_cernua_meruensis
-------------------------------------------------------------------------------------------------------------------------------------------------------------------------------------------------------------------------------------------------------------------------------------------------------------------------------------------------------------------------------------------------------------------------------------------------------------------------------------------------------------------------------------------------------------------------------------------------------------------------------------------------------------------------------------------------------------------------------------------------------------------------------------------------------------------------------------------------------------------------------------------------------------------------------------------------------------------------------------------------------------------------------------------------------CAT-G-A-CCGTG-AAG---------------ATGTAACGTAT-TGCTACC-G-GGGAGAGCCA-------------------TCT-CCTCGGC-CCTGCCGAC-CCC-AG-CCA----------------------------ATTG-GT-TGGGTGTCGGAATACGGCGCG-GGATGTCGCCAAGGAACAC-TG-ATTTG-CTGAGGCAAGGTGACA-ATATG-TT-------------GCACTGCTGACGCC----------AACT----T-AA-------C-ATTATGACTCTCGGCAACGGATATCTCGGCTCTCGCATCGATGAAGAACGTAGCGAAATGCGATACGTGGTGTGAATTGCAGAATCCCGTGAACCATCGAGTCTTTGAACGCAAGTTGCGCCCGAGGGATCCT-CCCGAGGGCACGCCTGCC---TGGGCGTTAGAA--------------------------------------------------------------------------------------------------------------------------------------------------------------------------------------------GCCCATCAACACTCGGTCA-------------ACC-TTTATTTAGAGGACGG-ACTTGATGTGGACAATGGACCTCCGAG-CCA----GTAATGGCACGGTGGGCTGAAGTTAA-TGGTCGTCGGATGGT---GAC-T-TGATCGACG-AGTTGTGGGC----------TA-CT--GCGCATGTCGA-TCAA--G-GCTACCA-T--TTCGATG-TATGGCCTC--TATA-C--C-CCAGTC-GTAATGAGGGGATT-GTTGT-TGCAGCATCT--TGTTGTT-----TCAC-AATTTCGGA-CCGATACCCCAGGTCAGGCGGGGCCACCCGCTGAGTTTAA-----------
>Isolepis_cernua_platycarpa
--------------------------------------------------------------------------------------------------------------------------------------------------------------------------------------------------------------------------------------------------------------------------------------------------------------------------------------------------------------------------------------------------------------------------------------------------------------------------------------------------------------------------------------------------------------------------------------------------------------------------------------------------------------------------------------------------------------------------------------------------------------------------------------------------------------------------------------------------------------------------------------------------------------------------------------------------------------------------------------------------------------------------------------TTGTTGTTACCTTTGAACAT-G-A-CCGTG-AAC---------------ATGTAACGTAA-TGCTACC-G-GGGAGAGCCA-------------------TCT-CCTCGGC-CCTGCCGAC-CCC-AG-CCA----------------------------ATTG-GT-TGGGTGTCGGAATACGGCGCG-GGATGTCGCCAAGGAACAC-TG-ATTTG-CTGAGGCAAGGTGACA-ATATG-TT-------------GCACTGCTGACGCC----------AACT----T-AA-------C-ATTATGACTCTCGGCAACGGATATCTCGGCTCTCGCATCGATGAAGAACGTAGCGAAATGCGATACGTGGTGTGAATTGCAGAATCCCGTGAACCATCGAGTCTTTGAACGCAAGTTGCGCCCGAGGGATCCT-CCCGAGGGCACGCCTGCC---TGGGCGTTAGAA--------------------------------------------------------------------------------------------------------------------------------------------------------------------------------------------GCCCATCAACACTCGGTCA-------------ACC-TTTATTTAGAGGACGG-ACTTGATGTGGACAATGGACCTCCGAG-CCA----GTAATGGCACGGTGGGCTGAAGTTAA-TGGTCGTCGGATGGT---GAC-T-TGATCGACG-AGTTGTGGGC----------TA-CT--GCGCATGTCGA-TCAA--G-GCCACCA-T--TTCGATG-TATGGCCTC--TATA-C--C-CCAGTC-GTAACGAGGGGATT-GTTGT-TGCAGCATCT--TGTTGTT-----TCAC-AATTTCGGA-CCGATACCCCATGTCAGGCGGGGCCACCCGCTGAGTTTAA-----------
>Isolepis_costata_Muasya1109
----------------------------------------------------------------------------GTTGT--CCC--TCGCCTAGT--A--ATTTGC-TTTA-CT-GGTTA-TGGA-T-G-ATTGCGAACGGTTGCCTGTATAGTT-CTACCC-TCGTGGGTAGC----GCAT---GA-TTGTCCCGTTGGTTTCTAT--TTAGCTTGTTCTATTAACG-C--TT----GTTGACAGGACGGCCGAGATGTTAGC-GACTTCC-AAGTGTTTCCATGTAC--GC--TGTCTTGG--T-AATGC-ACTTGGATGTTCGT--TGGGTCTCATGGATGTA-GT-CCGTA-----TTGTGA------GCTCTAC----GGGTTTCG-TGC-CTGCAGAACCTG-----TG--AGG-----TTGCCCCTGCAT-AG--------AACATTGCT-C---TATCG---C------TTCACT-AACATGTG-G-T---GTTTTAAGCGCCG-TGTT-----GTA-----GTGCTG--C-TATT-GGGGT--------GTTGTTGTT----TGC---CTG-CG-GCATG---CCT-CTT-AGA-CCAAA-TGA----------------------------------------------------------------------------------------------------------------------------------------CTTGCGA-TTGCTG-GTTTGC------------------------------------------------------------------GTTGTCACAAGACCCCT---CCCAATTGGGTAGGT------------------------------GTTGGAGATGACGTTCTAGCTCTCGTTTA-----------AGACGTGCTACCTGGTTGATCCTGCCAGTAGTCATATG--CATGTC------------------------------------GTG-AAC---------------ACGTAACATAA-CGCTGCC-G-GGGAGTTCCA-------------------TCT-CCTCGGC-CCTGCCGGC-CCC-AG-ATT----------------------------ATTG-GC-TGGGTGTCGGAATACGGCGCG-GGATGTCGCCAAGGAACAC-TG-ATTTG-CTGAGGC-AGCCGACA-ATACGCTC-------------GTACTGCTGACGCC----------AACT----T-AA-------C-ATTATGACTCTCGGCAACGGATATCTCGGCTCTCGCATCGATGAAGAACGTAGCGAAATGCGATACGTGGTGTGAATTGCAGAATCCCGTGAACCATCGAGTCTTTGAACGCAAGTTGCGCCCGAGGGATCCT-CCCGAGGGCACGCCTGCC---TGGGCGTTAGAA--------------------------------------------------------------------------------------------------------------------------------------------------------------------------------------------GCCCATCAACGCTCTGTCA-------------ACC-TTTTT-------ATTG-ACTTGACGTGGACAATGGACCTCCGAG-CCA----GTAATGGCACGGTGGGCTGAAGTGAA-TGGTCGTCGGATGGT---AAC-A-GGATCGGCG-AGTGGTGGGC----------TA-CT--GCGCATGCCAA-TCCC--G-GCTGCCA-T--TTGGACGTTATGGCCCTC-TACA-C--C-CCAGTC-GAAACGAGGGGATT-GTTGT-CACACTCCAT--CCTTGTTGCCGGGCAC-AATTTCGGA-CCAATACCCCAGGTCAGGCGGGGCCACCCGCTGAGTTGAAG----------
>Isolepis_crassiuscula
--------------------------------------------------------------------------------------------------------------------------------------------------------------------------------------------------------------------------------------------------------------------------------------------------------------------------------------------------------------------------------------------------------------------------------------------------------------------------------------------------------------------------------------------------------------------------------------------------------------------------------------------------------------------------------------------------------------------------------------------------------------------------------------------------------------------------------------------------------------------------------------------------------------------------------------------------------------------------------------------------------------------------------------TTGTTGTTACCTTTGAACAT-G-A-CCGTG-AAC---------------ATGTAACATAA-TGCTACC-G-GGGAGTTCCA-------------------TCT-CCTCGGC-CCTGCTGGC-CCC-AG-CTT----------------------------ATTG-GC-TGGGTGTCGGAAAACGGCACG-GGATGTTGCCAAGGAACAC-TG-ATTTG-CTGAGGC-AGACGACA-ATACGCTC-------------GTACTGCTGACGCC----------AACT----T-AA-------C-ATTATGACTCTCGGCAACGGATATCTCGGCTCTCGCATCGATGAAGAACGTAGCGAAATGCGATACGTGGTGTGAATTGCAGAATCCCGTGAACCATCGAGTCTTTGAACGCAAGTTGCGCCCGAGGGATCCT-CCCGAGGGCACGCCTGCC---TGGGCGTTAGAA--------------------------------------------------------------------------------------------------------------------------------------------------------------------------------------------GCCCATCAACGCTCTGTCA-------------ACC-TTTTTACAGAGGATTG-ACTTGACGCGGACAATGGACCTCCGAG-CCA----GTAATGGCACGGTGGGCTGAAGTGAA-TGGTCGTCGGACGGT---AAC-AGGGATCGGCG-AGTGGTGGGC----------TA-CT--GCGCATGCCAA-TCCC--G-GCCGCCA-T--TTCGACG-TATGGCCTC--TATA-C--C-CCAGTC-GAAACGAGGGGATT-GTTGT-CACAGCATCT--TGTTGTG-----GGAC-AATTTCGGA-CCGATACCCCAGGTCAGGCGGGGCCACCCGCTGAGTTTAAGCATATCAATA
>Isolepis_cyperoides
------------------------------------------------------------------------------------------------------------------------------------------------------------------------------------------------------------------------------------------------------------------------------------------------------------------------------------------------------------------------------------------------------------------------------------------------------------------------------------------------------------------------------------------------------------------------------------------------------------------------------------------------------------------------------------------------------------------------------------------------------------------------------------------------------------------------------------------------------------------------------------------------------------------------------------------------------------------------------------------------------------------------------------------------CCTTTGACAT-G-A-CCGTG-AAC---------------ATGTAACATAA-TGCTACC-G-GGGAGTTCCA-------------------TCT-CCTCGGC-CCTGCCGGC-CCC-AG-CTT----------------------------ATTG-GC-TGGGTGTCGGAAAACGGCGCG-GGATGTCGCCAAGGAACAC-TG-ATTTG-CTGAGGC-AGACGACA-ATGCGCTC-------------GTACTGCTGACGCC----------AACT----T-AA-------C-ATTATGACTCTCGGCAACGGATATCTCGGCTCTCGCATCGATGAAGAACGTAGCGAAATGCGATACGTGGTGTGAATTGCAGAATCCCGTGAACCATCGAGTCTTTGAACGCAAGTTGCGCCCGAGGGATCCT-CCCGAGGGCACGCCTGCC---TGGGCGTTAGAA--------------------------------------------------------------------------------------------------------------------------------------------------------------------------------------------GCCCATCAACGCTCTGTCA-------------ACC-TTTTTACAGAGGATTG-ACTTGACGCGGACAATGGACCTCCGAG-CCA----GTAATGGCGCGGTGGGCTGAAGTGAA-TGGTCGTCGGATGGT---AAC-A-GGATCGGCG-AGTGGTGGGC----------TA-CT--GCGCATGCCAA-TCCC--G-GCTGCCA-T--TTCGACT-TATGGCCTCTATATA-C--C-CCAGTC-GAAACGAGGGGATT-GTTGT-CACGGCATCT--TGTTGTG-----GGAC-AATTTCGGA-CCGATACCCCAGGTCAGGCGGGGCCACCCGCTGAGTTTAAGCATATCAATA
>Isolepis_diabolica
------------------------------------------------CCACTG-TCATGGGGCTGTCTCT-TC--ATTGT--CCC--TTGCCTAGT--A--ATTTGCTTTTA-CT-GGTTA-TGGA-T-G-ATTGCGAACGGTTGCCTGTATTGTT-CTACCC-TTCTGGGTAGC----GCAT---GA-TTGTCCCGTCGAT---TAA--TTAGCTTGTTTTGTTAACG-T--TA----GTTGACAGGACGGCCGGGATGTTAGC-GACTTCC-AAGTGTTTCCATGTAC--GT--TGTCATGA--T-AATGC-ACTTGGATGGTTGC--TGGGTCTCATGGATGTG-GT-CCCTA-----TTGTGA------GCTCTAC----GGGCTACG-TGC-CTGCAGAACCCG-----TG--AGG-----TTGCCCCTGCAT-AG--------AACATTGCT-C---TATGGG--CG-----CCTACA-AACATGTC-G-T---TGTTTAAGCTTCA-TGAT-----GTA-----GTGCTG--T-TATC-GGGGT--------GGTGTTGTT----TGC---TTG-TG-GCATG---CCT-CTT-GGA-CCGAA-CGA----------------------------------------------------------------------------------------------------------------------------------------CTTGCGA-TTGTTG-GCTTGC------------------------------------------------------------------GTTATCACACGACCCCT---CCCAATTGGGTAGGT------------------------------GTTGTAGGTAACGTCCCAGCTCTCGTTTA-----------AGATGTGCTACCTGGTTGATCCTGCCAGTAGTCATATG--CTTGTC---------------------------------------------------------------------------------------------------------------------------TGCCGGC-CCC-AG-CCC----------------------------TTTG-GT-TGGGTGTCGGAATACGGCGCG-GGATGTCGCCAAGGAACAC-TG-ATTTG-CTGAAGC-AGACGACA-TTGCG-TT-------------GTGCTGTTGACGCC----------AACT----T-AA-------C-ATTATGACTCTCGGCAACGGATATCTCGGCTCTCGCATCGATGAAGAACGTAGCGAAATGCGATACGTGGTGTGAATTGCAGAATCCCGTGAACCATCGAGTCTTTGAACGCAAGTTGCGCCCGAGGGATCCT-CCCGAGGGCACGCCTGCC---TGGGCGTTAGAA--------------------------------------------------------------------------------------------------------------------------------------------------------------------------------------------GCCCATCAACACTCGGTCA-------------ACC-TTGTTACAGAGGAAAG-ACTTGATGTGGACAATGGACCTCCGAG-CCA----GAAATGGCACGGTGGGCTGAAGTTAA-TGGTCGTCGGATGGT---AAC-A-TGATCGGCG-AGTGGTGGGC----------TAACT--GCGCATGCCAA-TCAT--T-GCTGCCA-T--TCCGACG-TATGGCCTC--TATA-C--C-CCAGTC-GTAACGAGGGGATT-GTTGT-TGCAGCAGCA--TGTTGTT-----TCAC-AATTTCGGA-CCGATACCCCAGGTCAGGCGGGGCCACCCGCTGAGTTTAAGCATATCAATA
>Isolepis_digitata
-----------------------------------------------------------------------------------------------------------------------------------------------------------------------------------------------------------------------------------------------------------------------------------------------------------------------------------------------------------------------------------------------------------------------------------------------------------------------------------------------------------------------------------------------------------------------------------------------------------------------------------------------------------------------------------------------------------------------------------------------------------------------------------------------------------------------------------------------------------------------------------------------------------------------------------------------------------------------------------------------------------------------------------------------CCTCTGAACGT-G-A-CCGCG-AAC---------------ACGTAACGTAA-TGCTGCC-G-CGGAGTTCCA-------------------TCT-CCTCGGC-CCTGCCGGC-CCC-GG-CCT----------------------------ATTG-GC-CGGGTGTCGGAATACGGCGCG-GGATGTCGCCAAGGAACAC-TG-ATTTG-CTGAGGC-AGATGACA-ATACGGTC-------------GTGCTGCTGACGCC----------GGCT----T-AA-------C-ATTATGACTCTCGGCAACGGATATCTCGGCTCTCGCATCGATGAAGAACGTAGCGAAATGCGATACGTGGTGTGAATTGCAGAATCCCGTGAACCATCGAGTCTTTGAACGCAAGTTGCGCCCGAGGGATCCT-CCCGAGGGCACGCCTGCC---TGGGCGTTAGAA--------------------------------------------------------------------------------------------------------------------------------------------------------------------------------------------GCCCATCAACGCTCGTTCA-------------ACC-TTTTTACAGAGGATTG-ACTTGACGCGGACAATGGACCTCCGAA-CCA----GTGATGGCACGGTGGGCTGAAGTGAA-CGGTCGTCGGACGGT---AAC-G-GGATCGGCG-AGTGGTGGGC----------TA-CT--GCGCATGCCGA-TCCC--G-GCTGCCA-T--TTCGACG-TACGGCCTC--TACA-C--C-CCGGTC-GAAACGAGGGGATT-GTCGT-CACGGCATCT--CGTCGTG-----CGGC-AATTTCGGA-CCGATACCCCAGGTCAGGCGGGGCCACCCGCTGAGTTTAAGCATATCAATA
>Isolepis_distigmatosa
--------------------------------------------------------------------------------------------------------------------------------------------------------------------------------------------------------------------------------------------------------------------------------------------------------------------------------------------------------------------------------------------------------------------------------------------------------------------------------------------------------------------------------------------------------------------------------------------------------------------------------------------------------------------------------------------------------------------------------------------------------------------------------------------------------------------------------------------------------------------------------------------------------------------------------------------------------------------------------------------------------------------------------------TTGTTGTTACCTTTGAACAT-G-A-CCGTG-AAC---------------ACGTAACATAATTGCTGCC-G-GGGAGTTCCA-------------------TCT-CCTCGGC-CCTGCCGGC-CCC-GG-CTT----------------------------ATTG-GC-TGGGTGTCGGAAAACGGCGCG-GGATGTCGCCAAGGAACAC-TG-ATTTG-CTGAGGC-AGACGACA-ATACGCTC-------------GTACTGCTGACGCC----------AACT----T-AA-------C-ATTATGACTCTCGGCAACGGATATCTCGGCTCTCGCATCGATGAAGAACGTAGCGAAATGCGATACGTGGTGTGAATTGCAGAATCCCGTGAACCATCGAGTCTTTGAACGCAAGTTGCGCCCGAGGGATCCT-CCCGAGGGCACGCCTGCC---TGGGCGTTAGAA--------------------------------------------------------------------------------------------------------------------------------------------------------------------------------------------GCCCATCAACGCTCTGTCA-------------ACC-TTTTTATAGAGGATTG-ACTTGACGCGGACAATGGACCTCCGAG-CCG----GCAATGGCACGGTGGGCTGAAGTGAA-TGGTCGTCGGATGGT---AAC-A-GGATCGGCG-AGTGGTGGGC----------TA-CT--GCGCATGCCAA-TCCC--G-GTTGCCA-T--TTCGACG-TATGGCCTC--TATA-C--C-CCAGTC-GAAACGAGGGGATT-GTCGT-CACAGCATCT--TGTTGCG-----GGAC-AATTTCGGA-CCGATACCCCAGGTCAGGCGGGGCCACCCGCTGAGTTTAAGCATATAAATA
>Isolepis_expallescens
--------------------------------------------------------------------------------------------------------------------------------------------------------------------------------------------------------------------------------------------------------------------------------------------------------------------------------------------------------------------------------------------------------------------------------------------------------------------------------------------------------------------------------------------------------------------------------------------------------------------------------------------------------------------------------------------------------------------------------------------------------------------------------------------------------------------------------------------------------------------------------------------------------------------------------------------------------------------------------------------------------------------------------------------------TTTGACAT-G-A-CCGTG-AAC---------------ATGTAACATAA-TGCTACCGG-GGGAGAGCCA-------------------TCT-CCCCGGC-CCTGCCGGC-CCC-AG-CTC----------------------------ATTG-GT-TGGGTGTCGGAATACGGCGCG-GGATGTCGCCAAGGAACAC-TG-ATTTG-CTGAGGC-AGACGACA-TTGCG-TT-------------GTGCTGCTGACGCC----------AACT----T-AA-------C-ATTATGACTCTCGGCAACGGATATCTCGGCTCTCGCATCGATGAAGAACGTAGCGAAATGCGATACGTGGTGTGAATTGCAGAATCCCGTGAACCATCGAGTCTTTGAACGCAAGTTGCGCCCGAGGGATCCT-CCCGAGGGCACGCCTGCC---TGGGCGTTAGAA--------------------------------------------------------------------------------------------------------------------------------------------------------------------------------------------GCCCATCAACACTCGGTCA-------------ACC-TTGTTACAGAGGAAAG-ACTTGATGTGGACAATGGACCTCCGAG-CCA----GCAATGGCACGGTGGGCTGAAGTTAA-TGGTCGTCGAATGGT---AAC-A-TGATCGGCG-AGTGGTGGGC----------TAACT--GCGCATGCCAA-TCAT--T-GCTACCA-T--TTCGCCG-TATGGCCTC--TATA-C--C-CCAGTC-GTAACGAGGGGATT-GTTGT-TGCAGCATCT--TGTTGTT-----TCAC-AATTTCGGA-CCGATACCCCAGGTCAGGCGGGGCCACCCGCTGAGTTTAAGCAT-------
>Isolepis_fluitans
TGTTGACCTAGCTTCGCATGGCAGGCTCCC-TGCAC-TATTGTGCGGCCAACTG-TCATGGGGCGGTCTCT-TC--GTTGT--CCA--TCGCCTAGT--A-TATTTGC-TTTA-CTGCGTTACTGGA-Y-G-ATTGTGAATGGTTGCCTGTATGGTT-CTACCC-TTCATAGGCGT-AGCACATATCAT-CTGTCCCGTCGATGTCTAT--TTAGCTTGTTCTGTTAACG-T--TAGTT-GT--ACAGGGCGGCCGAGATGTTAGC-GACTTCT-AAGTGTTTCCATGTAC-AT---TGTCTTGGTCA-ACTGCACTCTAGATGTTTGT--TGGTTCTCATGGATGTGGCT-CCCTA-----TTGTGACGACATACTATGTGAGACGTTGTCG-TGCCTCGCAGAACTTG-----TG--AGG-----TGTGCCCACTGC-AT----ATGATACATTGCTAC---TATTT---T------TTCGCA-AACATGTC-G-T---GGTTTAAGCGCCA-TGTT-----GTA-----GTGATCTCTATATC-GGGGA------TCGTTGTTGTT----CGC---TTG-CG-GCATG---CCT-CTT-AGA-CCGAA-TGA----------------------------------------------------------------------------------------------------------------------------------------CTYGCGA-TTGACATGGTT------------------------------------------------------------------------------------------------------------------------------------------------------------------------------------------------------------------------------------------------------------------------------------------------------------------------------------------------------TGCCGAC-CGC-AG-CCT----------------------------ATTG-GT-TGGGTGTCGGAATACGGCGCG-GGATGTCGCCAAGGAACAC-TA-ATTTG-CGTAGGC-AGACGACA-ATATGCTC-------------GTACTGTTGACGCC----------AACT----T-AA-------C-ATTATGACTCTCGGCAACGGATATCTCGGCTCTCGCATCGATGAAGAACGTAGCGAAATGCGATACGTGGTGTGAATTGCAGAATCCCGTGAACCATCGAGTTTTTGAACGCAAGTTGCGCCCGAGGGATCCT-CCCGAGGGCACGCCTGCC---TGGGTGTTAGAA--------------------------------------------------------------------------------------------------------------------------------------------------------------------------------------------GCCCATCAACGCTCAGTCA-------------ACC-TTTTTACAAAGGACTG-ACTTGACGTGGACAATGGACCTCCGAG-CTA----GTAATGGCACGGTGGGCTGAAGTGAA-TGGTCGTCGGATGGT---AAT-A-GGATCGGCA-AGTGGTGGGC----------TA-CT--GCGCATGCCAA-TCCT--A-GCTGCCA-T--TTCGACG-TATGGCCTC--TATA-TAAC-CCAGTC-GTAACGAGGGGATT-GTTGT-CACAGCATCT--TGTTGTG-----TGAC-AATTTCGGA-CCGATACCCCAGGTCAGGCGGGGCCACCCGCTGAGTTTAAGCATATCATA-
>Isolepis_gaudichaudiana_Coveny17476
--------------------------------------------------------------------------------------------------------------------------------------------------------------------------------------------------------------------------------------------------------------------------------------------------------------------------------------------------------------------------------------------------------------------------------------------------------------------------------------------------------------------------------------------------------------------------------------------------------------------------------------------------------------------------------------------------------------------------------------------------------------------------------------------------------------------------------------------------------------------------------------------------------------------------------------------------------------------------------------------------------------------------------------TTGTTGTTACCTTTGAACAT-G-A-CCGTG-AAC---------------ACGTAACATAA-TGCTGCC-G-GGGAGTTCCA-------------------TCT-CCTCGGC-CCTGCCGGC-CCC-AG-CTT----------------------------ATTG-GC-CGGGTGTCGGAAAACGGCGCG-GGATGTCGCCAAGGAACAC-TG-ATTTG-CTGAGGC-AGACGACA-ATACGCTC-------------GTACTGCTGACGCC----------AACT----T-AA-------C-ATTATGACTCTCGGCAACGGATATCTCGGCTCTCGCATCGATGAAGAACGTAGCGAAATGCGATACGTGGTGTGAATTGCAGAATCCCGTGAACCATCGAGTCTTTGAACGCAAGTTGCGCCCGAGGGATCCT-CCCGAGGGCACGCCTGCC---TGGGCGTTAGAA--------------------------------------------------------------------------------------------------------------------------------------------------------------------------------------------GCCCATCAACGCTCTGTCA-------------ACC-TTTTTACAGAGGATTG-ACTTGACGCGGACAATGGACCTCCGAG-CCA----GTAACGGCACGGTGGGCTGAAGTGAA-TGGTCGTCGGATGGT---AAC-A-GGATCGGCG-AGTGGTGGGC----------TA-CT--GCGCATGCCAA-TCCC--G-GCTGCCA-T--TTCGACG-TATGGCCTC--TATA-C--C-CCAGTC-GAAACGAGGGGATT-GTTGT-CACAGCATCT--TGTTGTG-----GGAC-AATTTCGGA-CCGATACCCCAGGTCAGGCGGGGCCACCCGCTGAGTTTAA-----------
>Isolepis_graminoides
--------------------------------------------------------CATGGGGCGGTCTCT-TC--GTTGT---CA--TCGCCTAGT--A--ATTTGC-TTTA-CT-GGTTA-TGGA-T-G-ATTGTGAATGGTTGCCTGTATGGTT-CTACCC-TTTTGGGTAGC----ACAT---TA-TTGTCCCGTCGATGTCTAT--TTAGCTTGTTCTGTTAACG-T--TA----GTTGACAGGGCGGCCGAGATGTTAGC-GACTTCT-AAGTGTTTCCATGTAC--AT--TGTCTTGG--T-AATGC-ACTTAGATGTTTGT--TTGTTCTCATGGATGTG-GT-CCCTA-----TTGTGA------GCTCTAT----GGGCTTTG-TGC-CTGCAGAACTTG-----TG--AGG-----TTGCCCCTGCAT-AT--------AACATTGCT-C---TATTT---T------TTCGCA-AACATGTC-G-T---GGTTTAAGCGCCA-TGTT-----GTA-----GTGATT--C-TATT-GGGGT--------GTTGTTGTT----CGC---TTG-CG-GCATG---CCT-CTT-AGA-CCGAA-TGA----------------------------------------------------------------------------------------------------------------------------------------CTTGCGA-TTGCTG-GTTTGC------------------------------------------------------------------GTTATCACAAGACCCCT---CCCAGTTGGGTAGGT------------------------------GTTGGAGATGACGTTCCTGCTCTCGTTTA-----------AGATGTGCTACCTGGTTGATCCTGCCAGTAGTCAAG------------------------GTTACCTTTGA-CAT-G-A-CCGTG-AAC---------------ATGTAACATAA-TGCTGTC-G-GGGAGTTCCA-------------------TCT-CCTCGGC-CCTGCCGAC-CCC-AG-CCT----------------------------ATTG-GT-TGGGTGTCGGAATACGGCGCG-GGATGTCGCCAAGGAACAC-TA-ATTTG-CGGAGGC-AGACGACA-ATACGCTC-------------GTACTGTTGACGCC----------AACT----T-AA-------C-ATTATGACTCTCGGCAACGGATATCTCGGCTCTCGCATCGATGAAGAACGTAGCGAAATGCGATACGTGGTGTGAATTGCAGAATCCCGTGAACCATCGAGTTTTTGAACGCAAGTTGCGCCCGAGGGATCCT-CCCGAGGGCACGCCTGCC---TGGGTGTTAGAA--------------------------------------------------------------------------------------------------------------------------------------------------------------------------------------------GCCCATCAACGCTCAGTCA-------------ACC-TTTTTACAAAGGACTG-ACTTGACGTGGACAATGGACCTCCGAG-CCA----GTAATGGCACGGTGGGCTGAAGTGAA-TGGTCGTCGGATGGT---AAT-A-GGATCGGCA-AGTGGTGGGC----------TA-CT--GCGCATGCCAA-TCCT--A-GCTGCCA-T--TTCGACG-TATGGCCTC--TATA-TAAC-CCAGTC-GTAACGAGGGGATT-GTTGT-CACAGCATCT--TGTTGTG-----TGAC-AATTTCGGA-CCGATACCCCAGGTCAGGCGGGGCCACCCGCTGAGTTTAAGCATATC----
>Isolepis_habra_Coveny17480
----------------------------------------TGTGCGGCCAACTG-TCATGGGGCTGTCTCT-TC--GTTGT--CCC--TCGCCTAGT--G--ATTTGC-TTTA-CT-GGTTA-TGGA-T-G-ATTGCGTACGGTTGCCTGTATAGTT-CTACCC-TGGTGGGTAGC----GCAT---GA-TTGTCCCGTTGGTTTCTAT--TTAGCTTGTTCTCTTAACG-C--TA----GTTGACAGGACGGCCGAGATGTTAGC-GACTTCC-AAGTGTTTCCATGTAC--GC--TGTCTTGG--T-AATGC-ACTTGGATGTTCGT--TGGGTCTCATGGATGTA-GT-CCGTA-----TTGTGA------GCTCTAC----GGGTTTCG-TGC-CTGCAGAACCTG-----TG--AGG-----TTGCCCCTGCAC-AG--------AACATTGCT-C---TATCG---C------TTCACT-AACATGTG-G-T---GTTTTAAGCGCCG-TGTT-----GTA-----GTGCTG--C-TATT-GGGGT--------GTTGTTGTT----TGC---CTG-CG-GCGTG---CCT-CTT-ANA-CCAAA-TGA----------------------------------------------------------------------------------------------------------------------------------------CTTGCGA-TTGCTG-GTTTGC------------------------------------------------------------------GTTGTCACAAGACCCCT---CCCAATTGGGTAGGT------------------------------GTTGGAGATGACGTTCTAGCTCTCGTTTA-----------AGATGTGCTACCTGGTTGATCCTGCCAGTAGTCAAGGC--CTTG--------------------CCTTTGAACAT-G-A-CCGTG-AAC---------------ACGTAACATAA-TGCTACC-G-GGGAGTTTCG-------------------TCT-CCCCGGC-CCTGCCGGC-CCC-AG-CTT----------------------------ATTG-GC-CGGGTGTCGGAAAACGGCGCG-GGATGTCGCCAAGGAACAC-TG-ATTTG-CTGAGGC-AGACGACA-ATACGCTC-------------GTACTGCTGACGCC----------AACT----T-AA-------C-ATTATGACTCTCGGCAACGGATATCTCGGCTCTCGCATCGATGAAGAACGTAGCGAAATGCGATACGTGGTGTGAATTGCAGAATCCCGTGAACCATCGAGTTTTTGAACGCAAGTTGCGCCCGAGGGATCCT-CCCGAGGGCACGCCTGCC---TGGGCGTTAGAA--------------------------------------------------------------------------------------------------------------------------------------------------------------------------------------------GCCCATCAACGCTCTGTCA-------------ACC-TTTTTACAGAGGATTG-ACTTGACGCGGACAGTGGACCTCCGAG-CCA----GTAATGGCACGGTGGGCTGAAGTGAA-TGGTCGTCGGATGGT---AAC-A-GGATCGGCG-AGTGGTGGGC----------TA-CT--GCGCATGCCAA-TCCC--G-GCTGCCA-T--TTCGACG-TATGGCCTC--CATA-C--C-CCAGTC-GAAACGAGGGGATT-GTTGT-CACAGCATCT--TGTTGCG-----GGAC-AATTTCGGA-CCGATACCCCAGGTCAGGCGGGGCCACCCGCTGAGTTTAAGCATATCAATA
>Isolepis_hemiuncialis
---------------------------------------------------------------------------------------------------------------------------------------------------------------------------------------------------------------------------------------------------------------------------------------------------------------------------------------------------------------------------------------------------------------------------------------------------------------------------------------------------------------------------------------------------------------------------------------------------------------------------------------------------------------------------------------------------------------------------------------------------------------------------------------------------------------------------------------------------------------------------------------------------------------------------------------------------------------------------------------------------------------------------------------TGTTGTTGCCTTCGAACAT-G-ACCGGTG-AAC---------------ACGTAACATAA-TGCTACC-G-GGGAGTA----------------T----ATCT-CCTCGGC-CCTGCCGGC-CTC-GG-CCT----------------------------TTCG-GT-CGGGTGTCGGAATACGGCGCG-GGATGTCGCCAAGGAACAC-TG-ATTCG-CTGCGGC-AGTCGGCA-TTACGCC--------------GCACTGCCAAGGCT----------AACT----G-AA-------C-ATTATGACTCTCGGCAATGGATATCTAGGCTCTCGCATCGATGAAGAACGTAGCGAAATGCGATACGTGGTGTGAATTGCAGAATCCCGTGAACCATCGAGTTTTTGAACGCAAGTTGCGCCCGAGGGATCCT-CCCGAGGGCACGCCTGCC---TGGGCGTTAGAA--------------------------------------------------------------------------------------------------------------------------------------------------------------------------------------------GCCCATCAACGCTCGGTCA---------ATGCGCC-TAGTGATAGGGGATTG-ACCCGACGCGGACAATGGCCCTCCGAG-CCA----CAAGTAGCACGGTGGGCTGAAGTGAA-CGGTCGTCGGATGGT---GTC-G-GGATCGGCG-AGTGGTGGGC----------TTACT--GCGCACGCCAA-CCCC--G-GCCTCCA-T--GCGAACA-TAAGGCCTT--T----T--T-TGACCCCATAACGAGGAGATC-GCCGT-TGCAGCACTT-GTGTTGT-G----CGGC-ATTTTCGGA-TTTACACCCCAGGTCAGGCGGGGCCACCCGCTGAGTTTAAGCATATCAATA
>Isolepis_hookeriana
------------------------------------------------------------------------------------------------------------------------------------------------------------------------------------------------------------------------------------------------------------------------------------------------------------------------------------------------------------------------------------------------------------------------------------------------------------------------------------------------------------------------------------------------------------------------------------------------------------------------------------------------------------------------------------------------------------------------------------------------------------------------------------------------------------------------------------------------------------------------------------------------------------------------------------------------------------------------------------------------------------------------------------------------------------------TG-AAC---------------ATGTAACATAA-TGCTACT-G-GGGAGAGCAA-------------------TCT-CCCCGGC-CCTGCCGGC-CCC-AG-CTC----------------------------ATTG-GT-TGGGTGTCGGAATACGGCGCG-GGATGTCGCCAAGGAACAC-TA-ATTTG-CGGAGGC-AGACGACA-TTGCG-TT-------------GTGCTGCTGACGCC----------AACT----T-AA-------C-ATTATGACTCTCGGCAACGGATATCTCGGCTCTCGCATCGATGAAGAACGTAGCGAAATGCGATACGTGGTGTGAATTGCAGAATCCCGTGAACCATCGAGTCTTTGAACGCAAGTTGCGCCCGAGGGATCCT-CCCGAGGGCACGCCTGCC---TGGGCGTTAGAA--------------------------------------------------------------------------------------------------------------------------------------------------------------------------------------------GCCCATCAACACTCGGTCA-------------ACC-TTCTTACAGAGGAAGT-ACTTGATGTGGACAATGGACCTCCGAG-CCA----GCAATGGCACGGTGGGCTGAAGTTAA-TGGTCGTCGAATGGT---AAC-A-TGATCGGCG-AGTGGTGGGC----------TAACT--GCGCATGCCAA-TCAT--T-GCTACCA-T--TTCGTCG-TATGGCCTC--TATA-C--C-CCAGTC-TTAACGAGGGGATT-GTTGT-TGCAGCATCT--TGTTGTT-----TCAC-AATTTCGGA----------------------------------------------------
>Isolepis_hystrix
--------------------------------------------------------------------------------------------------------------------------------------------------------------------------------------------------------------------------------------------------------------------------------------------------------------------------------------------------------------------------------------------------------------------------------------------------------------------------------------------------------------------------------------------------------------------------------------------------------------------------------------------------------------------------------------------------------------------------------------------------------------------------------------------------------------------------------------------------------------------------------------------------------------------------------------------------------------------------------------------------------------------------------------TTGTTGTA-CCTTTGAACTG---A-CTGTG-AAC---------------ATGTAACATAG-TGCTACC-G-GGGAAGTCCA-------------------TCT-CCTCGGT-CCTGCCGGC-CCC-AG-CCT----------------------------GTTG-GC-TGGGAGTCGGAATACGGCGCG-GGATGTCGCCAAGGAACAC-TG-ATTTG-CTGAGGC-AGACGACA-ATATGCTC-------------GTAATGCCGAAGCC----------AACT----A-AA-------C-ATTATGACTCTCGGCAACGGATATCTCGGCTCTCGCATCGATGAAGAACGTAGCGAAATGCGATACGTGGTGTGAATTGCAGAATCCCGTGAACCATCGAGTCTTTGAACGCAAGTTGCGCCCGAGGGATCCT-CCCGAGGGCACGCCTGCC---TGGGCGTTACAA--------------------------------------------------------------------------------------------------------------------------------------------------------------------------------------------GCCCATCAACGCTCTGTCA-------------ACC-TTTTTACAGAGGAAAG-ACTTGACGTGGAAAATGGACCTCCGAG-TCA----TTAGTGGCACGGTGGGCTGAAGTGCA-TGGTCGTCGGATTGT---AAC-A-GGATCGGCG-AGTGGTGGGC----------TA-CT--GCGCATGCCGA-TCCT--G-ATTGCCA-T--TTTGACG-TATGGCCTT--TATA-C--C-CCAGTT-GAAACGAGGGGATT-GTTGT-TGCAGCATCT--AGTTGCT-----TGAC-AATTTCGGA-CCGATACCCCAGGTCAGGCGGGGCCACCCGCTGAGTTTAAGCATATCAATA
>Isolepis_incomtula
TTTTTGACTAGCTTTGCATGGCAGGCTCCC-TGCAC-TTTTGTGCGGCCAACTG-TCATGGGGCTGTCTAT-TC--GTGTT--GTC-CATTTTCAGC--A--T------TGTG-CT-ATTTA-TGGA-T-G-ATTTTGATCGGTTGCCTGTATGGAT-CTACCC-TTTTGGGTAGC----GCAT---GA-TTGTTTCGTTGCGGCTTAT--TTAGCTTGCTCTGTTAATG-T--TATT--GTTGACGGAGCGGCCGAGATGTCAGC-GGATTCC-AAGTGTATCCATTTGC--GA--AGCTGTGG--T-AATTC-ACTTGGATGTATGC--TGGTTCTCATGGATGCG-GT-CCCTA-----ATGTGA------GCTCTAC----GGGCTTCT-TGT-TTGTAGATGCTG-----AG--AGG-----TAGACCCTGCAA-AG--------ATCATTGCT-C---TATCG---C------TTCTGT-GATATAGT-C-TT------TACTTGTGG-AGTT-----GTG------------------A-TAGTT--------CTTGTTCTT----TGT---TTG-CG-GCAAT---CCT-CGT-TGA-CTGAA-TGA----------------------------------------------------------------------------------------------------------------------------------------CTTGCGA-TAGCTG-GTT-GC------------------------------------------------------------------GTTATCAAAGG-------------------------------------------------------------------------------------------------------------------------------------------------------------------GAACAT-G-ACCTGTG-AAC---------------ACGTAACATAA-TGCTACC-G-GGGAGGA----------------G----ATCT-CCTCGGC-CCTGCCGGC-CTT-GG-CCT----------------------------TTTG-GC-CCGGTGTCGGAATACGGCGCG-GGATGTCGCCAAGGAACAC-TG-ATTTG-CTGCGGC-AGTCGGCA-ATACGCTT-------------GCACTGCTAACGCT----------AACT----T-AA-------C-ATTATGACTCTCGGCAATGGATATCTAGGCTCTCGCATCGATGAAGAACGTAGCGAAATGCGATACGTGGTGTGAATTGCAGAATCCCGTGAACCATCGAGTTTTTGAACGCAAGTTGCGCCCGAGGGATCCT-CCCGAGGGCACGCCTGCC---TGGGCGTTAGAA--------------------------------------------------------------------------------------------------------------------------------------------------------------------------------------------GCCCATCAACGCTCAGTCA---------ATTCACC-TAGTGATAGGGGATTG-CCTTGACGCGGACAATGGCCCTCCGAG--CA----CAAGTAGCACGGTGGGCTGAAGTGAT-CGGTCGTCGGATGGT---GCC-G-GGATCGGCG-AGTGGTGGGC----------T-ACT--GCGCACGCCAA-CCCC--G-GCCTCCA-T--CTCAACA-TAAGGCCTT--T----T--G-TGACCCCATAACGAGGAGATC-GTCGT-CGCAGCATCT-TTGCTGC-G----CGAC-ATCTTCGGA-TT-------------------------------------------------
>Isolepis_inconspicua
------------------------------------------------------------------------------------------------------------------------------------------------------------------------------------------------------------------------------------------------------------------------------------------------------------------------------------------------------------------------------------------------------------------------------------------------------------------------------------------------------------------------------------------------------------------------------------------------------------------------------------------------------------------------------------------------------------------------------------------------------------------------------------------------------------------------------------------------------------------------------------------------------------------------------------------------------------------------------------------------------------------------------------------------------ACAT-G-A-CCGCG-AAC---------------GTGTGACCTAA-TGCTGCC-G-AGGAGATGGA-------------------TCT-CCTCGGC-CCCGCCGGC-CCC-GA-CC-----------------------------GTCG-GT-CGGGTGTTGGAATACGGCGCG-GGATGTCGCCAAGGAACAA-TT-ATTTG-CCGAGGC-AGATGACG-ATACG-TC-------------GTACTGCTGACGCC----------GACT----T-AA-------C-ATTATGACTCTCGGCAACGGATATCTCGGCTCTCGCATCGATGAAGAACGTAGCGAAATGCGATACGTGGTGTGAATTGCAGAATCCCGTGAACCATCGAGTCTTTGAACGCAAGTTGCGCCCGAGGGATCCT-CCCGAGGGCACGCCTGCC---TGGGCGTTAGAA--------------------------------------------------------------------------------------------------------------------------------------------------------------------------------------------GCCCATCAACACTCGGCCG-------------ACC-TCGTTACGGAGGACGG-ACTCGATGTGGACAATGGACCTCCGAG-CCA----GTAATGACACGGCGGGCTGAAGTAAA-CGGTCGTCCGATGGT---GAC-A-CGATCGGCG-AGTGGTGGGC----------TA-CT--GCGTACGCCGA-TCGC--G-GCCGTCA-T--CGCGACT-TATGGCCTC--CGTG-C--C-CCAGTTTAAAACGAGGGGATT-GTCGG-TTCAGCGTTT--TGTTGAT-----CCGC-AATTTCGGA-CCAATACCCCAGGTCAGGCGGGGCCACCCGCTGAGTTTAAGCATATCAATA
>Isolepis_inundata_Wilson9493
-------------------------------------CTATGTGCGGCCAACTG-TCATGGGGCTGTCTCTGGC--ATTGT--CCC--TCGCCTAGT--A--ATTTGC-TTTA-CT-GGTTA-TGGA-T-G-ATTGCGTACGGTTGCCTGTATAGTT-CTACCC-TGGTGGGTAGC----GCAT---GA-TTGTCCCGTTGGTTTCTAT--TTAGCTTGTTCTATTAACG-C--TA----GTTGACAGGACGGCCGAGATGTTGGC-GACTTCC-AAGTGTTTCCATGTAC--GC--TATCTTGG--T-AATGC-ACTTGGATGTTCGT--TGGGTCTCATGGATGTA-GT-CCGTA-----TTGTGA------GCTCTAC----GGGTTTCG-TGC-CTGCAGAACCTG-----TG--AGG-----TTGCCCCTGCAC-AG--------AACATTGCT-C---TATCG---C------TTCACT-ANCATGCG-G-T---GTATTAAGCGCCA-TGTT-----GTA-----GTGCTG--C-TATT-GGGGT--------GTTGTTGTT----TGC---CTG-CG-GCGTG---CCT-CTT-ANA-CCAAA-TGA----------------------------------------------------------------------------------------------------------------------------------------CTTGCGA-TTGCTG-GTTTGC------------------------------------------------------------------GTTGTCACAAGACCCCT---CCCAATTGGGCAGGT------------------------------GTTGGAGATGACGTTCTAGCTCTCGTTTA-----------AGATGTGCTACCTGGTTGATCCTGCCAGTAGTCATATGGCCTTGT-------------------CCTTTGAACAT-G-A-CCGTG-AAC---------------ACGTAACATAA-TGCTGCC-G-GGGAGTTCCA-------------------TCT-CCTCGGC-CCTGCCGGC-CCC-GG-CTT----------------------------ATTG-GC-TGGGTGTCGGAAAACGGCGCG-GGATGTCGCCAAGGAACAC-TG-ATTTG-CTGAGGC-AGACGACA-ATACGCTC-------------GTACTGCTGACGCC----------AACT----T-AA-------C-ATTATGACTCTCGGCAACGGATATCTCGGCTCTCGCATCGATGAAGAACGTAGCGAAATGCGATACGTGGTGTGAATTGCAGAATCCCGTGAACCATCGAGTCTTTGAACGCAAGTTGCGCCCGAGGGATCCT-CCCGAGGGCACGCCTGCC---TGGGCGTTAGAA--------------------------------------------------------------------------------------------------------------------------------------------------------------------------------------------GCCCATCAACGCTCTGTCA-------------ACC-TTTTTACAGAGGATTG-ACTTGACGCGGACAATGGACCTCCGAG-CCG----GTAATGGCACGGTGGGCTGAAGTGAA-TGGTCGTCGGATGGT---AAC-G-GGATCGGCG-AGTGGTGGGC----------TA-CT--GCGCATGCCAA-TCCC--G-GCTGCCA-T--TTCGACG-TATGGCCTC--TATA-C--C-CCAGTC-GAAACGAGGGGATT-GTTGT-CACAGCATCT--TGTTGTG-----GGAC-AATTTCGGA-CCGATACCCCAGGTCAGGCGGGGCCACCCGCTGAGTTTAAGCATATCAATA
>Isolepis_inyangensis
--------------------------------------------------------------------------------------------------------------------------------------------------------------------------------------------------------------------------------------------------------------------------------------------------------------------------------------------------------------------------------------------------------------------------------------------------------------------------------------------------------------------------------------------------------------------------------------------------------------------------------------------------------------------------------------------------------------------------------------------------------------------------------------------------------------------------------------------------------------------------------------------------------------------------------------------------------------------------------------------------------------------------------------------------------------------------------------------------------------------------------------------------------TGCCGAC-CCC-AG-CCT----------------------------ATTG-GC-TGGGTGTCGGAATACGGCGCG-GGATGTCGCCAAGGAACAC-TA-ATTTG-CGGAGGC-AGACGGCA-ATACGCTC-------------GTACTGTTGACGCC----------AACT----T-AA-------C-ATTATGACTCTCGGCAACGGATATCTCGGCTCTCGCATCGATGAAGAACGTAGCGAAATGCGATACGTGGTGTGAATTGCAGAATCCCGTGAACCATCGAGTTTTTGAACGCAAGTTGCGCCCGAGGGATCCT-CCCGAGGGCACGCCTGCC---TGGGTGTTAGAA--------------------------------------------------------------------------------------------------------------------------------------------------------------------------------------------GCCCATCAACGCTCAGTCA-------------ACC-TTTTTACAGAGGACTG-ACTTGACGTGGACAATGGACCTCCGAG-CTA----GTAATGGCACGGTGGGCTGAAGTGAA-TGGTCGTCGAATGGT---AAT-A-GGATCGGCA-AGTGGTGGGC----------TA-CT--GCGCATGCCAA-TCCT--A-GCTGCCA-T--TTCGACG-TATGGCCTC--TATA-C--C-CCAGTC-GTAACGAGGGGATT-GTTGT-CACAGCATCT--TGTTGTG-----TGAC-AATTTCGGA-CCGATACCCCAGGTCAGGCGGGGCCACCCGCTGAGTTTAA-----------
>Isolepis_karroica
-------------------------------------TTTTGTGCGGCCAACTGATCATGGGGCTGTCTCT-TC--ATCGT--CCC---TGCTTCGA--A--ATTAGC-GTTA-CT-AGTTA-TGGA-T-GAATTGCGAACGGTTGCCTGTATTGTT-CTACCC---TTGGGTAGC----GCAT---GA-TTGTCCTGTCGGTTTATAA--TTAGCTTGTTTTGTTAACG-T--TA----GTTGACGAGACGACCGAGATGTTAGT-GACTTCC-AAGTGTTTCCATGTAC--GT--TGTCATGG--T-AATGC-ACATGGATGTTTGC--TTGTTCTCATGGATGTG-GT-CCCTA-----TTGTGA------GTTCTAT----GGGATTTG-TGC-CTGCAGAACCTT-----TG--AGG-----ATGCCCTTGCAT-AG--------AACAGGTTC-T---CTTTG---C------TGCACC-AACATGTT-G-T---GCTTTAAGCGTCA-TGAT-----GTA-----GTGCTT----TATT-GGGGT--------AGTGTTGTT----TGC---TTG-TG-GCATG---CCT-CTT-AAA-CCGAA-CGA----------------------------------------------------------------------------------------------------------------------------------------CTTGCAA-TTGCTG-GTTTGC------------------------------------------------------------------GTTATCACACAACCCCT---ACCAATTGGTTAGGA------------------------------GATAAGGATAACGTT-CAGCTCTTGTTTA-----------AGATGTGCTACCTGGTTGATCCTGCCAGTAGTCATAGG--CCT------------TTGTTGTT-CCTTTGAGCAT-G-A-CCGTG-AAC---------------ATATAACATAA-TGCTACC-G-TGGAGAATCA-------------------TCT-CCTCGGC-CCTACTGGC-CCC-AG-CCT----------------------------ATTG-GT-TGGGTGTTGGAATACGGCGCG-GGTTGACGCCAAGGAACAT-TG-ATTTG-CTGATGC-ATATGACA-ATACG-TT-------------GTGATGTTGACGCT----------GACA----T-AA-------C-ATTATGACTCTCGGCAACGGATATCTCGGCTCTCGCATCGATGAAGAACGTAGCGAAATGCGATACGTGGTGTGAATTGCAGAATCCCGTGAACCATCGAGTTTTTGAACGCAAGTTGCGCCCGAGGGATCTT-CCTGAGGGCACGCCTGCC---TGGGCGTTAGAA--------------------------------------------------------------------------------------------------------------------------------------------------------------------------------------------GCCCATCAACACTAAGTCA-------------AAC-ATGTTACTGAGGATGG-ACTTGATGTGGACAATGGACCTCCGAG-CCAGT--ATCTTGGCGCGGTGGGCTGAAGTTAA-AGGTTGTTGAATGGT---AAC-A-CAATTGGCA-AGTGGTGGGC----------TA-CT--GCGCATGCCAA-TCAT--G-GCTACCA-T--TTTGATG-CTTGGCCTC--TATA-C--C-CCAGTC-GTAATGAGGGGATT-GTTGT-TGCAACATCT-TTGTTGTT-----TCAC-AATTTCGGA-CCGATACCCCAGGTCAGGCGGGGCCACCCGCTGAGTTTAAGCATATCA---
>Isolepis_keniaensis
--------------------------------------------------------------------------------------------------------------------------------------------------------------------------------------------------------------------------------------------------------------------------------------------------------------TAA--T-GCCAC-CTTGGATTGGTTGCCTTGGGTCTCATGGATGTG-GT-CCCTA-----TTGTGA------GCTCTAC----GGGCTACG-TGC-CTGCAGAACCCG-----TG--AGG-----TTGCCCCTGCAT-AG--------AACATTGCT-C---TATGGG--CG-----CCTAC--AACATGTC-G-T---TGTTTAAGCTTCA-TGAT-----GTA-----GTGCTG--T-TATC-GGGGT--------GGTGTTGTT----TGC---TTG-TG-GCATG---CCT-CTT-GGA-CCGAA-TGA----------------------------------------------------------------------------------------------------------------------------------------CTTGCGA-TTGTTG-GCTTGC------------------------------------------------------------------GTTATCACACGACCCCT---CCCAATTGGGTAGGT------------------------------GTTGTAGGTAATGTCCCAGCTCTCGTTTA-----------AGATGTGCTACCTGGTTGATCCTGCCAGTAGTCATAGG--CCTT--------------------CCTTTGAACGT-G-ACCCGTG-AAC---------------ATGTAACATAA-TGCTACC-G-GGGAGATGGC-------------------TCT-CCCCGGC-CCTGCCGGC-CCC-AG-CCC----------------------------ATTG-GG-TGGGTGTCGGAATACGGCGCG-GGATGTCGCCAAGGAACAC-TG-ATTTG-CTGAAGC-AGATGACA-TTGCG-TT-------------GTGCTGTTGACGCC----------AACT----T-AA-------C-ATTATGACTCTCGGCAACGGATATCTCGGCTCTCGCATCGATGAAGAACGTAGCGAAATGCGATACGTGGTGTGAATTGCAGAATCCCGTGAACCATCGAGTCTTTGAACGCAAGTTGCGCCCGAGGGATCCT-CCCGAGGGCACGCCTGCC---TGGGCGTTAGAA--------------------------------------------------------------------------------------------------------------------------------------------------------------------------------------------GCCCATCAACACTCGGTCA-------------ACC-TTGTTACAGAGGAAGG-ACTTGATGTGGACAATGGACCTCCGAG-CCA----GCAATGGCACGGTGGGCTGAAGTTAA-TGGTCGTCGGATGGT---AAC-A-TGATCGGCG-AGTGGTGGGC----------TAACT--GCGCATGCCAA-TCAT--T-GCTACCA-T--TCCGACG-TATGGCCTC--TATA-C--C-CCAGTC-GTAACGAGGGGATT-GTTGT-TGCAGCAGCA--TGTTGTT-----TCAC-AATTTCGGA-CCAATACCCCAGGTCAGGCGGGGCCACCCGCTGAGTTTAAGCATATCAATA
>Isolepis_leucoloma
--------------------------------GCAC-TTTTGTGCGGCCAACTG-TCATGGGGTTGTCTAT-TT--GTGTT--GTC-CATTTTCAGC--A--T------TTTG-CT-ATTTT-TGGA-T-G-ATCTCGATCGGTTGCCTGTATGGAT-CTACCC-TTTTGGGTAGT----GCA-----A-TTTTTTCGTTGCGGCTTAT--TTAGCTTGCTCTGTTAATG-T--TATT--GTTGACAGAGCGGCCGAGATGTCAGC-GGATTCC-AAGTGTATCCATGTGC--GA--AGCTGTGG--T-AATTC-ACTTGGATGTATGC--TGGGTCTCATGGATGTG-GT-CCCTT-----TTGTGA------GCTCTAC----AGG--TCT-TTC-CTGTAGATGCTG-----AG--AGG-----TAGCCCCTGCAA-AG--------ATCAATTGC-T---CAATT---G------CAAAGT-GGCATATT-A-TT--G---TACTTATG-----------CTG------------------A-GAGGT--------CTTGTTCTT----TGT---TTG-CG-GCAAT---CCT-CGT-TGA-CCAAA-TGA----------------------------------------------------------------------------------------------------------------------------------------CTTGCGA-TAGCTG-G-T-GC------------------------------------------------------------------GTTATTGAAAGG----------------------------------------------------------------------------------------------------------------------------------------------------TTGTTGATACTTTTGAACAT-G-A-CCGTG-AAC---------------ATGTAATATAA-TGCTACC-G-GGGAGTACCA-------------------TCT-CCTCGGC-CCTGCCGGC-GCC-GG-TCT----------------------------ACTG-AC-TGGTTGTCGGAATACGGCGCG-GGATGTCGCCAAGGAACAC-TG-ATTTG-CTGAGGC-AGACGGCG-ATATGCTT-------------GTCTTGCTGACGCC----------AACT----T-AA-------C-ATTATGACTCTCGGCAACGGATATCTCGGCTCTCGCATCGATGAAGAACGTAGCGAAATGCGATACGTGGTGTGAATTGCAGAATCCCGTGAACCATCGAGTTTTTGAACGCAAGTTGCGCCCGAGGGATCCT-CCCGAGGGCACGCCTGCC---TGGGCGTTAGAA--------------------------------------------------------------------------------------------------------------------------------------------------------------------------------------------GCCCATCAACGCTCGGTCA-GCCCCTGAACGCAACCTTGTGACAGAGGACTG-ACTTGATGTGGACAGTGGACCTCCGAG-CTA----GTAATGGCACGGTGGGCTTAAGTGAA-TGGTCGTCGGATGGT---AAC-G-GGATCGGCG-AGTGGTGGGC----------TAACT--GCGCAAGCCAA-TCTC--G-TCTGCCA-T--GTCGACA-TATTGCCTA--T----T--T-TGAACCCCTAATGAGGAGATT-GTTGT-CGCAGCATCT--AGTTGT-G----TGGC-AATTTCGGA-CCGATACCCCAGGTCAGGCGGGGCCACCCGCTGAGTTTAAGCATATCAATA
>Isolepis_levynsiana
--------------------------------------------------------------------------------------------------------------------------------------------------------------------------------------------------------------------------------------------------------------------------------------------------------------------------------------------------------------------------------------------------------------------------------------------------------------------------------------------------------------------------------------------------------------------------------------------------------------------------------------------------------------------------------------------------------------------------------------------------------------------------------------------------------------------------------------------------------------------------------------------------------------------------------------------------------------------------------------------------------------------------------------TTGTTGTT-CCTTAGAACAT-G-A-CCGTG-AAC---------------ATGTAACGTAA-TGCTACC-G-GGGAGAGCCA-------------------TCT-CCTCGGC-CCTGCCGGC-CCC-AG-CCT----------------------------GTTG-GC-TGGGTGTCGGAATACGGCGCG-GGATGTCGCCAAGGAACAC-TG-ATTTG-CTGAGGC-AGACGACA-TTACG-TT-------------GTACTGCTGACGCC----------AACT----TAAA-------C-ATTATGACTCTCGGCAACGGATATCTCGGCTCTCGCATCGATGAAGAACGTAGCGAAATGCGATACGTGGTGTGAATTGCAGAATCCCGTGAACCATCGAGTCTTTGAACGCAAGTTGCGCCCGAGGGATCCT-CCCAAGGGCACGCCTGCC---TGGGCGTTAGAA--------------------------------------------------------------------------------------------------------------------------------------------------------------------------------------------GCCCATCAACACTCGGTCA-------------GCC-TTGTTAAAGAGGACGG-ACTCGATGTGGACAATGGTCCTCCGAT-CCA----GTAATGGAACGGTGGGCTGAAGTTAA-TGGTCGTCGGATGGT---GAC-A-TGATCGGCG-AGTGGTGGGC----------TA-CT--GCGCATGTCGA-TCAC--A-GCTACCA-T--TTCGATG-TACGGCCAA--TTCA-C--C-CCAGTC-AAAACGAGGGGATT-GTTGA-TTCAGCTTCT--TGTTGTT-----TCAC-AATTTCGGA-CCGATACCCCAGGTCAGGCGGGGCCACCCGCTGAGTTTAAGCATATCAATA
>Isolepis_ludwigii_Muasya1138
------------------------------------------------------------------------------------------------------------------------------------------------------------------------------------------------------------------------------------------------------------------------------------------------------------------------------------------------------------------------------------------------------------------------------------------------------------------------------------------------------------------------------------------------------------------------------------------------------------------------------------------------------------------------------------------------------------------------------------------------------------------------------------------------------------------------------------------------------------------------------------------------------------------------------------------------------------------------------------------------------------------------------------------------------------------------------------------------------------------------------------------------------------------C-AG-CCT----------------------------ATTG-GC-TGGTTGTCGGAATACGGCGCG-GGATGTCGCCGAGGAACAC-TA-ATTTG-CGGAGGCGAGACGACAGATACGCTC-------------GTACTGTTGACGCC----------AACT----T-AA-------C-ATTATGACTCTCGGCAACGGATATCTCGGCTCTCGCATCGATGAAGAACGTAGCGAAATGCGATACGTGGTGTGAATTGCAGAATCCCGTGAACCATCGAGTTTTTGAACGCAAGTTGCGCCCGAGGGATCCT-CCCGAGGGCACGCCTGCC---TGGGTGTTAGAA--------------------------------------------------------------------------------------------------------------------------------------------------------------------------------------------GCCCATCAACGCTCGGTCA-------------ACC-TTTTTACAGAGGACTG-ACTTGACGCGGACAATGGACCTCCGAG-CTA----GTAATGGCACGGAGGGCTGAAGTGAA-TGGTCGTCGGATGGT---AAT-A-GGATCGGCA-AGTGGTGGGC----------TA-CT--GCGCATGCCGA-TCCT--A-GCTACCA-T--TTCGACG-TATGGCCTC--TATA-C--C-CCAGTC-GTAAAGAGGGGATT-GTTGT-CACAGCATCT--TGTTGTG-----TGAC-AATTTCGGA-CCGATACCCCAGGTCAGGCGGGGCCACCCGCTGAGTTTAA-----------
>Isolepis_marginata_Coveny17452
--------------------------------------------------------------------------------------------------------------------------------------------------------------------------------------------------TTCGTTGCGCCTTAT--TTAGCTTGCTCTGTTAATG-T--TATT--GTAGACGGAGCGGCCGAGATGTTAGC-GGATTCC-AAGTGTATCCATGTGC--GA--AGCTGTGG--T-AAATC-ACTTGGATGTATGC--TGGGTCTCATGGATGCG-GT-CCCTA-----TTGTGA------GCTCTAC----AAGCGTCT-TGT-TTGTAGTTGCTG-----AG--AGG-----TAGACCCTGCAA-AG--------ATCATTGCT-C---TATCG---C------TTCTGT-GATATAGT-C-T---TTACTTATGGAGT-TGTGA---------------------------TAGTT--------CTTGTTCTT----TGT---TTG-CG-GCAAT---CCT-CGT-TGA-CGGAA-TGA----------------------------------------------------------------------------------------------------------------------------------------CTTGCGA-TAGCTG-GTT-GC------------------------------------------------------------------GTTATCAAAGGACCGTT---CCCCATTGGCTAGGTAGTTGGAAACAACGCCCCCATGGGTTTGGTGTTGGAGATGACGTGTCAGCTCTCGTTTA-----------AGATGTGCTACCTGGTTGATCCTGCCAGTAGTCATATG--CTTGTCTAA---------------------------------------------------------------------------------------------------------------------------------------------------------------------------------------------------------------------------------------------------------------------------------------------------------------------------------------------------------------------------------------------------------------------------------------------------------------------------------------------------------------------------------------------------------------------------------------------------------------------------------------------------------------------------------------------------------------------------------------------------------------------------------------------------------------------------------------------------------------------------------------------------------------------------------------------------------------------------------------------------------------------------------------------------------
>Isolepis_marginata_Muasya
--------------------------------------------------------------------------------------------------------------------------------------------------------------------------------------------------------------------------------------------------------------------------------------------------------------------------------------------------------------------------------------------------------------------------------------------------------------------------------------------------------------------------------------------------------------------------------------------------------------------------------------------------------------------------------------------------------------------------------------------------------------------------------------------------------------------------------------------------------------------------------------------------------------------------------------------------------------------------------------------------------------------------------------TTGTTGTT-CGTTTGAACAT-G-A-CCGTG-AAC---------------ATGTAATATAA-TGCTACC-G-GGGAGTACCA-------------------TCT-CCTCGGC-CCTGCCGGC-GCC-GG-TCT----------------------------TCTG-AT-CGGTTGTCGGAATACGGCGCG-GGATGTCGCCAAGGAACAC-TG-ATTTG-CTGAGGC-AGACGGCG-ATATGCTT-------------GTCTTGCTGACGCC----------AACT----T-AA-------C-ATTATGACTCTCGGCAACGGATATCTCGGCTCTCGCATCGATGAAGAACGTAGCGAAATGCGATACGTGGTGTGAATTGCAGAATCCCGTGAACCATCGAGTTTTTGAACGCAAGTTGCGCCCGAGGGATCCT-CCCGAGGGCACGCCTGCC---TGGGCGTTAGAA--------------------------------------------------------------------------------------------------------------------------------------------------------------------------------------------GCCCATCAACGCTCGGTCA-GCCCCTGAACACAACTTTGTGACAGGGGATTG-ACCTGATGTGGACAATGGACCTCCGAG-CTA----GTAATGGCACGGTGGTCTAAAGTGAA-TGGTCGTCGTATGGT---AAC-G-GGATCGGCG-AGTGGTGGGC----------TAACT--GCGCAAGCCAA-TCTC--G-TCTGCCA-T--TTCGACA-TATTGCCTA--T----T--T-TGAACCCCTAATGAAGAAAAT-GGTGT-CCCAACATCT--AGTTGT-G----TGGC-AATTTCCGA-CCGATACCCCAGGTCAGGCGGGGCCCCCCGCTGAATTTAAGCATATCAATA
>Isolepis_marginata_Waterway_2006_332
-----------------------------------------------------------------------------------------------------------------------------------------------------------------------------------------------------------------------------------------------------------------------------------------------------------------------------------------------------------------------------------------------------------------------------------------------------------------------------------------------------------------------------------------------------------------------------------------------------------------------------------------------------------------------------------------------------------------------------------------------------------------------------------------------------------------------------------------------------------------------------------------------------------------------------------------------------------------------------------------------------------------------------------------------------------G-A-CCGTG-AAC---------------ATGTAATATAA-TGCTACC-G-GGGAGTACCA-------------------TCT-CCTCGGCCCCTGCCGGC-GCC-GG-TCT----------------------------ACTG-AT-CGGTTGTCGGAATACGGCGCG-GGATGTCGCCAAGGTACAC-TG-ATTTG-CTGAGGC-AGACGGCG-ATATGCTT-------------GTCTTGCTGACGCC----------AACT----T-AA-------C-ATTATGACTCTCGGCAACGGATATCTCGGCTCTCGCATCGATGAAGAACGTAGCGAAATGCGATACGTGGTGTGAATTGCAGAATCCCGTGAACCATCGAGTTTTTGAACGCAAGTTGCGCCCGAGGGATCCT-CCCGAGGGCACGCCTGCC---TGGGCGTTAGAA--------------------------------------------------------------------------------------------------------------------------------------------------------------------------------------------GCCCATCATCGCTCGGTAA-GCCCCTGAACACAACCTAGTGACAGAGGACTG-ACTTGATGCGGACAATGGACCTCCGAG-CTA----GTAATGGCACGGTGGGCTTAAGTGAA-TGGTCGTCGGATGGT---AAC-G-TGATCGGCG-AGTGGTGGGC----------TAACT--GCGCAAGCCAA-TCTC--G-TCCGCCA-T--GTCGACA-T-TTGCCTA--T----T--T-TGAACCCCTAATGAGAAGATT-GTTGT-CACAGCATCT--AGTTGT-G----TGGC-AATTTCGGA-CCGATACCCCAGGTCAGGCGGGGCCACCCGCTGAGTTTAAGCATATCAATA
>Isolepis_minuta
--------------------------------------------------------------------------------------------------------------------------------------------------------------------------------------------------------------------------------------------------------------------------------------------------------------------------------------------------------------------------------------------------------------------------------------------------------------------------------------------------------------------------------------------------------------------------------------------------------------------------------------------------------------------------------------------------------------------------------------------------------------------------------------------------------------------------------------------------------------------------------------------------------------------------------------------------------------------------------------------------------------------------------------TTGTTGTTACGTTTGAACAT-G-A-CCGTG-AAC---------------ATGTAATATAA-TGCTACC-G-GGGAGTACCA-------------------TCT-CCTCGGC-CCTGCCGGC-CCC-AG-TCT----------------------------ACTG-AT-TGGGTGTCGGAATACGGCGCG-GGATGTCGCCAAGGAACAC-TT-ATTTG-CTGAGGC-AGGCGGCA-ATATGCTT-------------GTACTGCTGACGCC----------AACT----T-AA-------C-ATTATGACTCTCGGCAACGGATATCTCGGCTCTCGCATCGATGAAGAACGTAGCGAAATGCGATACGTGGTGTGAATTGCAGAATCCCGTGAACCATCGAGTTTTTGAACGCAAGTTGCGCCCGAGGGATCCT-CCCGAGGGCACGCCTGCC---TGGGCGTTAGAA--------------------------------------------------------------------------------------------------------------------------------------------------------------------------------------------GCCCATCAATGCTCGGTCA-ACCCTTG-------------AACAAATGATTG-ACCTGATGTGGACAATGGACCTCCGAG-CTA----GTAATGGCACGGCGGGCTAAAGAAAA-TGGTCGTCGTATGGT---AAC-G-GGATCGGCG-AGTGGTGGGC----------TAACT--GCACAAGCCAA-TTCT--G-CGTGCCA-T--GTCGACA-TATTGCCTA--T----T--T-TGAACCCCTAATGAGGAGATT-GTCAC-CACAACATCT--AGTTGT-G----TGCC-AATTTCGGA-CCGATACCCCAGGTCAGGCGGGGCCACCCGCTGAGTTTAAGCATATCAATA
>Isolepis_montivaga
-----------------------------------------------------------------------------------------------------------------------------------------------------------------------------------------------------------------------------------------------------------------------------------------------------------------------------------------------------------------------------------------------------------------------------------------------------------------------------------------------------------------------------------------------------------------------------------------------------------------------------------------------------------------------------------------------------------------------------------------------------------------------------------------------------------------------------------------------------------------------------------------------------------------------------------------------------------------------------------------------------------------------------------------------CCTTTGAACAT-G-A-CCGTG-AAC---------------ACGTAACATAA-TGCTACC-G-GGGAGTTCCA-------------------TCT-CCCCGGC-CCTGCCGGC-CCC-AG-CTT----------------------------ATTG-GC-CGGGTGTCGGAAAACGGCGCG-GGATGTCGCCAAGGAACAC-TG-ATTTG-CTGAGGC-AGACGACA-ATACGCTC-------------GTACTGCTGACGCC----------AACT----T-AA-------C-ATTATGACTCTCGGCAACGGATATCTCGGCTCTCGCATCGATGAAGAACGTAGCGAAATGCGATACGTGGTGTGAATTGCAGAATCCCGTGAACCATCGAGTCTTTGAACGCAAGTTGCGCCCGAGGGATCCT-CCCGAGGGCACGCCTGCC---TGGGCGTTAGAA--------------------------------------------------------------------------------------------------------------------------------------------------------------------------------------------GCCCATCAACGCTCTGTCA-------------ACC-TTCTTACAGAGGATTG-ACTTGACGCGGACAATGGACCTCCGAG-CCG----GTAATGGCACGGTGGGCTGAAGTGAA-TGGTCGTCGGATGGT---AAC-A-GGATCGGCG-AGTGGTGGGC----------TA-CT--GCGCATGCCAA-TCCC--G-GCTGCCA-T--TTCGACG-TATGGCCTC--TATA-C--C-CCAGTC-GAAACGAGGGGACT-GTTGT-CACAGCATCT--TGTTGTG-----GGAC-AATTTCGGA-CCGATACCCCAGGTCAGGCGGGGCCACCCGCTGAGTTTAA-----------
>Isolepis_namaquana
---------------------------------------------------------------------------------------------------------------------------------------------------------------------------------------------------------------------------------------------------------------------------------------------------------------------------------------------------------------------------------------------------------------------------------------------------------------------------------------------------------------------------------------------------------------------------------------------------------------------------------------------------------------------------------------------------------------------------------------------------------------------------------------------------------------------------------------------------------------------------------------------------------------------------------------------------------------------------------------------------------------------------------------TGTTGTTACCTTTGAATAT-G-A-CCGTG-AAC---------------ATGTAACATAA-TGCTACC-G-GGGAGAGCCA-------------------TCT-CCCCGGC-CCTGTCGGC-TCC-AT-CTT----------------------------ATTG-CT-TGGGTGTCGGAATACGGCGCG-GGATGTCGCCAAGGAACAC-TG-ATTTG-CTGAGGC-AGACAACA-CTGCG-TT-------------GTGTTGCTGATGCC----------AACT----T-AA-------C-ATTATGACTCTCGGCAACGGATATCTCGGCTCTCGCATCGATGAAGAACGTAGCGAAATGCGATACGTGGTGTGAATTGCAGAATCCCGTGAACCATCGAGTCTTTGAACGCAAGTTGCGCCCGAGGGATCCT-CCCGAGGGCACGCCTGCC---TGGGCGTTAGAA--------------------------------------------------------------------------------------------------------------------------------------------------------------------------------------------GCCCATCAACACTCGGTCA-------------ACC-TTGTTACAGAGGAATG-ACTTGATGTGGACAATGGACCTCCGAG-CCA----GCAATGACACGGTGGGCTGAAGTTAA-TGGTCGTCGAATGGT---AAC-A-TGATTGGCG-AGTGGTGGGC----------TACCT--GCGCATGCCAA-TCAT--T-GCTACCA-T--TTCAGCG-TATGGCCTC--TATA-C--T-CCAGTC-GTAACGAAGGGATT-GTTGT-TGCAGCATCT--TGTTGT------TCAC-AATTTCAGA-CCGATACCCCAGGTCAGGCGGGGCCACCCGCTGAGTTTAAGCATATCAATA
>Isolepis_nigricans
[truncated: 95,637 more chars]
