# Supplementary material for: Delimiting the genera of the Ficinia Clade (Cypereae, Cyperaceae) based on molecular phylogenetic data
Source: PeerJ. 2021 Jan 26;9:e10737. doi: 10.7717/peerj.10737 (PMC7845527; doi:10.7717/peerj.10737)
Supplement: Supplemental Information 2 [file peerj-09-10737-s002.fas]

>Actinoscirpus_grossus
--------------------------------------------------------------------------------------------------------------------------------------------------------------------------------------------------------------------------------------------------------------------------------------------------AAAAAAAATATCAAAATTGCAAAATTTACGATCTATTCATTCAACATTTTCTTTTTTAGAGGACAGATTTTCCTATTTAAATAATGTGTTAGACATACTAATACCTTATCCTGTCCATTTTGAAATCTTAGTTCAAATCATTCAATGCTGGATCCAAGATATTCCTTCTTTGCATTTATTGCGATTCTTTCTCTTCAATTATTCTAATTGGAATAGTCTCATTATTTCAAAGAAATTAGTTTCTA------TATTCTCAAAAG------AAAATATAAGACTCTTTCGTTTCTTATATAATTCCTATGTATCTGAATATGAGTTTTTATTCTTATTTATTCGTAAAAAATCTTCTTGTTTACCATTAACATCTTTTGGAACCTTTCTTGAGCGAATCTACTTCTATGGAAAAATAGAACAT------TTTAGAATAGTTCATCATAGTTTTTTGAAGAAAACTTTATGGTTCTTCACAGATCCTCTCATGCACTATGTTCGATATCAAGGCAAAGCTATTCTAGCATCAAAAGGGACCAATCAATTTATGAAGAAATTTAAATATTACCTTGTCTGTTTTTGGCAATATTATTTTCATTTTTGGTCTGAGTCTAATAGGTTTCATAGAAACCAATTCTCTTATTATTCATTCTACTTTCTCGGTTATCTTTCAAGTGTAAAAAGAAATCATTTGGTGGTAAGGAGTCAAATATTAGAGAATTCTGTCTTAATTGATACTCTTTTTAAAAGATTTGATACTCTAGTTCCAGTCGTTCCTCTCATTAGATCATTGTCTAAAGCTTCACTTTGTACTGTAGTAGGACATCCTACTAGTAAGCCAATCTGGACAGATTTATCAGATTCTGATATTATTAGTCGATTTGGTCAAATATATAAAAATATTTTTCATTTTTATAGTGGATCTTCTGAAAAGAGAATTTTGTATCGAATGAAGTATATACT-------AATACCCTTTCTTTCACTTATAGTTCCAATAACAATTGGTATTGGACTTCTACTTATTTCGAGAGCAACGACAAATATTCGTCGCATATGGGCTTTTCCAAGTATTTTCTTTTTAATCATAACTATGATATTTTCTTTAAATCTTTCTATTCAACAAATAAATGGGAGTTTGATTTATCAATACCTATGGTCTTGGACCATTAATAAGGATTTTTCCTTAGAATTCGGATATTTGATTGATCCACTTACCTCAATTATGTTAGTACTTATTACTACTGTTGGAATCACAGTTCTTATTTACAGTGACAATTATATGTTTCACGATCAAGGGTATTTGAGATTTTTTGCTTATTTGAATCTTTTCAATGCTTCAATGTTAGGACTAGTTACAAGTTCAAATTTGATACAAATTTATGTTTTTTGGGAAATAGTGGGGGTATTTTCCTATTTGCTAATAGGATTTTGGTTTACACGACCGCTCGCTGCAAATGCCTGCCAAAAAGCTTTTGTAACTAATCGTATAGGTGATTTTGGTTTATTATTAGGAATTTTAGGTTTTTATTGGATAATTGGTAGTTTCGAATTTCGAGATTTATTTGAAATAACCAATAATTTCGTTCAACAAGATGGAGTCAATTCTTTATTTACTACTTTATGTACCTTTTTATTATTTGTTGGTGCGATTGCCAAATCCGCACAATTTCCTCTTCACATATGGTTACCTGATGCCATGGAAGGACCTACTCCTATTTCTGCTCTTATACATGCCGCTACCATGGTAGCAGCGGGAGTTTTTCTTGTAGCTCGGCTATTTCCTCTTTTCTTAATAACACCTTATATAATGCATATTATTTCTTCAATAGGTTTAATAACTTTATTTTTAGGAGCTACTTTGGCTCTTGCTCAAAAAGACATTAAAAAAAGCTTAGCCTATTCTACAATGTCTCAACTGGGTTATATTATACTAGCTTTAGGTATAGGTTCGTTTCGAGCTGCTTTATTTCATTTGATCACTC------------------------ATGCTTACTCTAAAGCTTTATTGTTTTTAGGATCTGGATCTATTATTCATTCAATGGAACCTGTTGTTGGATATTCACCGGATAAAAATCAAAATATGGTTCTTATGGGTGGTTTAACTAACTATATTCCAATTACAAGAACTGCCTTTTTATTGGGTACACTTTCTCTTTGTGGTATTCCACCCCTTGCGTGTTTCTGGTCTAAAGATGAGATTCTTAGTAATAGTTGGTTACATTCTCCAATTTTTGGGATAATAGCTTACTTCACTGCAGGATTAACAGCATTTTATATGTTTCGAGTATACTTACTTACTTTTGATGGATATTTACGTATTCATTTTCAAGGTTATAGTGGTACTAAAACAAATTTCTTTTATTCAATATCTCTATGGGGTAAAAGCACATGTGACAGATCAAATACCAATAGAAGTTTGCTTTTATCAACAAAAAATAAAAAAGTTTCTTTTTTTTCAAAAGAAAAA------AAGAATAATGCAAGAAATAGCATATACTGCTTTAATATTTTTCTTG------CAAATAAATACACTTCTATAATTCCTCATGAATCAAACAATACTATACTAATTCCCCTTCTCCTATTAATACTTTTTACTGTCTTCATTGGTTCAATAGGAATTAACTTTGATGGAAGAGGATTAGATCTTGATTTATTATCAAGATGGTTAACTTTATCGAAAAATTATTTCATCGAGAGTTCAAATCAATATGTAATTTTTTATGTATTCTTGCAAAATGTAATCTTTTCAGTAAGTATAGCAACTTTTGGATTATGCGTAGCATTCGTTTTTTATGGATCTATAAATTCCTTTTTTCCGAATTTATTTCTTATTAATTTAT---------TTTTAAAAAAGGGTGTTAAAAGAAATTTCTTAGACCAAATACAAAATGCAA-------------------------------------------------------------------------------------------------------------------------------------------------------------------------------------------------------------------------------------------TCTTGGCAGCGTTCCGAGTAACTCCTCAACCTGGAGTCCCCCCTGAAGAAGCAGGAGCTGCAGTAGCGGCAGAATCTTCTACTGGTACATGGACAACTGTTTGGACTGATGGACTTACCAGTCTTGATCGTTACAAAGGGCGATGCTATCATATCGAGCCTGTTGTTGGAGAAGAAAATCAATATATTGCCTATGTAGCTTATCCTTTAGACCTTTTCGAAGAAGGTTCTGTTACTAACATGTTTACTTCTATTGTAGGTAATGTATTTGGTTTCAAAGCCTTACGAGCTCTACGCTTGGAAGACTTACGAATTCCCCCTGCTTATTCAAAAACTTTCCAAGGCCCACCTCATGGTATCCAATCTGAAAGAGATAAGTTGAACAAGTATGGTCGTCCTCTATTAGGATGTACTATTAAACCAAAATTGGGATTATCCGCAAAGAATTACGGTAGAGCATGTTATGAATGTCTACGTGGTGGACTTGATTTTACCAAAGATGATGAAAACGTAAACTCACAACAATTTATGCGTTGGAGAGATCGTTTCTTGTTCTGTGCCGAAGCAATTTATAAAGCACAAGCCGAAACAGGTGAAATCAAAGGGCACTACTTGAATGCTACTGCAGGTACATGTGAAGAAATGCTCAAAAGAGCAGTATTTGCTAGAGAATTGGGAGTTCCTATCATCATGCATGACTACTTAACTGGGGGATTCACTGCAAATACTAGTTTGGCTTTTTATTGCCGTGATAATGGTCTACTTCTTCATATCCACCGTGCAATGCATGCAGTTATTGATAGACAGAAAAACCATGGTATGCATTTCCGTGTACTAGCTAAAGCATTACGTATGTCTGGTGGAGATCATATTCACGCTGGTACAGTAGTAGGTAAACTGGAAGGGGAGCGTGAGATGACTTTAGGTTTTGTTGATTTATTACGTGATGATTTTATTGAAAAAGATCGTAGTCGTGGTATCTTTTTCACTCAAGATTGGGTCTCTATGCCTGGTGTTATACCTGTGGCTTCAGGGGGTATCCATGTTTGGCATATGCCTGCTTTGACCGAAATCTTTGGAGATGATTCTGTACTTCAATTTGGTGGAGGAACCTTAGGACACCCTTGGGGAAATGCACCTGGTGCAGTAGCTAACAGGGTGGCTTTAGAAGCGTGCGTACAAGCTCGTAATGAAGGACGTGATCTTGCTCGTGAAGGTAATGAGATTATTCGAGCAGCAGCTAAATGGAGTCCTGAACTAGCCGCTGCTTGTGAAATATGGAAAGCAATCAAATTTGAATTCGATCCGGTAGATAAACTAGAT--------------------------------------------------------------------------------------------------------------------------------------------------------------------------------------------------------------------------------------------------------------------------------------------------------------------------------------------------------------------------------------------------------------------------------------------------------------------------------------------------------------------------------------------------------------------------------------------------------------------------------------------------------------------------------------------------------------------------------------------------------------------------------------------------------------------------------------------------------------------------------------------------------------------------------------------------------------------------------------------------------------------------------------------------------------------------------------GGAACTTGCTAAGTGTT-ACTTCCAAATTCAGAGAAACCCTGGAATTAAAAAAGGGCAAT-CCTGAGCCAAATCA---------------TTATTTTGA-------------------AAAAT------------------------------AT----------------------------------------------------------ATTA-------------------------ATATTTAATATTCT-------------------------------AATATATTAGAATATT------AAATAAAATTCTATAATAAATATA--GAATTTTAT-------AAAAAA-----AAGGATAGGTGCAGAGACTCGATGGAAGTTATTCTAAC-----GAATAAAGTTTATTATGTTGCATTGCTAGAATTTATCTCTC-----GAGATAAGAG-AAAGAAAGGA-TAGCCATCCGTCTATACC-----AAAGACGTAC-ATATAT------------------------ATACTGATGAATCAAATGA---TTAATCATAATAACAAT-CAAATAATA----TTTTTCATATGAAT----TAAGAAATTGCTA---------TTGA---TTATGGAAT---AGCAAATTCA--TAAATTTTGATGAATTCAAAAAATTATGTCAAAAAATAATGAA------TCCTTTATGGTGAATTGATTCG-AATATGAAGTTCAATG---AAAAAAAACTCAATTTTGAGTAATTAATTGA------------------ATATATT-------------TATTGTATGTATT-----CAATATACAG-TTT------TTTAGATTG----AAAAAATGATGATAAATCAAAGGAGAATAAAGAGAGAGTCCATTCTACATGTCAATATCGACAACAATGAAATTTATAGTAAGAGGAAAATCCGTCGATTTTTTAAA-TCA-TGAGGGTTCAAGTCCCTCTATCCCCAA-----TA------------------AAAAGCCCATTTGATTTACGAAA---TTTTTCTTCTTTA--TTT-------------TTATTTTGCTGAAAAAGTG--AAAAAAA-ATTCACTAAACTTTC----TAATTCATTCTCTTTTTTC--ATTTGGCAAATAGATCTGC----GAAAAAATGCATTTTATGCAATACT---------------------------------TTTATATCTATT---------------AAAATAAAAGCATATGAAAAGAATCT---------GAGCATATGCCAAGAATC---------------------TCTATAATGAAATCATTACCAA-----------------------------------------TTAATATCAATATCTTAACATTGACTATTCAAT-----TTTTTTGAATAAATTTGTTGTTGGGC-TCAATTATTTAATTGACGTAGATACAAGAACATAGGTACGAGCGAGTATTCTACTCA
>Afroscirpoides_dioeca
------------------------------------------------------------------------------------------------------------------------------------------------------------------------------------------------------------------------------------------------------------------------------------------------------------------------------------------------------------------------------------------------------------------------------------------ATCCTTCAATGTTGGATCCAAGATATTCCTTCTTTGCATTTATTGCGATTCTTTCTCTTCGATTATTCTAATTGGAATAGTCTCATTATTTCAAAGAAATCGGCTTCTA------TATTCTCAGAAG------AAAATAGAAGACTCTCTCGTTTCTTATATAATATTTATGTATCTGAATATGAGTTTTTATTCTTGTTTATTCGTAAAAAATCTTCTTGTTTACGATTAACATCTTTTGGAACCTTTCTTGAGCGAATCTACTTCTATGGAAAAATAGAACAT------TTTAGAATAGTGCATCATAATTTTTTGAAGAAAACTTTATGGTTCTTCACAGATCCTTTCATGCACTATGTTCGATATCAAGGCAAAGCAATTCTAGCATCAAAAGGGACCGATCAATTTATGAAGAAATTGAAATATTGCTTTGTCTGTTTTTGGCAATATTATTTTCATTTTTGGTCTAAGTCTAATAGGTTTCATAGAAACCAATCCTCTTATTATTCATTCTACTTTCTCGGTTATTTTTCAAGTGTAAAAATAAATCCTTTAGTGGTAAGAAGTCAAATATTAGAGGATTTTTTATTAATAGATACTCTTTTTAAAAGATTTGATACTCTAGTTCCAGTCGTTCCTCTCATTAGATCATTGTCTAAAGCTTCACTTTGTACTGTAGTAGGACATCCTACTAGTAAACCAATCTGGACAGATTTATCAGATTGTGATATTATTAGTCGATTTGGTCAAATATATAAAAATATTTTTCATTTTTATAGTGGATCTTCTAAAAAGAAAATTTTGTATCGAATGAA--------------------------------------------------------------------------------------------------------------------------------------------------------------------------------------------------------------------------------------------------------------------------------------------------------------------------------------------------------------------------------------------------------------------------------------------------------------------------------------------------------------------------------------------------------------------------------------------------------------------------------------------------------------------------------------------------------------------------------------------------------------------------------------------------------------------------------------------------------------------------------------------------------------------------------------------------------------------------------------------------------------------------------------------------------------------------------------------------------------------------------------------------------------------------------------------------------------------------------------------------------------------------------------------------------------------------------------------------------------------------------------------------------------------------------------------------------------------------------------------------------------------------------------------------------------------------------------------------------------------------------------------------------------------------------------------------------------------------------------------------------------------------------------------------------------------------------------------------------------------------------------------------------------------------------------------------------------------------------------------------------------------------------------------------------------------------------------------------------------------------------------------------------------------------------------------------------------------------------------------------------------------------------------------------------------------------------------------------------------------------------------------------------------------------------------------------------------------------------------------------------------------------------------------------------------------------------------------------------------------------------------------------------------------------------------------------------------------------------------------------------------------------------------------------------------------------------------------------------------------------------------------------------------------------------------------------------------------------------------------------------------------------------------------------------------------------------------------------------------------------------------------------------------------------------------------------------------------------------------------------------------------------------------------------------------------------------------------------------------------------------------------------------------------------------------------------------------------------------------------------------------------------------------------------------------------------------------------------------------------------------------------------------------------------------------CATCCACCA-T--TTTCTTTCTATA-GTAATGAAAATGC-TCTTGGCTCG-ACATAA-TTTGTTCTGTT-------CAAAAACCCAATTTCTAATTTTGA-----TTAGGTTGTCTGTAAACAGTACATGATGGAGC-TCGAGGTTTGATTTTTTTATCAAACAAGGGAAAGAATCTAGGGTTTGTGAGAATTAAATTAATTCTAATTAATTTAGACCAACTTTG------ATATTCTTAGTATCAAAATCTGA-AAAAAAATCCAATTCGAACAAG--AAAAAAAA---------ATAGAAAGTGAAATTG-----TTGGAAACTGGTAA---AACTATTCTG-----A-------TTTTAAGGTGGAA-GGG------GAATGAATCCTTCG----TA-----TTTCTTT------TAT-----AAAGAAGGAAAT-CAAAAAGAAGGGGTGTTGCTTTCCCTTTGAAAGGAATAAAGGTCTCCAAAATAATTTAT-AAACCTAAAGATTTCAAAAAGAAAAAAGAAAGGATTCCGGAACAAGAAAATACT------TTTTTAAATTAT-----CTCAACA-GTGT-AATTGGATCAAATTGATAAATCTAAAAAGGTTAG-----AGATAAGACAAAC-AAAAGAGTTTAGAGACAGCTCAAGAAATTC-----TTTCATAAGGATTTATTTTCC-TTTGAACTTTC-----TAAAAATTTTTTATTTAACTTGAGTCATG-------AGT-----AAAAAAA--TATTATGATATTTTTTT-----ATATAACAAAGAAGAAAAAG----GACTTTATTTGAATAAT------AGTATAATTCATGA-----TTTTCTGAGTCC---------------------ATTT-TGCA-----TT-CTATACAGAA-ATTTGAATCATTTTTCT------------------------------------------------------------------------------------------------------------------------TGTTAACTTCCAAATTCAGAGAAACCCTGGAATTAAAAAAGGGCAAT-CCTGAGCCAAATCA---------------TTTTATTAA-------------------AAAA-------------------------------AT-AAAGAAATA------------------------------AATATATAT-ATA-------T---------------------ATAT-GTATATAATATTAT---TATATATTTTAT-----------------ATAG-ATTAGATTT--------TCTA-TTTTAGA---------------ATTTTAT-A------AAAAA-----AAGGATAGGTGCAGAGACTCGATGGAAGCTATTCTAAC-----GAATAGAGTTTATTATGTTGCATTGCTAGAATTTCTCTCTC-----GAGATAAGA-----GAAAGGA-T----AGCCGTCTATACC-----AAAGACGTAC-GTAT--------------------------ATACTGATTAATCAAATGA---TTGATCATAATAACAAT-CAAATAATA----TTTTTCATATGAAT----TAATAAATTGCTA---------TTGA---TTATGGAAT---AACAAATTCA--TAAATTTTGATGAATTCAA-------------AAAATAATGAA------TCCTTTATGGTGAATTGATTGG-AATATGAAGTTCAATG---AAAAAAAACTCAAATTTGAGTAATAAATTGA------------------AT--------------------ATATATATATT-----CAATATAAAA-TTT------ATTATATTG----AAAAAATAATGATAAATCCAAGGAGAATAAAGAGAGAGTCCATTCTACATGTCAATATCGACAAAAATGAAATTTATAGTAAGAGGAAAATCCGTCGATTTT---------------------------------------------------------------------------------------------------------------------------------------------------------------------------------------------------------------------------------------------------------------------------------------------------------------------------------------------------------------------------------------------------------------------------------------------------------------------------------------------------------------------------------------------------------------------------
>Bolboschoenus_fluviatilis
-----------------------------------------------------------------------------------------------------------------------------------------------------------------------------------------------------------------------------------------------------------------------------------------------------------------------------------------------------------------------------------------------------------------------------------------AATCCTTCAGTGTTGGATCCAAGATATTCCTTCTTTGCATTTATTGCGATTCTTTCTCTTCGATTATTCTAATTGGAATAGTCTCATTATTTCAAAGAAATTGGTTTCTA------TATTTTCAAAAG------AAAATATAAGACTCTCTCGTTTCTTATATAATTCTTATGTATCTGAATATGAGTTTTTATTCTTGTTTATTCGTAAAAAATCTTCTTGTTTACGATTAACATCTTTTGGAACCTTTCTTGAGCGAATCTACTTCTATGGAAAAATAGAACAT------TTTAGAATAGTGCATCATATTTTTTTGAAGAACACCTTATGGTTCTTCACAGATTCTCTCATGTACTATGTTCGATATCAAAGCAAAGCTATTCTAGCATCAAAAGGG----ATTTTTTTATGAAGAAATTGAAAAATTATAATGTCTGTTTTTGGCAATATTATTTTCATTTTTGGTCTGAGTCTAATAGGTTTCATAGAAACCTATTCTCTTATTATTCATTCTACTTTATCGGTTATTTTTCAAGTGTAAAAATAAATCATTTGGTGGTAAGGAGTCAATTATTAGAGGATTCTGTATTAATAGATACTCTTTTTAAGAGATTTGATACTCTAGTTCCAGTCGTTCCTCTCATTAGATCATTGTCTAAAGCTTCACTTTGTACTGTATTAGGACATCCTACTAGTAAGCCAATATGGACAGATTTATCAGATTGTGATATTATTAGTCGATTTGGTCAAATATATAAAAATATTTTTCATTTTTATAG-----------------------------------------------------------------------------------------------------------------------------------------------------------------------------------------------------------------------------------------------------------------------------------------------------------------------------------------------------------------------------------------------------------------------------------------------------------------------------------------------------------------------------------------------------------------------------------------------------------------------------------------------------------------------------------------------------------------------------------------------------------------------------------------------------------GCCATGGAAGGACCTACTCCTATTTCTGCTCTTATACACGCCGCTACCATGGTAGCAGCGGGAGTTTTTCTTGTAGCTCGGCTGTTTCCTCTTTTCTTAATAACACCTTATATAATGCATATTATCTCTTCAATAGGTTTAATAACTTTATTTTTAGGAGCTACTTTGGCTCTTGCTCAAAAAGACATTAAAAGAAGCTTAGCTTATTCTACAATGTCTCAATTAGGTTATATTATACTAGCTTTAGGTATAGGTTCGTTTCGAGCTGCTTTATTTCATTTGATCACCC------------------------ACGCTTACTCTAAGGCTTTATTGTTTTTAGGATCTGGATCTATTATTCATTCAATGGAACCTGTTGTTGGATATTCACCGGAGAAAAATCAAAATATGGTTCTTATGGGTGGTTTAACTAACTATATTCCAATTACGAGAACTGCCTTTTTATTAGGCACACTTTCTCTTTGTGGTATTCCACCCCTTGCCTGTTTCTGGTCTAAAGATGAGATTCTTAGTAATAGTTGGCTACATTCTCCAATTTTTGGAATAATAGCTTACTTCACTACAGGATTAACAGCATTTTATATGTTTCGAGTATATTTACTTACTTTTGATGGATATTTGCGTATTCATTTTCAAGCTTATAGTGGTACTAAAACAAATTTGTTTTATTCAATATCTCTATGGGGTAAAAGCACATGTAACAGATCAAATACTAATAGAAATTTGCCTTTATCCACAATAAACAAAAAAGTCTCCTTTTTTTCAAAAGAAAAA------AATAATAATGTAAGAAATAGTATATACTGCTTTAAAATTTTTTTTG------CAAATAAATATACTTCTCTATTTCCTCATGAATCAGACAATACTATGCTAATTCCTCTTCTCCTATTAATACTTTTTACTGTGTTCATTGGTTCAATAGGAATTCACTTTGATGGAAGAGGACTAGATTTTGATTTATTATCAAGATGGTTAACTTTATCAAAAAATTCTTTCATCAAAAGTTCAAATCAATGTGTAATTTTTTATGAATTTTTTCAAAATGCAATCTTTTCAGTAAGTATAGCAACTTTTGGATTATGCATAGCATTCATTTTTTATGGATCTATAAATTCCTTTTTTCCGAATTTATTTCTTATTAATTTAT---------TTTTAAAAAAAGGTGTTAAAAGAAATTTATTAGACCAAATACAAAATGCAATATACAATTGGTCATATA------------------------------------------------------------------------------------------------------------------------------------------------------------------------------CTTACTTATTATACTCCTGAATACGAAACCAAAGATACTGATATCTTGGCAGCGTTCCGAGTAACTCCTCAACCCGGAGTCCCCCCTGAAGAAGCAGGAGCTGCAGTAGCGGCGGAATCTTCTACTGGTACATGGACAACTGTTTGGACTGATGGACTTACCAGTCTTGATCGTTATAAAGGGCGATGCTATCATATCGAGCCTGTTGTTGGAGAAGAAAATCAATATATTGCCTATGTTGCTTATCCTTTAGACCTTTTCGAAGAAGGTTCTGTTACTAACATGTTTACTTCTATTGTAGGTAATGTATTTGGTTTCAAAGCCTTACGAGCTCTACGCTTGGAAGACTTACGAATTCCCCCTGCTTATTCAAAAACTTTCCAAGGCCCACCTCATGGTATCCAATCTGAAAGAGATAAGTTGAACAAGTATGGTCGTCCTCTATTGGGATGTACTATTAAACCAAAATTGGGCTTATCCGCAAAGAACTACGGTAGAGCATGTTATGAGTGTCTACGCGGTGGACTTGATTTTACCAAAGATGATGAAAACGTAAACTCACAACCATTTATGCGTTGGAGAGATCGTTTCTTGTTCTGTGCCGAAGCAATTTATAAAGCACAGGCCGAAACAGGTGAAATCAAAGGGCATTACTTGAATGCTACTGCAGCTACATCTGAAGAAATGCTCAAAAGAGCAACATTTGCTAGAGAATTGGGAGTTCCTATCATAATGCATGACTATTTAACTGGGGGATTCACTGCAAATACTAGTTTGGCTTTTTATTGCCGTGATAATGGTCTACTTCTGCACATCCACCGCGCAATGCATGCAGTTATTGATAGACAGAAAAACCATGGTATGCATTTCCGTGTACTAGCTAAAGCATTACGTATGTCTGGTGGAGATCATATTCACGCTGGTACAGTAGTAGGTAAACTGGAAGGGGAGCGTGAGATGACTTTAGGTTTTGTTGATTTATTACGTGATGATTATATTGAAAAAGATCGTAGTCGTGGTATCTTTTTCACTCAAGATTGGGTCTCTATGCCTGGTGTTATACCTGTGGCTTCAGGGGGTATCCATGTTTGGCATATGCCTGCTTTGACCGAAATCTTTGGAGATGATTCTGTACTTCAATTTGGTGGAGGAACCTTAGGACACCCTTGGGGAAATGCACCTGGTGCAGTAGCTAACAGGGTGGCTTTAGAAGCGTGCGTACAAGCTCGTAATGAAGGACGTGATCTTGCTCGTGAAGGTAATGATATTATTCGAACAGCAGCTAAATGGAGT----------------------------------------------------------------------------------------------------------------------------------------------------------------------------------------------------------------------------------------------------------------------------------------------------------------------------------------------------------------------------------------------------------------------------------------------------------------------------------------------------------------------------------------------------------------------------------------------------------------------------------------------------------------------------------------------------------------------------------------------------------------------------------------------------------------------------------------------------------------------------------------------------------------------------------------------------------------------------------------------------------------------------------------------------------------------------------------------------------------------------------------------------------------------------------------------AGAAACCCTGGAATTAAAAAAGGGCAAT-CCTGAGCCAAATCA---------------TTATTTTGA-------------------AAAA-------------------------------AT-AAA--------------------------------------------------------------------------------AT-----------------------------------------------ATAT-TTATTATT--------------ATTTCTATAATATATATA--GAATTTTCTAT-----ACAAAA-----AAGGATAGGTGCAGAGACTCGATGGAAGCTATTCTAAC-----GAATAGAGTTTATTATGTTGCATTGCTAGAATTTGTCTCTC-----GAGACAAGA-----GAAAGGA-T----AGCCGTCTATACG-----AAAGACGTAC-GTATATAT----------------------ATACTGATTAATCAAATGA---TTAATCATAATAACAAT-CAAATAATA----TAATTCATATGAAT----TAAGAAATTGCTA---------TTGA---TTATGGAAT---AGCAAATTCA--TAAATTTTGATGAATTCAAAAAATTATGTCAAAAAATAATGAA------TCCTTTATGGTGAATTGATTCG-AATATGAAGTTCAATGAAAAAAAAAAACTCAATTTTGAGTAATCAATTGA------------------ATATAT----------------CTA-TTATATT-----CATTATAGAG-TTT------GTTAGATTG----AAAAAATGATGATAAATCAAAGGAGAATAAAGAGAGAGTCCATTCTACATGTCAATATTGACAACAATGAAATTTATAGTAAGAGGAAAATCCGTCGATTTTTTAAA-TCA-TGAGGGTTCAAGTCCCTCTATCCCCAA-----TAAAAAGCCCATTTG---TAAAAAGCCCATTTGATTTCCTAAA---TTTTTCTTCTTTA--TTT-------------TGATTTTGATGAAAAAGTG-AAAAAAAAAATTCACTATACTTTC----TAATTCATTCTATTTTGTC--ATTTGGCAAATAGATCTTC-AAAAAAAAAATATATTTTATGCAATATT--------------------------------TTATACTTATATT---------------AAAATATAAGTATATGAAAAGAATCT---------AAGCATACCCAAAGAATC---------------------TCTATATTGAAATCATTACCAATAA---------------ATAT---------------CAATTTAATATCAATATCTTAACATTGACTATTCAAT-----TTTTTTGAATAAATTTTTTGTTGGGC-TC-----CTTAATTGACGTAGATACAAGGGCATAGGTA----CGAGTATTCTACGGA
>Bolboschoenus_glaucus
-----------------------------------------------------------------------------------------------------------------------------------------------------------------------------------------------------------------------------------------------------------------------------------------------------------------------------------------------------------------------------------------------------------------------------------------------------------------------------------------------------------------------------------------------------------------------------------------------------------------------------------------------------------------------------------------------------------------------------------------------------------------------------------------------------------------------------------------------------------------------------------------------------------------------------------------------------------------------------------------------------------------------------------------------------------------------------------------------------------------------------------------------------------------------------------------------------------------------------------------------------------------------------------------------------------------------------------------------------------------------------------------------------------------------------------------------------------------------------------------------------------------------------------------------------------------------------------------------------------------------------------------------------------------------------------------------------------------------------------------------------------------------------------------------------------------------------------------------------------------------------------------------------------------------------------------------------------------------------------------------------------------------------------------------------------------------------------------------------------------------------------------------------------------------------------------------------------------------------------------------------------------------------------------------------------------------------------------------------------------------------------------------------------------------------------------------------------------------------------------------------------------------------------------------------------------------------------------------------------------------------------------------------------------------------------------------------------------------------------------------------------------------------------------------------------------------------------------------------------------------------------------------------------------------------------------------------------------------------------------------------------------------------------------------------------------------------------------------------------------------------------------------------------------------------------------------------------------------------------------------------------------------------------------------------------------------------------------------------------------------------------------------------------------------------------------------------------------------------------------------------------------------------------------------------------------------------------------------------------------------------------------------------------------------------------------------------------------------------------------------------------------------------------------------------------------------------------------------------------------------------------------------------------------------------------------------------------------------------------------------------------------------------------------------------------------------------------------------------------------------------------------------------------------------------------------------------------------------------------------------------------------------------------------------------------------------------------------------------------------------------------------------------------------------------------------------------------------------------------------------------------------------------------------------------------------------------------------------------------------------------------------------------------------------------------------------------------------------------------------------------------------------------------------------------------------------------------------------------------------------------------------------------------------------------------------------------------------------------------------------------------------------------------------------------------------------------------------------------------------------------------------------------------------------------------------------------------------------------------------------------------------------------------------------------------------------------------------------------------------------------------------------------------------------------------------------------------------------------------------------------------------------------------------------------------------------------------------------------------------------------------------------------------------------------------------------------------------------------------------------------------------------------------------------------------------------------------------------------------------------------------------------------------------------------------------------------------------------------------------------------------------------------------------ACATTGGATTGAGC---CTTGGTATGGAATCTTGCTAAGTGTTAACTTCC-AATTCAGAGAAACCCTGGAATTAAAAAAGGGCAAT-CCTGAGCCAAATCA---------------TTATTTTGA-------------------AAAA-------------------------------AT-AAA--------------------------------------------------------------------------------AT-----------------------------------------------ATAT-TTATTATT--------------ATTTCTATAATATATATA--GAATTTTCTAT-----ACAAAA-----AAGGATAGGTGCAGAGACTCGATGGAAGCTATTCTAAC-----GAATAGAGTTTATTATGTTGCATCGCTAGAATTTGTCTCTC-----GAGACAAGA-----GAAAGGA-T----AGCCGTCTATACG-----AAAGACGTAC-GTATATAT----------------------ATACTGATTAATCAAATGA---TTAATCATAATAACAAT-CAAATAATA----TAATTCATATGAAT----TAAGAAATTGCTA---------TTGA---TTATGGAAT---AGCAAATTCA--TAAATTTTGATGAATTCAAAAAATTATGTAAAAAAATAATGAA------TCCTTTATGGTGAATTGATTCG-AATATGAAGTTCAATG-AAAAAAAAAACTCAATTTTGAGTAATCAATTGA------------------ATATAT----------------CTA-TTATATT-----CATTATAGAG-TTT------GTTAGATTG----AAAAAATGATGATAAATCAAAGGAGAATAAAGAGAGAGTCCATTCTACATGTCAATATTGACAACAATGAAATTTATAGTAAGAGGAAAATCCGTCGATTTTTTAAA-TCA-TGAG-------------------------------------------------------------------------------------------------------------------------------------------------------------------------------------------------------------------------------------------------------------------------------------------------------------------------------------------------------------------------------------------------------------------------------------------------------------------------------------------------------------------------------------------------------------
>Bolboschoenus_maritimus
----------------------------------------------------------------------------------------------------------------------------------------------------------------------------------------------------------------------------------------------------------------------------------------------------------------------------------------------------------------------------------------TGTTAGACATACTAATACCTTATCCTGTCCATTTGGAAATCTTAGTCCAAATCCTTCAGTGTTGGATCCAAGATACTCCTTCTTTGCATTTATTGCGATTCTTTCTCTTCGATTATTCTAATTGGAATAGTCTCATTATTTCAAAGAAATTGGTTTCTA------TATTTTCAAAAG------AAAATATAAGACTCTCTCGTTTCTTATATAATTCTTATGTATCTGAATATGAGTTTTTATTCTTGTTTATTCGTAAAAAATCTTCTTGTTTACGATTAACATCTTTTGGAACCTTTCTTGAGCGAATCTACTTCTATGGAAAAATAGAACAT------TTTAGAATAGTGCATCATATTTTTTTGAAGAACACCTTATGGTTCTTCACAGATTCTCTTATGTACTATGTTCGATATCAAAGCAAAGCTATTCTAGCATCAAAAGGGACCGATTTTTTTATGAAGAAATTGAAAAATTATAATGTCTGTTTTTGGCAATATTATTTTCATTTTTGGTCTGAGTCTAATAGGTTTCATAGAAACCTATTCTCTTATTATTCATTCTACTTTATCGGTTATTTTTCAAGTGTAAAAATAAATCCTTTGGTGGTAAGGAGTCAATTATTAGAGGATTCTGTATTAATAGATACTCTTTTTAAGAGATTTGATACTCTAGTTCCAGTCGTTCCTCTCATTAGATCATTGTCTAAAGCTTCACTTTGTACTGTATTAGGACATCCTACTAGTAAGCCAATATGGACAGATTTATCAGATTGTGATATTATTAGTCGATTTGGTCAAATATATAAAAATATTTTTCATTTTTATA---------------------------------------------------ATAATACCCTTTCTTTCACTTCCAGTTCCTATAATAATAGGGCTTGGACTTCTACTTATTTCGACAGCAACAAAAAGTATTCGTCGCATATGGGCTTTTCCAAGTATTTTTTTTTTAATCATAACTATGATATTTTCCTTAAATCTTTCTATTCAACAAATAAATGGGAGTTTTATTTATCAATACCTATGGTCTTGGACCATTAATAAGGATTTTTCTTTAGAATTCGGATATTTGATTGATCCACTTACCTCAATTATGCTAGTACTCATTACTACTGTTGGAATCACAGTTCTTATTTACAGTGACAATTATATGTCTCATGATCAAGGATATTTGAGATTTTTTGCTTATTTGAATCTTTTTAATGCTTCTATGTTGGGACTAATTACAAGTTCAAATTTGATACAAATTTATGTTTTTTGGGAAATAGTGGGAATATTTTCCTATTTGCTAATAGGATTTTGGTTTACACGACCGCTCGCTGCAAATGCCTGCCAAAAAGCTTTTGTAACTAATCGTATAGGTGATTTTGGTTTATTATTAGGAATTTTAGGTTTTTATTGGATAATTGGTAGTTTCGAATTTCGAGATTTATTTGAAATAACCAATAATTTCATACAAAAAAATGGAGTGAATTCTTTATTTACTACTTTATGTACCTTTTTATTATTTGTTGGTGCGATTGCTAAATCCGCACAATTCCCTCTTCATATATGGTTACCTGATGCCATGGAAGGACCTACTCCTATTTCTGCTCTTATACACGCCGCTACCATGGTAGCAGCGGGAGTTTTTCTTGTAGCTCGGCTGTTTCCTCTTTTCTTAATAACACCTTATATAATGCATATTATCTCTTCAATAGGTTTAATAACTTTATTTTTAGGAGCTACTTTGGCTCTTGCTCAAAAAGACATTAAAAGAAGCTTAGCTTATTCTACAATGTCTCAATTAGGTTATATTATACTAGCTTTAGGTATAGGTTCGTTTCGAGCTGCTTTATTTCATTTGATCACCC------------------------ACGCTTACTCTAAGGCTTTATTGTTTTTAGGATCTGGATCTATTATTCATTCAATGGAACCTGTTGTTGGATATTCACCGGAGAAAAATCAAAATATGGTTCTTATGGGTGGTTTAACTAACTATATTCCAATTACGAGAACTGCCTTTTTATTAGGCACACTTTCTCTTTGTGGTATTCCACCCCTTGCCTGTTTCTGGTCTAAAGATGAGATTCTTAGTAATAGTTGGCTACATTCTCCAATTTTTGGAATAATAGCTTACTTCACTGCAGGATTAACAGCATTTTATATGTTTCGCGTATATTTACTTACTTTTGATGGATATTTGCGTATTCATTTTCAAGCTTATAGTGGTACTAAAACAAATTTGTTTTATTCAATATCTCTATGGGGTAAAAGCACATGTAACAGATCAAATACTAATGGAAATTTGCCTTTATCCACAATAAACAAAAAAGTCTCCTTTTTTTCAAAAGAAAAA------AATAATAATGTAAGAAATAGTATATACTGCTTTAAAATTTTTTTTG------CAAATAAATATACTTCTCTATTTCCTCATGAATCAGACAATACTATGCTAATTCCTCTTCTCCTATTAATACTTTTTACTGTGTTCATTGGTTCAATAGGAATTCACTTTGATGGAAGAGGACTAGATTTTGATTTATTATCAAGATGGTTAACTTTATCAAAAAATTCTTTCATCCAAAGTTCAAATCAATGTGTAATTTTTTATGAATTTTTTCAAAATGCAATCATTTCAGTAAGTATAGCAACTTTTGGATTATGCATAGCATTCATTTTTTATGGATCTATAAATTCCTTTTTTCCGAATTTATTTCTTATTAATTTAT---------TTTTAAAAAAAGGTGTTAAAAGAAATTTATTAGACCAAATACAAAATGCAATATACAATTGGTCATATAATCGCGGTTACATAGATATTCTTTACACTAGTGTTTTTACATTGGGTATAAGAAGATTAAGTAAATTCACTGAATTTTTTGATAGACATATGATTGATGGGATTCCAAATGGAATAGGTGTCACAA-----------AAGTGTTGGGTTTAAAGCAGGGGTTAAAGATTACAAACTTACTTATTATACTCCTGAATACGAAACCAAAGATACTGATATCTTGGCAGCGTTCCGAGTAACTCCTCAACCCGGAGTCCCCCCTGAAGAAGCAGGAGCTGCAGTAGCGGCGGAATCTTCTACTGGTACATGGACAACTGTTTGGACTGATGGACTTACCAGTCTTGATCGTTATAAAGGGCGATGCTATCATATCGAGCCTGTTGTTGGAGAAGAAAATCAATATATTGCCTATGTTGCTTATCCTTTAGACCTTTTCGAAGAAGGTTCTGTTACTAACATGTTTACTTCTATTGTAGGTAATGTATTTGGTTTCAAAGCCTTACGAGCTCTACGCTTGGAAGACTTACGAATTCCCCCTGCTTATTCAAAAACTTTCCAAGGCCCACCTCATGGTATCCAATCTGAAAGAGATAAGTTGAACAAGTATGGTCGTCCTCTATTGGGATGTACTATTAAACCAAAATTGGGATTATCCGCAAAGAACTACGGTAGAGCATGTTATGAGTGTCTACGCGGTGGACTTGATTTTACCAAAGATGATGAAAACGTAAACTCACAACCATTTATGCGTTGGAGAGATCGTTTCTTGTTCTGTGCCGAAGCAATTTATAAAGCACAGGCCGAAACAGGTGAAATCAAAGGGCATTACTTGAATGCTACTGCAGCTACATCTGAAGAAATGCTCAAAAGAGCAACATTTGCTAGAGAATTGGGAGTTCCTATCATAATGCATGACTATTTAACTGGGGGATTCACTGCAAATACTAGTTTGGCTTTTTATTGCCGTGATAATGGTCTACTTCTGCACATCCACCGCGCAATGCATGCAGTTATTGATAGACAGAAAAACCATGGTATGCATTTCCGTGTACTAGCTAAAGCATTACGTATGTCTGGTGGAGATCATATTCACGCTGGTACAGTAGTAGGTAAACTGGAAGGGGAGCGTGAGATGACTTTAGGTTTTGTTGATTTATTACGTGATGATTATATTGAAAAAGATCGTAGTCGTGGTATCTTTTTCACTCAAGATTGGGTCTCTATGCCTGGTGTTATACCTGTGGCTTCAGGGGGTATCCATGTTTGGCATATGCCTGCTTTGACCGAAATCTTTGGAGATGATTCTGTACTTCAATTTGGTGGAGGAACCTTAGGACACCCTTGGGGAAATGCACCTGGTGCAGTAGCTAACAGGGTGGCTTTAGAAGCGTGCGTACAAGCTCGTAATGAAGGACGTGATCTTGCTCGTGAAGGTAATGATATTATTCGAACAGCAGCTAAATGGAGTCCTGAACTAGCC----------------------------------------------------------------------------------------------------------------------------------------------------------------------------------------------------------------------------------------------------------------------------------------------------------------------------------------------------------------------------------------------------------------------------------------------------------------------------------------------------------------------------------------------------------------------------------------------------------------------------------------------------------------------------------------------------------------------------------------------------------------------------------------------------------------------------------------------------------------------------------------------------------------------------------------------------------------------------------------------------------------------------------------------------------------------------------------------------------------------------------------------------------------------------------AGAAACCCTGGAATTAAAAAAGGGCAAT-CCTGAGCCAAATCA---------------TTATTTTGA-------------------AAAA-------------------------------AT-AAA--------------------------------------------------------------------------------AT-----------------------------------------------ATAT-TTATTATT--------------ATTTCTATAATATATATA--GAATTTTCTAT-----ACAAAA-----AAGGATAGGTGCAGAGACTCGATGGAAGCTATTCTAAC-----GAATAGAGTTTATTATGTTGCATTGCTAGAATTTGTCTCTC-----GAGACAAGA-----GAAAGGA-T----AGCCGTCTATACG-----AAAGACGTAC-GTATATAT----------------------ATACTGATTAATCAAATGA---TTAATCATAATAACAAT-CAAATAATA----TAATTCATATGAAT----TAAGAAATTGCTA---------TTGA---TTATGGAAT---AGCAAATTCA--TAAATTTTGATGAATTCAAAAAATTATGTCAAAAAATAATGAA------TCCTTTATGGTGAATTGATTCG-AATATGAAGTTCAATG-AAAAAAAAAACTCAATTTTGAGTAATCAATTGA------------------ATATAT----------------CTA-TTATATT-----CATTATAGAG-TTT------GTTAGATTG----AAAAAATGATGATAAATCAAAGGAGAATAAAGAGAGAGTCCATTCTACATGTCAATATTGACAACAATGAAATTTATAGTAAGAGGAAAATCCGTCGATTTTTTAAA-TCA-TGAGGGTTCAAGTCCCTCTATCCCCAA-----TAAAAAGCCCATTTG---TAAAAAGCCCATTTGATTTCCTAAA---TTTTTCTTCTTTA--TTT-------------TGATTTTGATGAAAAAGTG-AAAAAAAAAATTCACTATACTTTC----TAATTCATTCTATTTTGTC--ATTTGGCAAATAGATCTTC--AAAAAAAAATATATTTTATGCAATATT--------------------------------TTATACTTATATT---------------AAAATATAAGTATATGAAAAGAATCT---------AAGCATACCCAAAGAATC---------------------TCTATATTGAAATCATTACCAATAA---------------ATAT---------------CAATTTAATATCAATATCTTAACATTGACTATTCAAT-----TTTTTTGAATAAATTTTTTGTTGGGC-TC-----CTTAATTGACGTAGATACAAGGGCATAGGTA----CGAGTATTCTACGGA
>Bolboschoenus_nobilis
TATATTTATGCATTTGCTTATGATTATGGTTTAAATGCTTCTATTGAACCTGTGAAAAAACTGATTAGCTATGATATTAAATCTAGTTTAATACTTGTAAAACGCTTAATTATTCGAATGTATCAACCGAATTCTTTGATGAATTTGGTTATTCAAAATTGTAACCAAAATCAAATTAATGAGCACAACCGCTTTTTTTACGCTCATTTTTTTTCTCAGATGATATCTGAGGGTTTTAGTTTTGTTGTAGAAATTCCATTCTCTCTTCAATTTCTATTTTTCTCCTCTAAAAAAAAAATATCAAAATTGCAAAATTTACGATCTATTCATTCAATATTTTCTTTTTTAGAGGACAAATTTTCCTATTTAAATAATGTGTTAGACATACTAATACCTTATCCTGTCCATTTTGAAATCTTAGTCCAAATCCTTCAATGCTGGATCCAAGATATTCCTTCTTTGCATTTATTGCGATTCTTTCTCTTCGATTATTCTAATTGGAATAGTCTCATTATTTCAATGAAATTGGTTTCTA------TATTTTCAAAAG------AAAATATAAGACTCTCTCGTTTCTTATATAATTCTTATGTATCTGAATATGAGTTTTTATTCTTGTTTATTCGTAAAAAATCTTCTTGTTTACGATTAACATCTTTTGGAACCTTTCTTGAGCGAATCTACTTCTATGGAAAAATAGAACAT------TTTAGAAAAGAGCATCAAATTTTTTTGAAGAACACCTTATGGTTCTTCACAGATCCTCTCATGTACTATGTTCGATATCAAAGCAAAGCTATTCTAGCATCAAAAGGGACCGATTTTTTTATGAAGAAATTTAAAAATTATAATGTCTGTTTTTGGCAATATTATTTTCATTTTTGGTCTGAGTCTAATAGGTTTCATAGAAACCTATTCTCTTATTATTCATTCTACTTTCTCGATTATTTTTCAAGTGTAAAAATAAATCATTTGGTGGTAAGGAGTCAATTATTAGAGGATTCTGTATTAATAGATACTCTTTTTAAGAGATTTGATACTCTAGTTCCAGTCGTTCCTCTCATTAGATCATTGTCTAAAGCTTCACTTTGTACTGTATTAGGACATCCTACTAGTAAGCCAATCTGGACAGATTTATCAGATTGTGATATTATTAGTCGATTTGGTCAAATATATAAAAATATTTTTCATTTTTATAGTGGATCTTCTAAAAAGAGAA------------------------------------------------------------------------------------------------------------------------------------------------------------------------------------------------------------------------------------------------------------------------------------------------------------------------------------------------------------------------------------------------------------------------------------------------------------------------------------------------------------------------------------------------------------------------------------------------------------------------------------------------------------------------------------------------------------------------------------------------------------------------------------------------GGACCTACTCCTATTTCTGCTCTTATACACGCCGCTACCATGGTAGCAGCGGGAGTTTTTCTTGTAGCTCGACTGTTTCCTCTTTTCTTAATAACACCTTATATAATGCATATTATTTCTTCAATAGGTTTAATAACTTTATTTTTAGGAGCTACTTTGGCTCTTGCTCAAAAAGACATTAAAAGAAGCTTAGCCTATTCTACAATGTCTCAATTAGGTTATATTATACTAGCTTTAGGTATAGGTTCGTTTCGAGCTGCTTTATTTCATTTGATCACCC------------------------ACGCTTACTCTAAGGCTTTATTGTTTTTAGGATCTGGATCTATTATTCATTCAATGGAACCTGTTGTTGGATATTCACCGGATAAAAATCAAAATATGGTTCTTATGGGTGGTTTAACTAACTATATTCCAATTACAAGAACTGCCTTTTTATTAGGTACACTCTCTCTTTGTGGTATTCCACCCCTTGCCTGTTTCTGGTCTAAAGATGAGATTCTTAGTAATAGTTGGCTACATTCTCCAATTTTTGGAATAATAGCTTACTTCACTACAGGATTAACAGCATTTTATATGTTTCGAGTATATTTACTTACTTTTGATGGATATTTGCGTATTCATTTTCAAGCTTATAGTGGTACTAAAACAAATTTGTTTTATTCAATATCTCTATGGGGTAAAAGCACATGTAACAGATCAAATACCAATAGAAATTTGCCTTTATCCACAATAAACAAAAAAGTCTCCTTTTTTTCAAAAGAAAAA------AATAATAATGTAAGAAATAGTATATACTGCTTTAATATTTTTTTTG------CAAATAAATATACTTCTCTATTTCCTCATGAATCAGACAATACTATGCTAATTCCTCTTCTCCTATTAATACTTTTTACTGTGTTCATTGGTTCAATAGGAATTCACTTTGATGGAAGAGGACTAGATCTTGATTTATTATCAAGATGGTTAACTTTATCAAAAAATTCTTTCATCGAAAATTCAAATCAATGTGTAATTTTTTATGAATTCTTTCAAAATGTAATCTTTTCAGTAAGTATAGCAACTTTTGGATTATGCATAGCATTCATTTTTTATGGATCTATAAATTCCTTTTTTCCGAATTTATTTCTTATTAATTTAT---------TTTTAAAAAAAGGTGTTAAAAGAAATTTATTAGACCAAATACAAAATGCAATATAC-----------------------------------------------------------------------------------------------------------------------------------------------------------------------------------------------------------------------------------------------------------------------------------------------------------------------------------------------------------------------------------------------------------------------------------------------------------------------------------------------------------------------------------------------------------------------------------------------------------------------------------------------------------------------------------------------------------------------------------------------------------------------------------------------------------------------------------------------------------------------------------------------------------------------------------------------------------------------------------------------------------------------------------------------------------------------------------------------------------------------------------------------------------------------------------------------------------------------------------------------------------------------------------------------------------------------------------------------------------------------------------------------------------------------------------------------------------------------------------------------------------------------------------------------------------------------------------------------------------------------------------------------------------------------------------------------------------------------------------------------------------------------------------------------------------------------------------------------------------------------------------------------------------------------------------------------------------------------------------------------------------------------------------------------------------------------------------------------------------------------------------------------------------------------------------------------------------------------------------------------------------------------------------------------------------------------------------------------------------------------------------------------------------------------------------------------------------------------------------------------------------------------------------------------------------------------------------------------------------------------------------------------------------------------------------------------------------------------------------------------------------------------------------------------------------------------------------------------------------------------------------------------------------------------------------------------------------------------------------------------------------------------------------------------------------------------------------------------------------------------------------------------------------------------------------------------------------------------------------------------------------------------------------------------------------------------------------------------------------------------------------------------------------------------------------------------------------------------------------------------------------------------------------------------------------------------------------------------------------------------------------------------------------------------------------------------------------------------------------------------------------------------------------------------------------------------------------------------------------------------------------------------------------------------------------------------------------------------------------------------------------------------------------------------------------------------------------------------------------------------------------------------------------------------------------------------------------------------------------------------------------------------------------------------
>Bolboschoenus_planiculmis
--------------------------------------------------------------------------------------------------------------------------------------------------------------------------------------------------------------------------------------------------------------------------------------------------------------------------------------------------------------------------------------------------------------------------------------------------------------------------------------------------------------------------------------------------------------------------------------------------------------------------------------------------------------------------------------------------------------------------------------------------------------------------------------------------------------------------------------------------------------------------------------------------------------------------------------------------------------------------------------------------------------------------------------------------------------------------------------------------------------------------------------------------------------------------------------------------------------------------------------------------------------------------------------------------------------------------------------------------------------------------------------------------------------------------------------------------------------------------------------------------------------------------------------------------------------------------------------------------------------------------------------------------------------------------------------------------------------------------------------------------------------------------------------------------------------------------------------------------------------------------------------------------------------------------------------------------------------------------------------------------------------------------------------------------------------------------------------------------------------------------------------------------------------------------------------------------------------------------------------------------------------------------------------------------------------------------------------------------------------------------------------------------------------------------------------------------------------------------------------------------------------------------------------------------------------------------------------------------------------------------------------------------------------------------------------------------------------------------------------------------------------------------------------------------------------------------------------------------------------------------------------------------------------------------------------------------------------------------------------------------------------------------------------------------------------------------------------------------------------------------------------------------------------------------------------------------------------------------------------------------------------------------------------------------------------------------------------------------------------------------------------------------------------------------------------------------------------------------------------------------------------------------------------------------------CTTACTTATTATACTCCTGAATACGAAACCAAAGATACTGATATCTTGGCAGCGTTCCGAGTAACTCCTCAACCCGGAGTCCCCCCTGAAGAAGCAGGAGCTGCAGTAGCGGCGGAATCTTCTACTGGTACATGGACAACTGTTTGGACTGATGGACTTACCAGTCTTGATCGTTATAAAGGGCGATGCTATCATATCGAGCCTGTTGTTGGAGAAGAAAATCAATATATTGCCTATGTTGCTTATCCTTTAGACCTTTTCGAAGAAGGTTCTGTTACTAACATGTTTACTTCTATTGTAGGTAATGTATTTGGTTTCAAAGCCTTACGAGCTCTACGCTTGGAAGACTTACGAATTCCCCCTGCTTATTCAAAAACTTTCCAAGGCCCACCTCATGGTATCCAATCTGAAAGAGATAAGTTGAACAAGTATGGTCGTCCTCTATTGGGATGTACTATTAAACCAAAATTGGGATTATCCGCAAAGAACTACGGTAGAGCATGTTATGAGTGTCTACGCGGTGGACTTGATTTTACCAAAGATGATGAAAACGTAAACTCACAACCATTTATGCGTTGGAGAGATCGTTTCTTGTTCTGTGCCGAAGCAATTTATAAATCACAGGCCGAAACAGGTGAAATCAAAGGGCATTACTTGAATGCTACTGCAGCTACATCTGAAGAAATGCTCAAAAGAGCAACATTTGCTAGAGAATTGGGAGTTCCTATCATAATGCATGACTATTTAACTGGGGGATTCACTGCAAATACTAGTTTGGCTTTTTATTGCCGTGATAATGGTCTACTTCTGCACATCCACCGCGCAATGCATGCAGTTATTGATAGACAGAAAAACCATGGTATGCATTTCCGTGTACTAGCTAAAGCATTACGTATGTCTGGTGGAGATCATATTCACGCTGGTACAGTAGTAGGTAAACTGGAAGGGGAACGTGAGATGACTTTAGGTTTTGTTGATTTATTACGTGATGATTATATTGAAAAAGATCGTAGTCGTGGTATCTTTTTCACTCAAGATTGGGTCTCTATGCCTGGTGTTATACCTGTGGCTTCAGGGGGTATCCATGTTTGGCATATGCCTGCTTTGACCGAAATCTTTGGAGATGATTCTGTACTTCAATTTGGTGGAGGAACCTTAGGACACCCTTGGGGAAATGCACCTGGTGCAGTAGCTAACAGGGTGGCTTTAGAAGCGTGCGTACAAGCTCGTAATGAAGGACGTGATCTTGCTCGTGAAGGTAATGATATTATTCGAACAGCAGCTAAATGGAGT----------------------------------------------------------------------------------------------------------------------------------------------------------------------------------------------------------------------------------------------------------------------------------------------------------------------------------------------------------------------------------------------------------------------------------------------------------------------------------------------------------------------------------------------------------------------------------------------------------------------------------------------------------------------------------------------------------------------------------------------------------------------------------------------------------------------------------------------------------------------------------------------------------------------------------------------------------------------------------------------------------------------------------------------------------------------------------------------------------------------------------------------------------------------------------------------AGAAACCCTGGAATTAAAAAAGGGCAAT-CCTGAGCCAAATCA---------------TTATTTTGA-------------------AAAA-------------------------------AT-AAA--------------------------------------------------------------------------------AT-----------------------------------------------ATAT-TTATTATT--------------ATTTCTATAATATATATA--GAATTTTCTAT-----ACAAAA-----AAGGATAGGTGCAGAGACTCGATGGAAGCTATTCTAAC-----GAATAGAGTTTATTATGTTGCATTGCTAGAATTTGTCTCTC-----GAGACAAGA-----GAAAGGA-T----AGCCGTCTATACG-----AAAGACGTAC-GTATATAT----------------------ATACTGATTAATCAAATGA---TTAATCATAATAACAAT-CAAATAATA----TAATTCATATGAAT----TAAGAAATTGCTA---------TTGA---TTATGGAAT---AGCAAATTCA--TAAATTTTGATGAATTCAAAAAATTATGTCAAAAAATAATGAA------TCCTTTATGGTGAATTGATTCG-AATATGAAGTTCAATG-AAAAAAAAAACTCAATTTTGAGTAATCAATTGA------------------ATATAT----------------CTA-TTATATT-----CATTATAGAG-TTT------GTTAGATTG----AAAAAATGATGATAAATCAAAGGAGAATAAAGAGAGAGTCCATTCTACATGTCAATATTGACAACAATGAAATTTATAGTAAGAGGAAAATCCGTCGATTTTTTAAA-TCA-TGAGGGTTCAAGTCCCTCTATCCCCAA-----TAAAAAGCCCATTTG---TAAAAAGCCCATTTGATTTCCTAAA---TTTTTCTTCTTTA--TTT-------------TGATTTTGATGAAAAAGTG-AAAAAAAAAATTCACTATACTTTC----TAATTCATTCTATTTTGTC--ATTTGGCAAATAGATCTTC--AAAAAAAAATATATTTTATGCAATATT--------------------------------TTATACTTATATT---------------AAAATATAAGTATATGAAAAGAATCT---------AAGCATACCCAAAGAATC---------------------TCTATATTGAAATCATTACCAATAA---------------ATAT---------------CAATTTAATATCAATATCTTAACATTGACTATTCAAT-----TTTTTTGAATAAATTTTTTGTTGGGC-TC-----CTTAATTGACGTAGATACAAGGGCATAGGTA----CGAGTATTCTACGGA
>Bolboschoenus_robustus
TATATTTATGCATTTGCTTATGATTATGGTTTAAATGCTTCTATTGAACCTGTGAAAAAACTGATTAGCTGTGATATTAAATCTAGTTTAATACTTGTAAAACGCTTAATTATTCGAATGTATCAACCGAATTCTTTGATGAATTTGGTTATTCAAAATCGTAACCAAAATCAAATTAATGAGCACAACCGCTTTTTTTACGCTCATTTTTTTTCTCAGATGATATCTGAGGGTTTTAGTTTTGTTGTAGAAATTCCATTCTCTCTTCAATTTATATTTTTCTCCTCTAAAAGAAAAATATCAAAATTGCAAAATTTACGATCTATTCATTCAATATTTTCTTTTTTAGAGGACAAATTTTCCTATTTAAATAATGTGTTAGACATACTAATACCTTATCCTGTCCATTTTGAAATCTTAGTCCAAATCCTTCAGTGTTGGATCCAAGATATTCCTTCTTTGCATTTATTGCGATTCTTTCTCTTCGATTATTCTAATTGGAATAGTCTCATTATTTCAAAGAAATTGGTTTCTA------TATTTTCAAAAG------AAAATATAAGACTCTCTCGTTTCTTATATAATTCTTATGTATCTGAATATGAGTTTTTATTCTTGTTTATTCGTAAAAAATCTTCTTGTTTACGATTAACATCTTTTGGAACCTTTCTTGAGCGAATCTACTTCTATGGAAAAATAGAACAT------TTTAGAATAGTGCATCATATTTTTTTGAAGAACACCTTATGGTTCTTCACAGATTCTCTCATGTACTATGTTCGATATCAAAGCAAAGCTATTCTAGCATCAAAAGGGACCGATTTTTTTATGAAGAAATTGAAAAATTATAATGTCTGTTTTTGGCAATATTATTTTCATTTTTGGTCTGAGTCTAATAGGTTTCATAGAAACCTATTCTCTTATTATTCATTCTACTTTATCGGTTATTTTTCAAGTGTAAAAATAAATCCTTTGGTGGTAAGGAGTCAATTATTAGAGGATTCTGTATTAATAGATACTCTTTTTAAGAGATTTGATACTCTAGTTCCAGTCGTTCCTCTCATTAGATCATTGTCTAAAGCTTCACTTTGTACTGTATTAGGACATCCTACTAGTAAGCCAATATGGACAGATTTATCAGATTGTGATATTATTAGTCGATTTGGTCAAATATATAAAAATATTTTTCATTTTTATAGTGGATCTTCTAAAAAGAGAA-------------------------------------------------------------------------------------------------------------------------------------------------------------------------------------------------------------------------------------------------------------------------------------------------------------------------------------------------------------------------------------------------------------------------------------------------------------------------------------------------------------------------------------------------------------------------------------------------------------------------------------------------------------------------------------------------------------------------------------------------------------------------------------------------------------------CTCTTATACACGCCGCTACCATGGTAGCAGCGGGAGTTTTTCTTGTAGCTCGGCTGTTTCCTCTTTTCTTAATAACACCTTATATAATGCATATTATCTCTTCAATAGGTTTAATAACTTTATTTTTAGGAGCTACTTTGGCTCTTGCTCAAAAAGACATTAAAAGAAGCTTAGCTTATTCTACAATGTCTCAATTAGGTTATATTATACTAGCTTTAGGTATAGGTTCGTTTCGAGCTGCTTTATTTCATTTGATCACCC------------------------ACGCTTACTCTAAGGCTTTATTGTTTTTAGGATCTGGATCTATTATTCATTCAATGGAACCTGTTGTTGGATATTCACCGGAGAAAAATCAAAATATGGTTCTTATGGGTGGTTTAACTAACTATATTCCAATTACGAGAACTGCCTTTTTATTAGGCACACTTTCTCTTTGTGGTATTCCACCCCTTGCCTGTTTCTGGTCTAAAGATGAGATTCTTAGTAATAGTTGGCTACATTCTCCAATTTTTGGAATAATAGCTTACTTCACTACAGGATTAACAGCATTTTATATGTTTCGAGTATATTTACTTACTTTTGATGGATATTTGCGTATTCATTTTCAAGCTTATAGTGGTACTAAAACAAATTTGTTTTATTCAATATCTCTATGGGGTAAAAGCACATGTAACAGATCAAATACTAATAGAAATTTGCCTTTATCCACAATAAACAAAAAAGTCTCCTTTTTTTCAAAAGAAAAAAATAATAATAATAATGTAAGAAATAGTATATACTGCTTTAAAATTTTTTTTG------CAAATAAATATACTTCTCTATTTCCTCATGAATCAGACAATACTATGCTAATTCCTCTTCTCCTATTAATATTTTTTACTGTGTTCATTGGTTCAATAGGAATTCACTTTGATGGAAGAGGACTAGATTTTGATTTATTATCAAGATGGTTAACTTTATCAAAAAATTCTTTCATCAAAAGTTCAAATCAATGTGTAATTTTTTATGAATTTTTTCAAAATGTAATCTTTTCAGTAAGTATAGCAACTTTTGGATTATGCATAGCATTCATTTTTTATGGATCTATAAATTCCTTTTTTCCGAATTTATTTCTTATTAATTTAT---------TTTTAAAAAAAGGTGTTAAAAGAAA---------------------------------------------------------------------------------------------------------------------------------------------------------------------------------------------------------------------------------------------------------------------TCTTGGCAGCGTTCCGAGTAACTCCTCAACCCGGAGTCCCCCCTGAAGAAGCAGGAGCTGCAGTAGCGGCGGAATCTTCTACTGGTACATGGACAACTGTTTGGACTGATGGACTTACCAGTCTTGATCGTTATAAAGGGCGATGCTATCATATCGAGCCTGTTGTTGGAGAAGAAAATCAATATATTGCCTATGTTGCTTATCCTTTAGACCTTTTCGAAGAAGGTTCTGTTACTAATATGTTTACTTCTATTGTAGGTAATGTATTTGGTTTCAAAGCCTTACGAGCTCTACGCTTGGAAGACTTACGAATTCCCCCTGCTTATTCAAAAACTTTCCAAGGCCCACCTCATGGTATCCAATCTGAAAGAGATAAGTTGAACAAGTATGGTCGTCCTCTATTGGGATGTACTATTAAACCAAAATTGGGATTATCCGCAAAGAACTACGGTAGAGCATGTTATGAGTGTCTACGCGGTGGACTTGATTTTACCAAAGATGATGAAAACGTAAACTCACAACCATTTATGCGTTGGAGAGATCGTTTCTTGTTCTGTGCCGAAGCAATTTATAAAGCACAGGCCGAAACAGGTGAAATCAAAGGGCATTACTTGAATGCTACTGCAGCTACATCTGAAGAAATGCTCAAAAGAGCAACATTTGCTAGAGAATTGGGAGTTCCTATCATAATGCATGACTATTTAACTGGGGGATTCACTGCAAATACTAGTTTGGCTTTTTATTGCCGTGATAATGGTCTACTTCTGCACATCCACCGCGCAATGCATGCAGTTATTGATAGACAGAAAAACCATGGTATGCATTTCCGTGTACTAGCTAAAGCATTACGTATGTCTGGTGGAGATCATATTCACGCTGGTACAGTAGTAGGTAAACTGGAAGGGGAGCGTGAGATGACTTTAGGTTTTGTTGATTTATTACGTGATGATTATATTGAAAAAGATCGTAGTCGTGGTATCTTTTTCACTCAAGATTGGGTCTCTATGCCTGGTGTTATACCTGTGGCTTCAGGGGGTATCCATGTTTGGCATATGCCTGCTTTGACCGAAATCTTTGGAGATGATTCTGTACTTCAATTTGGTGGAGGAACCTTAGGACACCCTTGGGGAAATGCACCTGGTGCAGTAGCTAACAGGGTGGCTTTAGAAGCGTGCGTACAAGCTCGTAATGAAGGACGTGATCTTGCTCGTGAAGGTAATGATATTATTCGAACAGCAGCTAAATGGAGTCCTGAACTAGCCGCTGCTTGTGAAGTATGGAAAGCAATCAAATTTGAATTCGATCCGGTAGATAAACTAGAT------------------------------------------------------------------------------------------------------------------------------------------------------------------------------------------------------------------------------------------------------------------------------------------------------------------------------------------------------------------------------------------------------------------------------------------------------------------------------------------------------------------------------------------------------------------------------------------------------------------------------------------------------------------------------------------------------------------------------------------------------------------------------------------------------------------------------------------------------------------------------------------------------------------------------------------------------------------------------------------------------------------------------------------------------------------------------------------------------------------------------------------------------------------------------------------------------------------------------------------------------------------------------------------------------------------------------------------------------------------------------------------------------------------------------------------------------------------------------------------------------------------------------------------------------------------------------------------------------------------------------------------------------------------------------------------------------------------------------------------------------------------------------------------------------------------------------------------------------------------------------------------------------------------------------------------------------------------------------------------------------------------------------------------------------------------------------------------------------------------------------------------------------------------AAAAGCCCATTTGATTTCCTAAA---TTTTTCTTCTTTA--TTT-------------TGATTTTGATGAAAAAGTGAAAAAAAAAAATTCACTATACTTTC----TAATTCATTCTATTTTGTC--ATTTGGCAAATAGATCTTC--AAAAAAAAATATATTTTATGCAATATT--------------------------------TTATACTTATATT---------------AAAATATAAGTATATGAAAAGAATCT---------AAGCATACCCAAAGAATC---------------------TCTATATTGAAATCATTACCAATAA---------------ATAT---------------CAATTTAATATCAATATCTTAACATTGACTATTCAAT-----TTTTTTGAATAAATTTTTTGTTGGGC-TC-----CTTAATTGACGTAGATACAAGGGCATAGGTA----CGAGTATTCTACGGA
>Bolboschoenus_yagara
------------------------------------------------------------------------------------------------------------------------------------------------------------------------------------------------------------------------------------------------------------------------------------------------------------------------------------------------------------------------------------------------------------------------------------------------------------------------------------------------------------------------------------------------------------------------------------------------------------------------------------------------------------------------------------------------------------------------------------------------------------------------------------------------------------------------------------------------------------------------------------------------------------------------------------------------------------------------------------------------------------------------------------------------------------------------------------------------------------------------------------------------------------------------------------------------------------------------------------------------------------------------------------------------------------AATACCCTTTCTTTCACTTCCAGTTCCTATAATAATAGGGCTTGGACTTCTACTTATTTCGACAGCAACAAAAAGTATTCGTCGCATATGGGCTTTTCCAAGTATTTTTTTTTTAATCATAACTATGATATTTTCCTTAAATCTTTCTATTCAACAAATAAATGGGAGTTTTATTTATCAATACCTATGGTCTTGGACCATTAATAAGGATTTTTCTTTAGAATTCGGATATTTGATTGATCCACTTACCTCAATTATGCTAGTACTCATTACTACTGTTGGAATCACAGTTCTTATTTACAGTGACAATTATATGTCTCATGATCAAGGATATTTGAGATTTTTTGCTTATTTGAATCTTTTTAATGCTTCTATGTTGGGACTAATTACAAGTTCAAATTTGATACAAATTTATATTTTTTGGGAAATAGTGGGAATATTTTCCTATTTGCTAATAGGATTTTGGTTTACACGACCGCTCGCTGCAAATGCCTGCCAAAAAGCTTTTGTAACTAATCGTATAGGTGATTTTGGTTTATTATTAGGAATTTTAGGTTTTTATTGGATAATTGGTAGTTTCGAATTTCGAGATTTATTTGAAATAACCAATAATTTCATACAAAAAAATGGAGTGAATTCTTTATTTACTACTTTATGTACCTTTTTATTATTTGTTGGTGCGATTGCTAAATCCGCACAATTCCCTCTTCATATATGGTTACCTGATGCCATGGAAGGACCTACTCCTATTTCTGCTCTTATACACGCCGCTACCATGGTAGCAGCGGGAGTTTTTCTTGTAGCTCGGCTGTTTCCTCTTTTCTTAATAACACCTTATATAATGCATATTATCTCTTCAATAGGTTTAATAACTTTATTTTTAGGAGCTACTTTGGCTCTTGCTCAAAAAGACATTAAAAGAAGCTTAGCTTATTCTACAATGTCTCAATTAGGTTATATTATACTAGCTTTAGGTATAGGTTCGTTTCGAGCTGCTTTATTTCATTTGATCACCC------------------------ACGCTTACTCTAAGGCTTTATTGTTTTTAGGATCTGGATCTATTATTCATTCAATGGAACCTGTTGTTGGATATTCACCGGAGAAAAATCAAAATATGGTTCTTATGGGTGGTTTAACTAACTATATTCCAATTACGAGAACTGCCTTTTTATTAGGCACACTTTCTCTTTGTGGTATTCCACCCCTTGCCTGTTTCTGGTCTAAAGATGAGATTCTTAGTAATAGTTGGCTACATTCTCCAATTTTTGGAATAATAGCTTACTTCACTACAGGATTAACAGCATTTTATATGTTTCGAGTATATTTACTTACTTTTGATGGATATTTGCGTATTCATTTTCAAGCTTATAGTGGTACTAAAACAAATTTGTTTTATTCAATATCTCTATGGGGTAAAAGCACATGTAACAGATCAAATACTAATAGAAATTTGCCTTTATCCACAATAAACAAAAAAGTCTCCTTTTTTTCAAAAGAAAAA------AATAATAATGTAAGAAATAGTATATACTGCTTTAAAATTTTTTTTG------CAAATAAATATACTTCTCTATTTCCTCATGAATCAGACAATACTATGCTAATTCCTCTTCTCCTATTAATACTTTTTACTGTGTTCATTGGTTCAATAGGAATTCACTTTGATGGAAGAGGACTAGATTTTGATTTATTATCAAGATGGTTAACTTTATCAAAAAATTCTTTCATCAAAAGTTCAAATCAATGTGTAATTTTTTATGAATTTTTTCAAAATGCAATCTTTTCAGTAAGTATAGCAACTTTTGGATTATGCATAGCATTCATTTTTTATGGATCTATAAATTCCTTTTTTCCGAATTTATTTCTTATTAATTTAT---------TTTTAAAAAAAGGTGTTAAAAGAAATTTATTAGACCAAATACAAAATGCAA-----------------------------------------------------------------------------------------------------------------------------------------------------TAAAGCAAGTGTTGGGTTTAAAGCAGGGGTTAAAGATTACAAACTTACTTATTATACTCCTGAATACGAAACCAAAGATACTGATATCTTGGCAGCGTTCCGAGTAACTCCTCAACCCGGAGTCCCCCCTGAAGAAGCAGGAGCTGCAGTAGCGGCGGAATCTTCTACTGGTACATGGACAACTGTTTGGACTGATGGACTTACCAGTCTTGATCGTTATAAAGGGCGATGCTATCATATCGAGCCTGTTGTTGGAGAAGAAAATCAATATATTGCCTATGTTGCTTATCCTTTAGACCTTTTCGAAGAAGGTTCTGTTACTAACATGTTTACTTCTATTGTAGGTAATGTATTTGGTTTCAAAGCCTTACGAGCTCTACGCTTGGAAGACTTACGAATTCCCCCTGCTTATTCAAAAACTTTCCAAGGCCCACCTCATGGTATCCAATCTGAAAGAGATAAGTTGAACAAGTATGGTCGTCCTCTATTGGGATGTACTATTAAACCAAAATTGGGCTTATCCGCAAAGAACTACGGTAGAGCATGTTATGAGTGTCTACGCGGTGGACTTGATTTTACCAAAGATGATGAAAACGTAAACTCACAACCATTTATGCGTTGGAGAGATCGTTTCTTGTTCTGTGCCGAAGCAATTTATAAAGCACAGGCCGAAACAGGTGAAATCAAAGGGCATTACTTGAATGCTACTGCAGCTACATCTGAAGAAATGCTCAAAAGAGCAACATTTGCTAGAGAATTGGGAGTTCCTATCATAATGCATGACTATTTAACTGGGGGATTCACTGCAAATACTAGTTTGGCTTTTTATTGCCGTGATAATGGTCTACTTCTGCACATCCACCGCGCAATGCATGCAGTTATTGATAGACAGAAAAACCATGGTATGCATTTCCGTGTACTAGCTAAAGCATTACGTATGTCTGGTGGAGATCATATTCACGCTGGTACAGTAGTAGGTAAACTGGAAGGGGAGCGTGAGATGACTTTAGGTTTTGTTGATTTATTACGTGATGATTATATTGAAAAAGATCGTAGTCGTGGTATCTTTTTCACTCAAGATTGGGTCTCTATGCCTGGTGTTATACCTGTGGCTTCAGGGGGTATCCATGTTTGGCATATGCCTGCTTTGACCGAAATCTTTGGAGATGATTCTGTACTTCAATTTGGTGGAGGAACCTTAGGACACCCTTGGGGAAATGCACCTGGTGCAGTAGCTAACAGGGTGGCTTTAGAAGCGTGCGTACAAGCTCGTAATGAAGGACGTGATCTTGCTCGTGAAGGTAATGATATTATTCGAACAGCAGCTAAATGGAGTCCTGAACTAGCCGCTGCTTGTGAAGTATGGAAAGCAATCAAATTTGAATTCGATCCGGTAGATAAACTAGAT-------------------------------------------------------------------------------------------------------------------------------------------------------------------------------------------------------------------------------------------------------------------------------------------------------------------------------------------------------------------------------------------------------------------------------------------------------------------------------------------------------------------------------------------------------------------------------------------------------------------------------------------------------------------------------------------------------------------------------------------------------------------------------------------------------------------------------------------------------------------------------------------------------------------------------------------------------------------------------------------------------------------------------------------------------------------------------------------------------------------------------------------------------------------------------------------------------------------------------------------------------------------------------------------------------------------------------------------------------------------------------------------------------------------------------------------------------------------------------------------------------------------------------------------------------------------------------------------------------------------------------------------------------------------------------------------------------------------------------------------------------------------------------------------------------------------------------------------------------------------------------------------------------------------------------------------------------------------------------------------------------------------------------------------------------------------------------------------------------------------------------------------------------------------------------------------------------------------------------------------------------------------------------------------------------------------------------------------------------------------------------------------------------------------------------------------------------------------------------------------------------------------------------------------------------------------------------------------------------------------------------------------------------------------------------
>Cyperus_acuminatus
---------GCATTTGCTTATGATTATGGTTTAAATGCTTCTATTGAACCTAATAAAAAACTGATTAGCTATGATATTAAATCTAGTTTAATACTTGTAAAACGCTTAATTATTCGAATGTATCAACCGAATTCTTTGATGAATTCGGTTATTCAAAATTGTAACCAAAATCAAATTAATGAGCACAATCGCTTTTTTTACGCTCATTTTTTTTCTCAGATGATATCTGAAGGTTTTAGTTTTGTTGTAGAAATTCCATTCTTTCTTCGATTTCTATTTTCCTCCTCTAAAAAAAAAATATCAAAATTGCAAAATTTACRATCTATTCATTCAACATTTTCTTTTTTARAGGACAAATTTTCCTATTTAAATAAKGTATTARATATACTAATACCTTATCCKGTCCATTTTGAAATCTTAGTTCAAATCCTTCAAKGCTGGATCCAARATATTCCTTCTTTGCATTTATTGCGATTCTTTCTCTTCGATTATTCTAATCGGAATAGTCTAATTATTTCAAAGAAATTGGCTTCTATTTCTATATTCTCAAAAG------AAAATATAAGACTCTCTCGTTTCTTATATAATTATTATGTATCTGAATATGAGTTTTTATTCTTGTTTATTCGTAAAAAATCTTCTTGTTTACGATTAACATCTTTTGGAACCTTTCTTGAGCGAATCTACTTCTATGGAAAAATAGAACAT------TTTAGAATAGTGCATCATATTTTTTTGAAGAAAACTTTATGGTTCTTCACAGATCCTCTCATGCACTATGTTCGATATCAAGACAAAGCAATTCTAGCATCAAAGGGGACCGATCAATTTATGAAGAAATTGAAATATTGCTTTGTCTGTTTTTGGCAATATTATTTTCATTTTTGGTCTGAGTCTAATAGGTTTCATAGAAACCAATTCTCTTATTATTCATTCTACTTTCTCGGTTATTTTTCAAGTGTAAAAAGAAATCCTTTGATGGTAAGGAGTCAAATATTGGAGGATTTTGTATTAATAGATACTCTTTTTAAGAGATTTGATACTCTAGTTCCAGTCGTTCCTCTCATTAGATCATTGTCTAAAGCTTCACTTTGTACTGTATTAGGACATCCTACTAGTAAACCAATCTGGACAGATTTATCAGATTGTGATATTATTAGTCGATTTGGTCAAATATATAAAAATATTTTTCATTTTTATAGTGGATCTTCTAAAAAGAAAATTTTGTATCGAA---------------------------------------------------------------------------------------------------------------------------------------------------------------------------------------------------------------------------------------------------------------------------------------------------------------------------------------------------------------------------------------------------------------------------------------------------------------------------------------------------------------------------------------------------------------------------------------------------------------------------------------------------------------------------------------------------------------------------------------------------------------------------------------------------------------------GCTACCATGGTAGCAGCGGGAGTTTTTCTTGTAGCTCGACTGTTTCCTCTTTTCTTAATAACACCTTATATAATGGATATAATTTCTTCAATAGGTTTAATAACTTTATTTTTAGGAGCTACTTTGGCTCTTGCTCAAAAAGACATTAAAAGAAGCTTAGCCTATTCTACAATGTCTCAATTGGGTTATATTATATTGGCTTTAGGTATAGGCTCGTTTCGAGCTGCTTTATTTCATTTGATAACCC------------------------ATGCTTACTCTAAGGCTTTATTATTTTTAGGATCTGGATCCATTATTCATTCAATGGAACCTGTTGTTGGATATTCACCGGATAAAAATCAAAATATGGTTCTTATGGGTGGTTTAACTAACTATATCCCAATTACAAAAACTGCCTTTTTATTGGGTACACTCTCTCTTTGTGGTATTCCACCCCTTGCCTGTTTCTGGTCTAAAGATGAAATTCTTAGTAATAGTTGGTTACATTCTCCAATTTATGGAATAATAGCTTATTTCACTGCAGGATTAACAGCATTTTATATGTTTCGAGTATACTTACTTACTTTTGATGGATATTTACGTATTAATTTTCAAGCTTATAGTAGTACTAAAACAAATTTCTTTTATTCAATATCTCTATGGGGTAAAAGCACATGTAACAAATCAAATACCAATAGAAGTTTGCCTTTATCAAAAATAAATAAAAAAGTCTCCTTTTTTTCAAAAGAAAAA------AAGAATAATCTAAGAAATAAGATATATTGCTTCAATATTTTTGAAG------CAAATAAATATACTTCTTTATTTCCTCATGAATCAGACAATACTATGCTAATCCCTCTTCTCCTATTAATAGTTTTTACTGTGTTCATTGGTTTAATAGGAATTCACTTTGATGGAAGAGGACTAGATCTTGATTTATTATCAAGATGGTTAACTTTATCAAAAAATTCTTTCATCGAAAGTTCAAATCAATATGTAATTTTTTATGAGTTCTTGCAAAATGTAATTTTTTCAGTAAGTATAGCAACTTTTGGATTATGCATAGCATTCATTTTTTACGGATCTATAAATTCCTTTTTTCCGAATTTATTTCTTATTAATTTAT---------TTTTAAAAAAAAGTGTTAAA-------------------------------------------------------------------------------------------------------------------------------------------------------------------------------------------TATGTTGGGTTTAAAGCAGGGGTTAAAGATTACAAACTTACTTATTATACTCCTGAGTACGAAACCAAAGATACTGATATTTTGGCAGCGTTCCGAGTAACTCCTCAACCCGGAGTCCCTCCTGAAGAAGCAGGAGCTGCAGTAGCGGCGGAATCTTCTACTGGTACATGGACAACTGTTTGGACTGATGGACTTACCAGTCTTGATCGTTACAAAGGGCGATGCTATCATATCGAGCCTGTTGCTGGAGAAGAAAATCAATATATTGCCTATGTAGCTTATCCTTTAGACCTTTTCGAAGAAGGTTCTGTTACTAACATGTTTACTTCAATTGTAGGTAATGTATTTGGTTTCAAAGCCTTACGAGCTCTACGCTTGGAAGACTTACGAATTCCTCCTGCTTATTCAAAAACTTTCCAAGGTCCACCTCACGGTATCCAATCTGAAAGAGATAAGTTGAACAAGTATGGTCGTCCTCTATTGGGATGTACTATTAAACCAAAATTGGGATTATCCGCAAAGAATTACGGTAGAGCATGTTATGAATGTCTA----------------------------------------------------------------------------------------------------------------------------------------------------------------------------------------------------------------------------------------------------------------------------------------------------------------------------------------------------------------------------------------------------------------------------------------------------------------------------------------------------------------------------------------------------------------------------------------------------------------------------------------------------------------------------------------------------------------------------------------------------------------------------------------------------------------------------------------------------------------------------------------------------------------------------------------------------------------------------------------------------------------------------------------------------------------------------------------------------------------------------------------------------------------------------------------------------------------------------------------------------------------------------------------------------------------------------------------------------------------------------------------------------------------------------------------------------------------------------------------------------------------------------------------------------------------------------------------------------------------------------------------------------------------------------------------------------------------------------------------------------------------------------------------------------------------------------------------------------------------------------------------------------------------------------------------------------------------------------------------------------------------------------------------------------------------------------------------------------------------------------------------------------------------------------------------------------------------------------------------------------------------------------------------------------------------------------------------------------------------------------------------------------------------------------------------------------------------------------------------------------------------------------------------------------------------------------------------------------------------------------------------------------------------------------------------------------------------------------------------------------------------------------------------------------------------------------------------------------------------------------------------------------------------------------------------------------------------------------------------------------------------------------------------------------------------------------------------------------------------------------------------------------------------------------------------------------------------------------------------------------------------------------------------------------------------------------------------------------------------------------------------------------------------------------------------------------------------------------------------------------------------------------------------------------------------
>Cyperus_alopecuroides
---------GTATTTGCTTATGATTATGGTTTAAATGTTTCTATTGAACCTAATAAAAAACTGATTAGCTATGATATTAAATCTAGTTTAATACTTGTAAAACGCTTAATTATTCGGTTGTATCAACCGAATTCTTTGATGAATTCGGTTATTCAAAATTGTAACCAAAATCAAATTAATGAGCACAACCGCTTTTTTTACGCTCATTTTTTTTCTCAGATGATATCTGAAGGTTTTAGTTTTGTTGTAGAAATTCCATTCTTTCTTCGATTTCTATTTTCCTCCTCTAAAAAAAAAATATCAAAATTGCAAAATTTACRATCTATTCATTCAACATTTTCTTTTTTARAGGACAAATTTTCCTATTTAAATAATGTGTTARATATACTAATACCTTATCCTGTCCATTTTGAAATCTTAGTTCAAATCCTTCAATGCTGGATCCAARATATTCCTTCTTTGCATTTATTGAGATTCTTTCTCTTCGATTATTCTAATTGGAATAGTCTCATTATTTCAAAGAAATTAGCTTCTATTTCTATATTCTCAAAAG------AAAATATAAGACTCTCTCGTTTCTTATATAATTATTATGTATCTGAATATGAGTTTTTATTCTTGTTTATTCGTAAAAAATCTTCTTGTTTACGATTAACATCTTTTGGAACCTTTCTTGAGCGAATCTACTTCTATGGAAAAATAGAACAT------TTTAGAATAGTACATCATATTTTTTTGAAGAAAACTTTATGGTTCTTCACAGATCCTCTCATGCACTATGTTCGATATCAAGGCAAAGCAATTCTAGCATCAAAAGGGACCTATCAATTTATGAAGAAATTTAAATATTGCTTTATCTGTTTTTGGCAATATTATTTTCATTTTTGGTCTGAGTCTAATAGGTTTCATAGAAACAAATTCTCTTATTATTCATTCTACTTTCTCGGTTATTTTTCAAGTGTAAAAATAAATCCTTTGATGGTAAGGAGTCAAATATTGGAGGATTTTGTATTAATAGATACTCTTTTTAAGAGATTTGATACTCTAGTTCCAGTCGTTCCTCTCATTAGATCATTGTCTAAAGCTTCACTTTGTACTGTATTAGGACATCCTACTAGTAAACCAATTTGGACAGATTTATCAGATTATGATATTATTAGTCGATTTGGTCAAATATATAAAAATATTTTTCATTTTTATAGTGGATCTTCTAAAAAGAGAATTTTGTATCGAA---------------------------------------------------------------------------------------------------------------------------------------------------------------------------------------------------------------------------------------------------------------------------------------------------------------------------------------------------------------------------------------------------------------------------------------------------------------------------------------------------------------------------------------------------------------------------------------------------------------------------------------------------------------------------------------------------------------------------------------------------------------------------------------------------------------------GCTACCATGGTAGCAGCGGGAGTTTTTCTTGTAGCTCGACTGTTTCCTCTTTTCTTAATAACACCTTATATAATGGATATAATTTCTTCAATAGGTTTAATAACTTTATTTTTAGGAGCTACTTTGGCTCTTGCTCAAAAAGACATTAAAAGAAGCTTAGCCTATTCTACAATGTCTCAATTGGGTTATATTATAATGGCTTTAGGTATAGGCTCGTTTCGAGCTGCTTTATTTCATTTGATAACCC------------------------ATGCTTACTCTAAGGCTTTATTATTTTTAGGATCTGGATCCATTATTCATTCAATGGAACCTGTTGTTGGATATTCACCGGATAAAAATCAAAATATGGTTTTTATGGGTGGTTTAACTAACTATATCCCAATTACAAAAACTGCTTTTTTATTGGGTACACTCTCTCTTTGTGGTATTCCACCCCTTGCTTGTTTCTGGTCTAAAGATGAGATTCTTAGTAATAGTTGGTTACATTCTCCAATTTATGGGATAATAGCTTATTTCACTGCAGGATTAACAGCATTTTATATGTTTCGAGTATACTTACTTACTTTTGATGGATATTTACGTATTAATTTTCAAGCTTATAGTAGTACTAAAACAAATTTCTTTTATTCAATATCTTTATGGGGTAAAAGCACATGTAACAAATCAAATACCAATAGAAGTTTGCCTTTATCAAAAATAAATAAAAAAGTCTCCTTTTTTTCAAAAGAAAAA------AAGAATAGTCTAAGAAATAAAATATACTGCTTCAATATTTTTGAAG------CAAATAAATATACTTCTTTATTTCCTCATGAATCAGACAATACTATGTTAATCCCTCTTCTCCTATTAATAGTTTTTACTGTGTTCATTGGTTTAATAGGAATTCACTTTGATGGAAGCGGACTAGATCTTGATTTATTATCAAGATGGTTAACTTTATCAAAAAATTCTTTCATCGAAAGTTCAAATCAATATGTAATTTTTTATGAGTTCTTGCAAAATGTAATTTTTTCAGTAAGTATAGCAACTTTTGGATTATCCATAGCATTCATTTTTTATGGATCTATAAATTCCTTTTTTCCGAATTTATTTCTTATTAATTTAT---------TTTTCAAAAAAGGTGTTAAA----------------------------------------------------------------------------------------------------------------------------------------------------------------------------------------------------------GCAGGGGTTAAAGATTACAAACTTACTTATTATACTCCTGAGTACGAAACCAAAGATACTGATATCTTGGCAGCGTTCCGAGTAACTCCTCAACCTGGAGTCCCTCCTGAAGAAGCAGGAGCTGCAGTAGCGGCGGAATCTTCTACTGGTACATGGACAACTGTTTGGACTGATGGACTTACCAGTCTTGATCGTTACAAAGGGCGATGCTATCATATCGAACCTGTTGCTGGAGAAGAAAATCAATATATTGCCTATATAGCTTATCCTTTAGACCTTTTCGAAGAAGGTTCTGTTACTAACATGTTTACTTCTATTGTAGGTAATGTATTTGGTTTCAAAGCCTTACGAGCTCTACGCTTGGAAGACTTACGAATTCCTCCTGCTTATTCAAAAACTTTCCAAGGTCCACCTCACGGTATCCAAGCTGAAAGAGATAAGTTGAACAAGTATGGTCGTCCTCTATTGGGATGTACTATTAAACCAAAATTGGGATTATCCGCAAAGAATTACGGTAGAGCATGTTATGAATGTCTACGTGGTGGACTTGATTTTACCAAAGATGATGAAAACGTAAACTCACAACCATTTATGCGTTGGAGAGATCGTTTCTTGTTCTGTGCCGAAGCAATTTATAAAGCACAAGCCGAAAC--------------------------------------------------------------------------------------------------------------------------------------------------------------------------------------------------------------------------------------------------------------------------------------------------------------------------------------------------------------------------------------------------------------------------------------------------------------------------------------------------------------------------------------------------------------------------------------------------------------------------------------------------------------------------------------------------------------------------------------------------------------------------------------------------------------------------------------------------------------------------------------------------------------------------------------------------------------------------------------------------------------------------------------------------------------------------------------------------------------------------------------------------------------------------------------------------------------------------------------------------------------------------------------------------------------------------------------------------------------------------------------------------------------------------------------------------------------------------------------------------------------------------------------------------------------------------------------------------------------------------------------------------------------------------------------------------------------------------------------------------------------------------------------------------------------------------------------------------------------------------------------------------------------------------------------------------------------------------------------------------------------------------------------------------------------------------------------------------------------------------------------------------------------------------------------------------------------------------------------------------------------------------------------------------------------------------------------------------------------------------------------------------------------------------------------------------------------------------------------------------------------------------------------------------------------------------------------------------------------------------------------------------------------------------------------------------------------------------------------------------------------------------------------------------------------------------------------------------------------------------------------------------------------------------------------------------------------------------------------------------------------------------------------------------------------------------------------------------------------------------------------------------------------------------------------------------------------------------------------------------------------------------------------------------------------------------------------------------------------------------------------------------------------------------------------------
>Cyperus_alternifolius
TATATTTATGTATTTGCTTATGATTATGGTTTAAATGCTTCTATTGAACCTAATAAAAAACTGATTAGCTATGATATTAAATCTAGTTTAATACTTGTAAAACGGTTAATTATTCGAATGTATCAACCGAATTCTTTGATGAATTCAGTTATTCAAAATTGTAACCAAAATCAAATTAATGAGCACAATCGCTTTTTTTACGCTCATTTTTTTTCTCAGATGATATCTGAAGGTTTTAGTTTTGTTGTAGAAATTCCATTCTTTCTTCGATTTCTATTTTCCTCCTCTAAAAAAAAAATATCAAAATTGCAAAATTTACGATCTATTCATTCAACATTTTCTTTTTTAGAGGACAAATTTTCCTATTTAAATAATGTGTTAGATATACTAATACCTTATCCTGTCCATTTTGAAATCTTAGTTCAAATCCTTCAATGCTGGATCCAAGATATTCCTTCTTTGCATTTATTGAGATTCTTTCTCTTCGATTATTCTAATTGCAATAGTCTGATTATTTCAAAGAAATTAGCTTCTATTTCTATATTCTCAAAAG------AAAATATAAGACTCTCTCGTTTCTTATATAATTATTATGTATCTGAATATGAGTTTTTATTCTTGTTTATTCGTAAAAAATCTTCTTGTTTACGATTAACATCTTTTGGAACCTTTCTTGAGCGAATCTACTTCTATGGAAAAATAGAACAT------TTTAGAATAGTGCATCATATTTTTTTGAAGAAAACTTTATGGTTCTTCACAGATCCTCTCATGCACTATGTTCGATATCAAGGCAAAGCAATTCTAGCATCAAAAGGGACCGATCAATTTATGAAGAAATTGAAATATTGCTTTGTCTGTTTTTGGCAATATTATTTTCATTTTTGGTCTGAGTCTAATAGATTTCATAGAAACCAATTCTCTTATTATTCATTCTACTTTCTCGGTTATTTTTCAAGTGTAAAAAGAAATCCTTTGATGGTAAGGAGTCAAATATTGGAGGATTTTGTATTAATAGATACTCTTTTTAAGAGATTTGATACTCTAGTTCCAGTCGTTCCTCTCATTAGATCATTGTCTAAAGCTTCACTTTGTACTGTATTAGGACATCCTACTAGTAAACCAATTTGGACAGATTTATCAGATTGTGATATTATTAGTCGATTTGGTCAAATATATAAAAATATTTTTCATTTTTATAGTGGATCTTCTAAAAAGAGAATTTTGTATCGAATGAAGTATATACT-----ATAATACCCTTTCTTTCACTTATAGTTCCAATAATAATAGGTATTGGACTTCTACTTATTTCCACAGCAACGAAAAATATTCGTCGCATATGGGCTTTTCCAAGTATTTTCTTTTTAATCATAACTCTGATATTTTCTTTAAATCTTTCTATTCAACAAATAAATGGGAATTTGATTTATCAATACCTATGGTCTTGGACCATTAATAAGGATTTTTCCTTAGAATTCGGATATTTGATTGATCCACTTACCTCAATTATGTTAATACTCATTACTACTGTTGGAATCACAGTTCTTATTTATAGCGATAATTATATGTCTCATGATCAAGGATATTTGAGATTTTTTGCTTATTTGAATTTTTTCAATGCTTCTATGTTGGGACTAGTTACAAGTTCAAATTTGATACAAATTTATATTTTTTGGGAAATAGTGGGAATATTTTCCTATTTGTTAATAGGATTTTGGTTTACACGACCGCTCGCTGCAAATGCCTGCCAAAAAGCCTTTATAACTAATCGTATAGGTGATTTTGGTTTATTATTAGGAATTTTAGGTTTTTATTGGATAATAGGTAGTTTCGAATTTCGAGATTTATTTGAAATAACCAATAATTTCATCCAAAAAAATGAAGTGAATTCTTTATTTACTACTTTATGTACCTTTTTATTATTTCTTGGTGCGATTGCTAAATCCGCACAATTTCCTCTTCACATATGGTTACCTGATGCCATGGAAGGACCTACTCCTATTTCTGCTCTTATACACGCTGCTACCATGGTAGCAGCGGGAGTTTTTCTTGTAGCTCGACTGTTTCCTCTTTTCTTAATAACACCTTATATAATGGATATAATTTCTTCAATAGGTTTAATAACTTTATTTTTAGGAGCTACTTTGGCTCTTGCTCAAAAAGACATTAAAAGAAGTTTAGCCTATTCTACAATGTCTCAATTGGGTTATATTATAATGGCTTTAGGTATAGGCTCGTTTCGAGCTGCTTTATTTCATTTGATAACCC------------------------ATGCTTACTCTAAGGCTTTATTATTTTTAGGATCTGGATCCATTATTCATTCAATGGAACCTGTTGTTGGATATTCACCGGATAAAAACCAAAATATGGTTCTTATGGGTGGTTTAACTAACTATATCCCAGTTACAAAAACTGCTTTTTTATTGGGTACACTCTCTCTTTGTGGTATTCCACCCCTTGCTTGTTTCTGGTCTAAAGATGAGATTCTTAGTAATAGTTGGTTACATTCTCCAATTTATGGGATAATAGCTTATTTCACTGCAGGATTAACAGCATTTTATATGTTTCGAGTATATTTACTTACTTTTGATGGATATTTACGTATTCATTTTCAAGCTTATAGTAGTACTAAAACAAATTTCTTTTATTCAATATCTATATGGGGTAAAAGCACATGTAACAAATCAAATACCAATAGAAGTTTGCCTTTATCAATAATAAATAAAAAAGTCTCCTTTTTTTCAAAAGAAAAA------AAGAATAGTCTAAGAAATAAAATATACTGCTTCAATATTTTTGAAG------CAAATAAATATACTTCTTTATTTCCTCATGAATCAGACAATACTATGTTAATCCCTCTTCTCCTATTAATACTTTTTACTGTGTTCATTGGCTTAATAGGAATTCACTTTGATGGAAGAGGACTAGATCTTGATTTATTATCAAGATGGTTAACTTTATCAAAAAATTCTTTCATCGAAAGTTCAAATCAATATGTAATTTTTTATGAGTTCTTGCAAAATGTAATTTTTTCAGTAAGTATAGCAACTTTTGGATTATGCATAGCATTCATTTTTTACGGATCTATAAATTCTTTTTTCCGA---------------------------------------------------------------------------------------------------------------------------------------------------------------------------------------------------------------------------------------------TTATGTTGGGTTTAAAGCAGGGGTTAAAGATTACAAACTTACTTATTATACTCCTGAGTACGAAACCAAAGATACTGATATCTTGGCAGCGTTCCGAGTAACTCCTCAACCCGGAGTCCCTCCTGAAGAAGCAGGAGCTGCAGTAGCGGCGGAATCTTCTACTGGTACATGGACAACTGTTTGGACTGATGGACTTACCAGTCTTGATCGTTACAAAGGGCGATGCTATCATATCGAACCTGTTGCTGGAGAAGAAAATCAATATATTGCCTATGTAGCTTATCCTTTAGACCTTTTCGAAGAAGGTTCTGTTACTAACATGTTTACCTCTATTGTAGGTAATGTATTTGGTTTCAAAGCCTTACGAGCTCTACGCTTGGAAGACTTACGAATTCCTCCTGCTTATTCAAAAACTTTCCAAGGTCCACCTCACGGTATCCAATCTGAAAGAGATAAGTTGAACAAGTATGGTCGTCCTCTATTGGGATGTACTATTAAACCAAAATTGGGATTATCCGCAAAGAACTACGGTAGAGCATGTTATGAATGTCTACGTGGTGGACTTGATTTTACCAAAGATGATGAAAACGTAAACTCACAACCATTTATGCGTTGGAGAGATCGTTTCTTGTTCTGTGCCGAAGCAATTTATAAATCACAAGCTGAAACAGGTGAAATCAAAGGGCACTACTTGAATGCTACTGCAGCTACATCTGAAGAAATGCTCAAAAGAGCAGTATTTGCTAGAGAATTAGGAGTTCCTATCGTCATGCATGACTACTTAACTGGGGGATTCACTGCAAATACTAGTTTGGCTTTTTATTGCCGTGATAATGGTCTACTTCTGCACATCCACCGCGCAATGCATGCAGTTATTGATAGACAGAAAAACCATGGTATGCATTTCCGTGTACTAGCTAAAGCATTACGTATGTCTGGTGGAGACCATATTCACGCTGGTACAGTTGTAGGTAAACTGGAAGGGGAGCGTGAGATGACTTTAGGTTTTGTTGATTTACTACGTGATGATTATATTGAAAAAGATCGTAGCCGTGGTATCTTTTTCACTCAAGATTGGGTCTCTATGCCTGGTGTTATACCTGTGGCTTCAGGGGGTATCCATGTTTGGCATATGCCTGCTTTGACCGAAATCTTTGGAGATGATTCAGTACTTCAATTTGGTGGCGGAACCTTAGGACACCCTTGGGGAAATGCACCTGGTGCAGTAGCTAACAGGGTGGCTTTAGAAGCGTGCGTACAAGCTCGTAATGAAGGACGTGATCTTGCTCGTGAAGGTAATGAAATTATTCGCGCAGCAGCTAAATGGAGTCCAGAATTAGCC----------------------------------------------------------------------------------------------------------------------------------------------------------------------------------------------------------------------------------------------------------------------------------------------------------------------------------------------------------------------------------------------------------------------------------------------------------------------------------------------------------------------------------------------------------------------------------------------------------------------------------------------------------------------------------------------------------------------------------------------------------------------------------------------------------------------------------------------------------------------------------------------------------------------------------------------------------------------------------------------------------------------------------------------------------------------------------------------------------------------------------------------------------------------------------AGAAACCCTGGAATTAAAAAAGGGCAAT-CCTGAGCCAAATCA---------------TTATTTTGA-------------------AAAA-------------------------------AT-ATAAAAAAA--------------------------------TATATAATATA-------TATAT-----------------ATAT-ATATAGAATATTAT---------------------------------TAT-TCTAAATTT--------TATATTATATTATAAAATATAT-----ATTTTATAT-----AAAAAA-----AAGGATAGGTGCAGAGACTCGATGGAAGCTATTCTAAC-----GAATAGAGTTTATTATGTTGCATTGCTAGAATTTCTCTCTCGAGACGAGATAAAA-----GAAAGGA-T----AGCCGTCTATACC-----AAAGACGTAC-GTAT--------------------------ATACTGATTAATCAAATGA---TTAATCATAATAACAAT-CAAATAATA----TTTTTCATATGAAT----TAATAAATTGCTA---------TTGA---TTATGGAAT---AGCAAATTCC--TAAATTTTGATGAATTCAA-------------AAAATAATGAA------TCCTTTATGGTGAATTGATTCG-AATATGAAGTTCAATG--AAAAAAAAACTCAATTTTGAGTAATATAATTA------------------AT--------------------ATA-TTATATT-----AATTATAGAG-TTT------TTTATATTG----AAAAAATGATGATAAATCCAAGAAGAATAAAGAGAGAGTCCATTCTACATGTCAATATTGACAACAATGAAATTTATAGTAAGAGGAAAATCCGTCGATTTTTTAAA-TCA-TGAGGGTTCAAGTCCCTCTATCCCCAA-----TA------------------AAAAGCCCATTTGATTTCCTAAA---TTTTTCTTCTTTT--TTT-------------TGATTTTGATGAAAAAGTG--AAAAAAG-ATTTACTAAACTTTC----TAATTAATTCTAGTTTTTC--ATTTGGCAAAT------------AAAAAAATGCATTTTATGCAATATT--------------------TCTA----TATGCTATGCTTTTATT------------------------------------------------------------------------------------------TTAAATTAATGTAAATATTAC--------------------------------------CAATTAATATAAATATTTTAACATTTACTATTCAAAT----TTTTTTGAATAAATTTTTTGTTGGGC-TCTATTTTTTAATTGACGTAGATACAAGGGTATAGGTA----CGAGTATTCTACTCA
>Cyperus_articulatus
---------GTATTTGCTTATGATTATGGTTTAAATGCTTCTATTGAACCTAATAAAAAACTGATTAGCTATGATATTAAATCTAGTTTAATACTTGTAAAACGCTTAATTATTCGGTTGTATCAACCGAATTCTTTGATGAATTCGGTTATTCAAAATTGTAACCAAAATCAAATTAATGAGCACAACCGCTTTTTTTACGCTCATTTTTTTTCTCAGATGATATCTGAAGGTTTTAGTTTTGTTGTAGAAATTCCATTCTTTCTTCGATTTCTATTTTCCTCCTCTAAAAAAAAAATATCAAAATTGCAAAATTTACRATCTATTCATTCAACATTTTCTTTTTTARAGGACAAATTTTCCTATTTAAATAAKGKGTTARATATACTAATACCTTATCCTGTCCATTTTGAAATCTTAGTTCAAATCCTTCAATGCTGGATCCAARATATTCCTTCTTTGCATTTATTGAGATTCTTTCTCTTCGATTATTCTAATTGGAATAGTCTCATTATTTCAAAGAAATTAGCTTCTATTTCTATATTCTCAAAAG------AAAATATAAGACTCTCTCGTTTCTTATATAATTATTATGTATCTGAATATGAGTTTTTATTCTTGTTTATTCGTAAAAAATCTTCTTGTTTACGATTAACATCTTTTGGAACCTTTCTTGAGCGAATCTACTTCTATGGAAAAATAGAACAT------TTTAGAATAGTACATCATATTTTTTTGAAGAAAACTTTATGGTTCTTCACAGATCCTCTCATGCACTATGTTCGATATCAAGGCAAAGCAATTCTAGCATCAAAAGGGACCTATCAATTTATGAAGAAATTGAAATATTGCTTTATCTGTTTTTGGCAATATTATTTTCATTTTTGGTCTGAGTCTAATAGGTTTCATAGAAACAAATTCTCTTATTATTCATTCTACTTTCTCGGTTATTTTTCAAGTGTAAAAATAAATCCTTTGATGGTAAGGAGTCAAATATTGGAGGATTTTGTATTAATAGATACTCTTTTTAAGAGATTTGATACTCTAGTTCCAGTCGTTCCTCTCATTAGATCATTGTCTAAAGCTTCACTTTGTACTGTATTAGGACATCCTACTAGTAAACCAATTTGGACAGATTTATCAGATTATGATATTATTAGTCGATTTGGTCAAATATATAAAAATATTTTTCATTTTTATAGTGGATCTTCTAAAAAGAGAATTTTGTATC---------------------------------------------------------------------------------------------------------------------------------------------------------------------------------------------------------------------------------------------------------------------------------------------------------------------------------------------------------------------------------------------------------------------------------------------------------------------------------------------------------------------------------------------------------------------------------------------------------------------------------------------------------------------------------------------------------------------------------------------------------------------------------------------------------------------------------GTAGCAGCGGGAGTTTTTCTTGTAGCTCGACTGTTTCCTCTTTTCTTAATAACACCTTATATAATGGATATAATTTCTTCAATAGGTTTAATAACTTTATTTTTAGGAGCTACTTTGGCTCTTGCTCAAAAAGACATTAAAAGAAGCTTAGCCTATTCTACAATGTCTCAATTGGGTTATATTATAATGGCTTTAGGTATAGGCTCGTTTCGAGCTGCTTTATTTCATTTGATAACCC------------------------ATGCTTACTCTAAGGCTTTATTATTTTTAGGATCTGGATCCATTATTCATTCAATGGAACCTGTTGTTGGATATTCACCGGATAAAAATCAAAATATGGTTTTTATGGGTGGTTTAACTAACTATATCCCAATTACAAAAACTGCTTTTTTATTGGGTACACTCTCTCTTTGTGGTATTCCACCCCTTGCTTGTTTCTGGTCTAAAGATGAGATTCTTAGTAATAGTTGGTTACATTCTCCAATTTATGGGATAATAGCTTATTTCACTGCAGGATTAACAGCATTTTATATGTTTCGAGTATACTTACTTACTTTTGATGGATATTTACGTATTAATTTTCAAGCTTATAGTAGTACTAAAACAAATTTCTTTTATTCAATATCTTTATGGGGTAAAAGCACATGTAACAAATCAAATACCAATAGAAGTTTGCCTTTATCAAAAATAAATAAAAAAGTCTCCTTTTTTTCAAAAGAAAAA------AAGAATAGTCTAAGAAATAAAATATACTGCTTCAATATTTTTGAAG------CAAATAAATATACTTCTTTATTTCCTCATGAATCAGACAATACTATGTTAATCCCTCTTCTCCTATTAATAGTTTTTACTGTGTTCATTGGTTTAATAGGAATTCACTTTGATGGAAGCGGACTAGATCTTGATTTATTATCAAGATGGTTAACTTTATCAAAAAATTCTTTCATCGAAAGTTCAAATCAATATGTAATTTTTTATGAGTTCTTGCAAAATGTAATTTTTTCAGTAAGTATAGCAACTTTTGGATTATCCATAGCATTCATTTTTTATGGATCTATAAATTCCTTTTTTCCGAATTTATTTCTTATTAATTTAT---------TTTTCAAAAAAGGTGTTAAA-------------------------------------------------------------------------------------------------------------------------------------------------------------------------------------------------------------------------TACAAACTTACTTATTATACTCCTGAGTACGAAACCAAAGATACTGATATCTTGGCAGCGTTCCGAGTAACTCCTCAACCTGGAGTCCCTCCTGAAGAAGCAGGAGCTGCAGTAGCGGCGGAATCTTCTACTGGTACATGGACAACTGTTTGGACTGATGGACTTACCAGTCTTGATCGTTACAAAGGGCGATGCTATCATATCGAACCTGTTGCTGGAGAAGAAAATCAATATATTGCCTATATAGCTTATCCTTTAGACCTTTTCGAAGAAGGTTCTGTTACTAACATGTTTACTTCTATTGTAGGTAATGTATTTGGTTTCAAAGCCTTACGAGCTCTACGCTTGGAAGACTTACGAATTCCTCCTGCTTATTCAAAAACTTTCCAAGGTCCACCTCACGGTATCCA--------------------------------------------------------------------------------------------------------------------------------------------------------------------------------------------------------------------------------------------------------------------------------------------------------------------------------------------------------------------------------------------------------------------------------------------------------------------------------------------------------------------------------------------------------------------------------------------------------------------------------------------------------------------------------------------------------------------------------------------------------------------------------------------------------------------------------------------------------------------------------------------------------------------------------------------------------------------------------------------------------------------------------------------------------------------------------------------------------------------------------------------------------------------------------------------------------------------------------------------------------------------------------------------------------------------------------------------------------------------------------------------------------------------------------------------------------------------------------------------------------------------------------------------------------------------------------------------------------------------------------------------------------------------------------------------------------------------------------------------------------------------------------------------------------------------------------------------------------------------------------------------------------------------------------------------------------------------------------------------------------------------------------------------------------------------------------------------------------------------------------------------------------------------------------------------------------------------------------------------------------------------------------------------------------------------------------------------------------------------------------------------------------------------------------------------------------------------------------------------------------------------------------------------------------------------------------------------------------------------------------------------------------------------------------------------------------------------------------------------------------------------------------------------------------------------------------------------------------------------------------------------------------------------------------------------------------------------------------------------------------------------------------------------------------------------------------------------------------------------------------------------------------------------------------------------------------------------------------------------------------------------------------------------------------------------------------------------------------------------------------------------------------------------------------------------------------------------------------------------------------------------------------------------------------------------------------------------------------------------------------------------------------------------------------
>Cyperus_ascocapensis
-------------------------------------------------------------------------------------------------------------------------------------------------------------------------------------------------------------------------------------------------------------------------------------------------------------------------------------------------------------------------------------------------------------------------------------------------------------------------------------------------------------------------------------------------------------------------------------------------------------------------------------------------------------------------------------------------------------------------------------------------------------------------------------------------------------------------------------------------------------------------------------------------------------------------------------------------------------------------------------------------------------------------------------------------------------------------------------------------------------------------------------------------------------------------------------------------------------------------------------------------------------------------------------------------------------------------------------------------------------------------------------------------------------------------------------------------------------------------------------------------------------------------------------------------------------------------------------------------------------------------------------------------------------------------------------------------------------------------------------------------------------------------------------------------------------------------------------------------------------------------------------------------------------------------------------------------------------------------------------------------------------------------------------------------------------------------------------------------------------------------------------------------------------------------------------------------------------------------------------------------------------------------------------------------------------------------------------------------------------------------------------------------------------------------------------------------------------------------------------------------------------------------------------------------------------------------------------------------------------------------------------------------------------------------------------------------------------------------------------------------------------------------------------------------------------------------------------------------------------------------------------------------------------------------------------------------------------------------------------------------------------------------------------------------------------------------------------------------------------------------------------------------------------------------------------------------------------------------------------------------------------------------------------------------------------------------------------------------------------------------------------------------------------------------------------------------------------------------------------------------------------------TTATGTTGGGTTTAAAGCAGGGGTTAAAGATTACAAACTTACTTATTATACTCCTGAGTATGAAACCAAAGATACTGATATCTTGGCAGCGTTCCGAGTAACTCCTCAACCTGGAGTCCCTCCTGAAGAAGCAGGAGCTGCAGTAGCGGCGGAATCTTCTACTGGTACATGGACAACTGTTTGGACTGATGGACTTACCAGTCTTGATCGTTACAAAGGGCGATGCTATCATATCGAACCTGTTGCTGGAGAAGAAAATCAATATATTGCCTATATAGCTTATCCTTTAGACCTTTTCGAAGAAGGTTCTGTTACTAACATGTTTACTTCTATTGTAGGTAATGTATTTGGTTTCAAAGCCTTACGAGCTCTACGCTTGGAAGACTTACGAATTCCTCCTGCTTATTCAAAAACTTTCCAAGGTCCACCTCACGGTATCCAAGTTGAAAGAGATAAGTTGAACAAGTATGGTCGTCCTCTATTGGGATGTACTATTAAACCAAAATTGGGATTATCCGCAAAGAATTACGGTAGAGCATGTTATGAATGTCTACGTGGTGGACTTGATTTTACCAAAGATGATGAAAATGTAAACTCACAACCATTTATGCGTTGGAGAGATCGTTTCTTGTTCTGTGCCGAAGCAATTTATAAAGCACAAGCCGAAACAGGTGAAATCAAAGGGCACTACTTGAATGCTACTGCAGCTACATCTGAAGAAATGATCAAAAGAGCAGTATTTGCTAAAGAATTAGGAGTTCCTATCATCATGCATGACTACTTAACTGGGGGATTCACTGCAAATACTAGTTTGTCTTTTTATTGCCGTGATAATGGTCTACTTCTGCACATCCACCGCGCAATGCATGCAGTTATTGATAGACAGAAAAACCATGGTATCCATTTCCGTGTACTAGCTAAAGCATTACGTATGTCTGGTGGAGATCATATTCACTCTGGTACAGTAGTAGGTAAACTGGAAGGTGAGCGTGAGATGACTTTAGGTTTTGTTGATTTACTACGTGATGATTATATTGAAAAAGATCGTAGCCGTGGTATCTTTTTCACTCAAGATTGGGTCTCTATGCCTGGTGTTATACCTGTGGCTTCAGGGGGTATCCATGTTTGGCATATGCCTGCTTTGACCGAAATCTTTGGAGATGATTCTGTACTTCAATTTGGTGGCGGAACCTTAGGACACCCTTGGGGAAATGCACCTGGTGCAGTAGCTAACAGGGTGGCTTTAGAAGCGTGCGTACAAGCTCGTAATGAAGGACGTGATCTTGCTCGTGAAGGTAATGAAATTATTCGCGCAGCAGCTAAATGGAGTCCAGAATTAGCC-----------------------------------------------------------------CCTTC-CCA-T--TTTCTTTCTATA-GTAATGAAAATGC-TCTTGGCTCG-ACATAA-TTTGTTCTGTT-------CAAAAAGCCAATTTCTAATTTCTA-----TTAGGTTGTCCGTAAACAGTACATGATGGAGC-TCGAAGTTTGATTTGTTTATCAAACAAGGGAAAGAATCTAGGGTTAGTGATAATTCAATTAATTCTAATGAATTTAGACCAATTTTG-TAAGTATA-TCTTAGTATCAGAATC-AG-AAAAAAATACAATTTGAACAAG---AAAAAAA---------ATATAAAGTGAAATTGTTGGATTGGAAACGGGTAA---AACTATTCTG-----A-------TTTTAAGGTGGAA-CGG------GAATGAATCCTTCG----TA-----TCTTTTT------TAT-----AAAGAAGGAAAT-CAAAAAGAAGGGGTGTTGCTTACCCTTTGAAAGGAATAAAGGTCTTCAAAATAATTTTTAAAACCTAAAGATTCCAAAAAGAATAAGGAAAGGATTCCGGAACAAGAAAATACC------TTTTTAAATTAT-----CTCAACA-GTGT-AATTGGATCAAATTGACATTTCTAAAAAGGTTAG-----AGAT---TCCCCC-AAAAGAGTTTAGAG-CAGCTCAAGAAATTC-----TTTCATAAGGATTTA---------TGAACTTTC-----TAAAAATTTTTTAATTAACTTGAGTCATG-------AGT----AAAAAAAA--TATTATGATATTTTTTT-----ATATAACGAAAAGGAAAAAG----GACTCTATTTGAATCAT------AGTATAATTCATGA-----TTTTCTGAGTCC---------------------ATTT-TGCA-----TT-CTATACAGAA-ATTTGAATTATTTTTCT----------------------------------------------------------------------------------------------------------------------------------------------------------------------------------------------------------------------------------------------------------------------------------------------------------------------------------------------------------------------------------------------------------------------------------------------------------------------------------------------------------------------------------------------------------------------------------------------------------------------------------------------------------------------------------------------------------------------------------------------------------------------------------------------------------------------------------------------------------------------------------------------------------------------------------------------------------------------------------------------------------------------------------------------------------------------------------------------------------------------------------------------------------------------------------------------------------------------------------------------------------------------------------------------------------------------------------------------------------------------------------------------------------------------------------------------------------------------------------------------------------------------------------------------------------------------------------------------------------------------------------------------------------------------------------------------------
>Cyperus_assimilis
--------------------------------------------------------------------------------------------------------------------------------------------------------------------------------------------------------------------------------------------------------------------------------------------------------------------------------------------------------------------------------------------------------------------------------------------------------------------------------------------------------------------------------------------------------------------------------------------------------------------------------------------------------------------------------------------------------------------------------------------------------------------------------------------------------------------------------------------------------------------------------------------------------------------------------------------------------------------------------------------------------------------------------------------------------------------------------------------------------------------------------------------------------------------------------------------------------------------------------------------------------------------------------------------------------------------------------------------------------------------------------------------------------------------------------------------------------------------------------------------------------------------------------------------------------------------------------------------------------------------------------------------------------------------------------------------------------------------------------------------------------------------------------------------------------------------------------------------------------------------------------------------------------------------------------------------------------------------------------------------------------------------------------------------------------------------------------------------------------------------------------------------------------------------------------------------------------------------------------------------------------------------------------------------------------------------------------------------------------------------------------------------------------------------------------------------------------------------------------------------------------------------------------------------------------------------------------------------------------------------------------------------------------------------------------------------------------------------------------------------------------------------------------------------------------------------------------------------------------------------------------------------------------------------------------------------------------------------------------------------------------------------------------------------------------------------------------------------------------------------------------------------------------------------------------------------------------------------------------------------------------------------------------------------------------------------------------------------------------------------------------------------------------------------------------------------------------------------------------------------------------------------------------------------------TACAAACTTACTTATTATACTCCTGAGTACGAAACCAAAGATACTGATATTTTGGCAGCGTTCCGAGTAACTCCTCAACCCGGAGTCCCTCCTGAAGAAGCAGGAGCTGCAGTAGCGGCGGAATCTTCTACTGGTACATGGACAACTGTTTGGACTGATGGACTTACCAGTCTTGATCGTTACAAAGGGCGATGCTATCATATCGAGCCTGTTGCTGGAGAAAAAAATCAATATATTGCCTATGTAGCTTATCCTTTAGACCTTTTCGAAGAAGGTTCTGTTACTAACATGTTTACTTCAATTGTAGGTAATGTATTTGGTTTCAAAGCCTTACGAGCTCTACGCTTGGAAGACTTACGAATTCCTCCTGCTTATTCAAAAACTTTCCAAGGTCCACCTCACGGTATCCTATCTGA------------------------------------------------------------------------------------------------------------------------------------------------------------------------------------------------------------------------------------------------------------------------------------------------------------------------------------------------------------------------------------------------------------------------------------------------------------------------------------------------------------------------------------------------------------------------------------------------------------------------------------------------------------------------------------------------------------------------------------------------------------------------------------------------------------------------------------------------------------------------------------------------------------------------------------------------------------------------------------------------CATCCACCA-T--TTTCTTTCTATA-GTAATGAAAATGC-TCTTGGCTCG-ACATAA-TTTGTTCTGTT-------CAAAAACCCAATTTCTAATTTTTA-----TTAGGTTGTCCGTAAACAGTACATGATGGAGC-TCGAAGTTTGATTTTTTTATCAAACAAGGGAAAGAATCTAGGGTTAGTAATAATTCAATTAATTCTAATTAATTTAGACCAATTTTG-TAAGTATA-TCTTAGTATCAGAATC-AG-AAAAAAATACAATTCGAACAAG-AAAAAAAAA---------ATAGAAAGTGAAATTG-----TTGGAAACTGGTAA---AACTATTCTG-----A-------TTTTAAGGTGGAA-CGG------GAATGAATCCTTCG----TA-----TTTATTT------TAT-----AAAGAAGGAAAT-CAAAAAGAAGGGGTGTTGCTTTCCCTTTGAAAGGAATAAAGGTCTTCAAAATATTTTAT-AAACCTAAAGATTCCAAAAAGAAAAAAGAAAGGATTCCGGAACAAGAAAATACT------TTTTTAAATTAT-----CTCAACA-GTGT-AATTGGATCAAATTGACAAATCTAAAAAGGTTAG-----AGATAAGACAAAC-AAAAGAGTTTAGAGACAGCTCAAGAAATTC-----TTTCATAAGGATTTA---------TGAACTTTC-----TAAAAATTTTTTATTTAACTTGAGTCATG-------AGT----AAAAAAAA--TATTATGATATTTTTTT-----ATATAACGAAAAGGAAAAAG----GACTCTATTTGAATCAT------AGTATAATTCATGA-----TTTTCTTAGTCC---------------------TTTT-TGCA-----TT-CTATACAGAA-ATTTGAATTATTTTTCTTGAGCCGTATGA-GGTG-AA-AATTTCATATACGTTTCTA-GGGGGACTTTTT-TTATCTATATTTATCCC-----------------------------------------------------------------------------------------------------------------------------------------------------------------------------------------------------------------------------------------------------------------------------------------------------------------------------------------------------------------------------------------------------------------------------------------------------------------------------------------------------------------------------------------------------------------------------------------------------------------------------------------------------------------------------------------------------------------------------------------------------------------------------------------------------------------------------------------------------------------------------------------------------------------------------------------------------------------------------------------------------------------------------------------------------------------------------------------------------------------------------------------------------------------------------------------------------------------------------------------------------------------------------------------------------------------------------------------------------------------------------------------------------------------------------------------------------------------------------------------------------------------------------------------------------------------------------------------------------------------------------
>Cyperus_blepharoleptos
---------GTATTTGCTTATGATTTTGGTTTAAATGCTTCTATTGAACCTAATAAAAAACTGATTAGCTATGATATTAAATCTAGTTTAATACTTGTAAAACGGTTAATTATTCGAATGTATCAACCGAATTCTTTGATGAATTCGGTTATTCAAAATTGTAACCAAAATCAAATTAATGAGCACAGCTCCTTTTTTTACGCTCATTTTTTTTCTCAGATGATATCTGAAGGTTTTAGTTTTGTTGTAGAAATTCCATTCTTTCTTCGATTTCTATTTTCTTCCTCTAAAAAAAAAATATCAAAATTGCAAAATTTACRATCTATTCATTCAACATTTTCTTTTTTARAGGACAAATTTTCCTATCTAAATAAGGTATTARATATACTAATACCTTATCCKGTCCATTTTRAAATCTTAGTTCAAATCCTTCAAKGCTGGATCCAARATATTCCTTCTTTGCATTTATTGCRATTCTTTCTATTCGATTATTCTAATTGGAATAGTCTCCTTATTTCAAAGAAATTGGCTTCTATTTCTATATTCTCAAAAG------AAAATATAAGACTCTCTCGTTTCTTATATAATTATTATGTATCTGAATATGAGTTTTTATTGTTCTTTATTCGTAAAAAATCTTCTTGTTTACGATTAACATCTTTTGGAACCTTTCTTGAGCGAATCTACTTCTATGGAAAAATAGAACAT------TTTAGAATAGTGCATCATATTTTTTTGAAGAAAACTTTATGGTTCTTCACAGATCCTCTCATGCACTATGTTCGATATCAAGGCAAAGCAATTCTAGCATCAAAAGGGACCGATCAATTTATGAAGAAATTGAAATATTGCTTTGTCTGTTTTTGGCAATATTATTTTCATTTTTGGTCTGAGTCTAATAGGTTTCATAGAAACCAATTCTCTTTTTATTCATTCTACTTTCTCGGTTATTTTTCAAGTGTAAAAAGAAATCCTTTGATGGTAAGGAGTCAAATATTGGAGGATTTTGTATTAATAGATACTTTTTTTAAGAGATTTGATACTCTAGTTCCAGTCGTTCCTCTCATTAGATCATTGTCTAAAGCTTCACTTTGTACTGTATTAGGACATCCTACTAGTAAACCAATCTGGACAGATTTATCAGATTGTGATATTATTAGTCGATTTGGTCAAATATATATAAATATTTTTCATTTTTATAGTGGATCTTCTAAAAAGAGAATTTTGTATCGAA---------------------------------------------------------------------------------------------------------------------------------------------------------------------------------------------------------------------------------------------------------------------------------------------------------------------------------------------------------------------------------------------------------------------------------------------------------------------------------------------------------------------------------------------------------------------------------------------------------------------------------------------------------------------------------------------------------------------------------------------------------------------------------------------------------------------GCTACCATGGTAGCAGCGGGAGTTTTTCTTGTAGCTCGACTGTTTCCTCTTTTCTTAATAACACCTTATATAATGGATATAATTTCTTTATTAGGTTTAATAACTTTATTTTTAGGAGCTACTTTGGCTCTTGCTCAAAAAGACATTAAAAGAAGCTTAGCCTATTCTACAATGTCTCAATTGGGTTATATTATATTGGCTTTAGGTATAGGCTCGTTTCGAGCTGCTTTATTTCATTTGATAACTC------------------------ATGCTTACTCTAAGGCTTTATTATTTTTAGGATCTGGATCTATTATTCATTCAATGGAACCTGTTGTTGGATATTCACCGGATAAAAATCAAAATATGGTTCTTATGGGTGGTTTAACTAACTATATCCCAATTACAAAAACTGCCTTTTTATTGGGTACACTCTCTCTTTGTGGTATTCCACCCCTTGCCTGTTTCTGGTCTAAAGATGAGATTCTTAGTAATAGTTGGTTACATTCTCCAATTTATGGAATAATAGCTTATTTCACTGCAGGATTAACAGCATTTTATATGTTTCGAGTATACTTACTTACTTTTGATGGATATTTACGTATTAATTTTCAAGCTTATAGTAGT---------AATTTCTTTTATTCAATATCTCTATGGGGTAAAAGCACATGTGACAAATCAAATACCAATAGAAGTTTGCCTTTATCAAAAAAAAATAAAAAAGTCTCCTTTTTTTCAAAAGAAAAA------AAGAATAGTCTAAGAAATAAGATATATTGCTTCAATATTTTTGAAG------CAAATAAATATACTTCTTTATTTCCTCATGAATCAGACAATACTATGCTAATTCCTCTTCTCCTATTAATAATTTTTACTGTGTTCATTGGTTTAATAGGAATTCACTTTGATGTAAGAGGACTAGATCTTGATTTATTATCAAGATGGTTAACTTTATCAAAAAATTTTTTCATCGAAAGTTCAAATCAAGATGTAATTTTTTATGAGTTCTTGCAAAATGTAATTTTTTCAGTAAGTATAGCAACTTTTGGATTATGCATAGCATTCATTTTTTATGGATCTATAAATTCCTTTTTTCCGAATTTATTTCTTATTAATTCTT---------TTTTAAAAAAAGGTGTTAAA------------------------------------------------------------------------------------------------------------------------------------------------------------------------------------------TTATGTTGGGTTTAAAGCAGGGGTTAAAGATTACAAACTTACTTATTATACTCCTGAGTACGAAACCAAAGATACTGATATCTTGGCAGCGTTCCGAGTAACTCCTCAACCCGGAGTCCCTCCTGAAGAAGCAGGAGCTGCAGTAGCGGCGGAATCTTCTACTGGCACATGGACAACTGTTTGGACTGATGGACTTACCAGTCTTGATCGTTACAAAGGGCGATGCTATCATATCGAGCCTGTTCCTGGAGAAGAAAATCAATATATTGCCTATGTAGCTTATCCTTTAGACCTTTTCGAAGAAGGTTCTGTTACTAACATGTTTACTTCAATTGTAGGTAATGTATTTGGTTTCAAAGCCTTACGAGCTCTACGCTTGGAAGACTTACGAATTCCTCCTGCTTATTCAAAAACTTTCCAAGGTCCACCTCACGGTATCCAATCTGAAAGAGATAAGTTGAACAAGTATGGTCGTCCTCTATTGGGATGTACTATTAAACCAAAATTGGGACTATCCGCAAAGAATTACGGTAGAGCATGTTATGAATGTCTACGTGGTGGACTTGATTTTACCAAAGATGATGAAAACGTAAACTCACAACCATTTATGCGTTGGAGAGATCGTTTCTTGTTCTGTGCCGAAGCAATTTATAAATCACAAGCCGAAACAGGTGAAATCAAAGGGCACTACTTGAATGCTACTGCAGCTACATCTGAAGAAATGCTAAAAAGAGCAGTATTTGCTAGAGAATTAGGAGTTCCTATCATCATGCATGACTACTTAACTGGGGGATTCACTGCAAATACTAGTTTGGCTTTTTATTGCCGTGATAATGGTCTACTTCTGCACATCCACCGCGCAATGCATGCAGTTATTGATAGACAGAAAAACCACGGTATGCATTTCCGTGTACTAGCTAAAGCATTACGTATGTCTGGTGGAGATCATATTCACGCTGGTACAGTAGTAGGTAAACTGGAAGGGGAGCGTGAGATGACTTTAGGTTTTGTTGATTTACTACGTGATGATTATATTGAAAAAGATCGTAGCCGTGGTATCTTTTTCACTCAAGATTGGGTCTCTATGCCTGGTGTTATACCTGTGGCTTCAGGGGGTATCCATGTTTGGCATATGCCTGCTTTGACTGAAATCTTTGGAGATGATTCTGTACTTCAATTTGGTGGCGGAACCTTAGGACACCCTTGGGGAAATGCACCTGGTGCAGTAGCTAACAGGGTGGCTTTAGAAGCGTGCGTACAAGCTCGTAATGAAGGACGTGATCTTGCTCGTGAAGGTAATGAAATTATTCGCGCAGCAGCTAAATGGAGTCCAGAATTAGCC-------------------------------------------------------------------------------------------------------------------------------------------------------------------------------------------------------------------------------------------------------------------------------------------------------------------------------------------------------------------------------------------------------------------------------------------------------------------------------------------------------------------------------------------------------------------------------------------------------------------------------------------------------------------------------------------------------------------------------------------------------------------------------------------------------------------------------------------------------------------------------------------------------------------------------------------------------------------------------------------------------------------------------------------------------------------------------------------------------------------------------------------------------------------------------------------------------------------------------------------------------------------------------------------------------------------------------------------------------------------------------------------------------------------------------------------------------------------------------------------------------------------------------------------------------------------------------------------------------------------------------------------------------------------------------------------------------------------------------------------------------------------------------------------------------------------------------------------------------------------------------------------------------------------------------------------------------------------------------------------------------------------------------------------------------------------------------------------------------------------------------------------------------------------------------------------------------------------------------------------------------------------------------------------------------------------------------------------------------------------------------------------------------------------------------------------------------------------------------------------------------------------------------------------------------------------------------------------------------------------------------------------------------------------------------------------------------------------------------------------
>Cyperus_brasiliensis
-------------------------------------------------------------------------------------------------------------------------------------------------------------------------------------------------------------------------------------------------------------------------------------------------------------------------------------------------------------------------------------------------------------------------------------------------------------------------------------------------------------------------------------------------------------------------------------------------------------------------------------------------------------------------------------------------------------------------------------------------------------------------------------------------------------------------------------------------------------------------------------------------------------------------------------------------------------------------------------------------------------------------------------------------------------------------------------------------------------------------------------------------------------------------------------------------------------------------------------------------------------------------------------------------------------------------------------------------------------------------------------------------------------------------------------------------------------------------------------------------------------------------------------------------------------------------------------------------------------------------------------------------------------------------------------------------------------------------------------------------------------------------------------------------------------------------------------------------------------------------------------------------------------------------------------------------------------------------------------------------------------------------------------------------------------------------------------------------------------------------------------------------------------------------------------------------------------------------------------------------------------------------------------------------------------------------------------------------------------------------------------------------------------------------------------------------------------------------------------------------------------------------------------------------------------------------------------------------------------------------------------------------------------------------------------------------------------------------------------------------------------------------------------------------------------------------------------------------------------------------------------------------------------------------------------------------------------------------------------------------------------------------------------------------------------------------------------------------------------------------------------------------------------------------------------------------------------------------------------------------------------------------------------------------------------------------------------------------------------------------------------------------------------------------------------------------------------------------------------------------------------------TTATGTTGGGTTTAAAGCAGGGGTTAAAGATTACAAACTTACTTATTATACTCCTGAGTATGAAACCAAAGATACTGATATCTTGGCAGCGTTCCGAGTAACTCCTCAACCTGGAGTCCCTCCTGAAGAAGCAGGAGCTGCAGTAGCGGCGGAATCTTCTACTGGTACATGGACAACTGTTTGGACTGATGGACTTACCAGTCTTGATCGTTATAAAGGGCGATGCTATCATATCGAACCTGTTGCTGGAGAAGAAAATCAATATATTGCCTATATAGCTTATCCTTTAGACCTTTTCGAAGAAGGTTCTGTTACTAACATGTTTACTTCTATTGTAGGTAATGTATTTGGTTTCAAAGCCTTACGAGCTCTACGCTTGGAAGACTTACGAATTCCTCCTGCTTATTCAAAAACTTTCCAAGGTCCACCTCACGGTATCCAAGTTGAAAGAGATAAGTTGAACAAGTATGGTCGTCCTCTATTGGGATGTACTATTAAACCAAAATTGGGATTATCCGCAAAGAATTACGGTAGAGCATGTTATGAATGTCTACGTGGTGGACTTGATTTTACCAAAGATGATGAAAATGTAAACTCACAACCATTTATGCGTTGGAGAGATCGTTTCTTGTTCTGTGCCGAAGCAATTTATAAAGCACAAGCCGAAACAGGTGAAATCAAAGGGCACTACTTGAATGCTACTGCAGCTACATCTGAAGAAATGATCAAAAGAGCAGTATTTGCTAAAGAATTAGGAGTTCCTATCATCATGCATGACTACTTAACTGGGGGATTCACTGCAAATACTAGTTTGTCTTTTTATTGCCGTGATAATGGTCTACTTCTGCACATCCACCGCGCAATGCATGCAGTTATTGATAGACAGAAAAACCATGGTATCCATTTCCGTGTACTAGCTAAAGCATTACGTATGTCTGGTGGAGATCATATTCACTCTGGTACAGTAGTAGGTAAACTGGAAGGTGAGCGTGAGATGACTTTAGGTTTTGTTGATTTACTACGTGATGATTATATTGAAAAAGATCGTAGCCGTGGTATCTTTTTCACTCAAGATTGGGTCTCTATGCCTGGTGTTATACCTGTGGCTTCAGGGGGTATCCATGTTTGGCATATGCCTGCTTTGACCGAAATCTTTGGAGATGATTCTGTACTTCAATTTGGTGGCGGAACCTTAGGACACCCTTGGGGAAATGCACCTGGTGCAGTAGCTAACAGGGTGGCTTTAGAAGCGTGCGTACAAGCTCGTAATGAAGGACGTGATCTTGCTCGTGAAGGTAATGAAATTATTCGCGCAGCAGCTAAATGGAGTCCAGAATTAGCC-------------------------------------------------------------------------------------------------------------------------------------------------------------------------------------------------------------------------------------------------------------------------------------------------------------------------------------------------------------------------------------------------------------------------------------------------------------------------------------------------------------------------------------------------------------------------------------------------------------------------------------------------------------------------------------------------------------------------------------------------------------------------------------------------------------------------------------------------------------------------------------------------------------------------------------------------------------------------------------------------------------------------------------------------------------------------------------------------------------------------------------------------------------------------------------------------------------------------------------------------------------------------------------------------------------------------------------------------------------------------------------------------------------------------------------------------------------------------------------------------------------------------------------------------------------------------------------------------------------------------------------------------------------------------------------------------------------------------------------------------------------------------------------------------------------------------------------------------------------------------------------------------------------------------------------------------------------------------------------------------------------------------------------------------------------------------------------------------------------------------------------------------------------------------------------------------------------------------------------------------------------------------------------------------------------------------------------------------------------------------------------------------------------------------------------------------------------------------------------------------------------------------------------------------------------------------------------------------------------------------------------------------------------------------------------------------------------------------------------------
>Cyperus_brevifolius
---------GTATTTGCTTATGATTATGGTTTAAAAGCTTCTATTGAAGCTAATAAAAAACTGATTAGCTATGATATTAAATCTAGTTTAATACTTGTAAAACGCTTAATTATTCGGTTGTATCAACCGAATTCTTTGATGAATTCGGTTATTCAAAATTGTAACCAAAATCAAATTAATGAGCACAACCGCTTTTTTTACGCTCATTTTTTTTCTCAGATGATATCTGAAGGTTTTAGTTTTGTTGTAGAAATTCCATTCTTTCTTCGATTTCTATTTTCCTCCTCTAAAAAAAAAATATCAAAATTGCAAAATTTACRATCTATTCATTCAACATTTTCTTTTTTARAGGACAAATTTTCCTATTTAAATAAKGKGTTARATATACTAATACCTTATCCTGTCCATTTTGAAATCTTAGTTCAAATCCTTCAATGCTGGATCCAARATATTCCTTCTTTGCATTTATTGAGATTCTTTCTCTTCGATTATTCTAATTGGAATAGTCTCATTATTTCAAAGAAATTATCTTCTATTTCTATATTCTCAAAAG------AAAATATAAGACTCTCTCGTTTCTTATATAATTATTATGTATCTGAATATGAGTTTTTATTCTTGTTTATTCGTAAAAAATCTTCTTGTTTACGATTAACATCTTTTGGAACCTTTCTTGAGCGAATCTACTTCTATGGAAAAATAGAACAT------TTTAGAATAGTACATCATATTTTTTTGAAGAAAACTTTATGGTTCTTCACAGATCCTCTCATGCACTATGTTCGATATCAAGGCAAAGCAATTCTAGCATCAAAAGGGACCTATCAATTTATGAAGAAATTGAAATATTGCTTTATTTGTTTTTGGCAATATTATTTTCATTTTTGGTCTGAGTCTAATAGGTTTCATAGAAACAAATTTTCTTATTATTCATTCTACTTTCTCGGTTATTTTTCAAGTGTAAAAATAAATCCTTTGATGGTAAGGAGTCAAATATTGGAGGATTTTGTATTAATAGATACTCTTTTTAAGAGATTTGATACTCTAGTTCCAGTCGTTCCTCTCATTAGATCATTGTCTAAAGCTTCACTTTGTACTGTATTAGGACATCCTACTAGTAAACCAATTTGGACAGATTTATCAGATTATGATATTATTAGTCGATTTGGTCAAATATATAAAAATATTTTTCATTTTTATAGTGGATCTTCTAAAAAGAGAATTTTGTATCGAA---------------------------------------------------------------------------------------------------------------------------------------------------------------------------------------------------------------------------------------------------------------------------------------------------------------------------------------------------------------------------------------------------------------------------------------------------------------------------------------------------------------------------------------------------------------------------------------------------------------------------------------------------------------------------------------------------------------------------------------------------------------------------------------------------------------------GCTACCATGGTAGCAGCGGGAGTTTTTCTTGTAGCTCGACTGTTTCCTCTTTTCTTAATAACACCTTATATAATGGATATAATTTCTTCAATAGGTTTAATAACTTTATTTTTAGGAGCTACTTTGGCTCTTGCTCAAAAAGACATTAAAAGAAGCTTAGCCTATTCTACAATGTCTCAATTGGGTTATATTATAATGGCTTTAGGTATAGGCTCGTTTCGAGCTGCTTTATTTCATTTGATAACCC------------------------ATGCTTACTCTAAGGCTTTATTATTTTTAGGATCTGGATCCATTATTCATTCAATGGAACCTGTTGTTGGATATTCACCGGATAAAAATCAAAATATGGTTTTTATGGGTGGTTTAAATAACTATATCCCAATTACAAAAACTGCTTTTTTATTGGGTACACTCTCTCTTTGTGGTATTCCACCCCTTGCTTGTTTCTGGTCTAAAGATGAGATTCTTAGTAATAGTTGGTTACATTCTCCAATTTATGGGATAATAGCCTATTTCACTGCAGGATTAACAGCATTTTATATGTTTCGAGTATACTTACTTACTTTTGATGGATATTTACGTATTAATTTTCAAGCTTATAGTAGTACTAAAACAAATTTCTTTTATTCAATATCTTTATGGGGTAAAAGCACATGTAACAAATCAAATACCAATAGAAGTTTGCCTTTATCAAAAATAAATAACAAAGTCTCCTTTTTTTCAAAAGAAAAA------AAGAATAGTCTAAGAAATAAAATATACTGCTTCAATATTTTTGAAG------CAAATAAATATACTTCTTTATTTCCTCATGAATCAGACAATACTATGTTAATACCTCTTCTCCTATTAATAGTTTTTACTGTGTTCATTGGTTTAATAGGAATTCACTTTGATGGAAGCGGACTAGATCTTGATTTATTATCAAGATGGTTAACTTTATCAAAAAATTCTTTCATCGAAAGTTCAAATCAATATGTAATTTTTTATGAGTTCTTGCAAAATGTAATTTTTTCAGTAAGTATAGCAACTTTTGGATTATCCATAGCATTCATTTTTTATGGATCTATAAATTCCTTTTTTCCGAATTTATTTCTTATTAATTTAT---------TTTTCAAAAAAGGTATTAAA------------------------------------------------------------------------------------------------------------------------------------------------------------------------------------TAAAGTAGGTGTTGGGTTTAAAGCAGGGGTTAAAGATTACAAACTTACTTATTATACTCCTGAGTACGAAACCAAAGATACTGATATCTTGGCAGCGTTCCGAGTAACTCCTCAACCTGGAGTCCCTCCTGAAGAAGCAGGAGCTGCAGTAGCGGCGGAATCTTCTACTGGTACATGGACAACTGTTTGGACTGATGGACTTACCAGTCTTGATCGTTACAAAGGGCGATGCTATCATATCGAACCTGTTGCTGGAGAAGAAAATCAATATATTGCCTATATAGCTTATCCTTTAGACCTTTTCGAAGAAGGTTCTGTTACTAACATGTTTACTTCTATTGTAGGTAATGTATTTGGTTTCAAAGCCTTACGAGCTCTACGCTTGGAAGACTTACGAATTCCTCCTGCTTATTCAAAAACTTTCCAAGGTCCACCTCACGGTATCCAAGCTGAAAGAGATAAGTTGAACAAGTATGGTCGTCCTCTATTGGGATGTACTATTAAACCAAAATTGGGATTATCCGCAAAGAATTACGGTAGAGCATGTTATGAATGTCTACGTGGTGGACTTGATTTTACCAAAGATGATGAAAACGTAAACTCACAACCATTTATGCGTTGGAGAGATAGTTTCTTGTTCTGTGCCGAAGCAATTTATAAAGCACAAGCCGAAACAGGTGA------------------------------------------------------------------------------------------------------------------------------------------------------------------------------------------------------------------------------------------------------------------------------------------------------------------------------------------------------------------------------------------------------------------------------------------------------------------------------------------------------------------------------------------------------------------------------------------------------------------------------------------------------------------------------------------------------------------------------------------------------------CATCCACCA-T--TTTCTTTCTATA-GTAATGAAAATGC-TCTTGGCTCG-ACATAA-TTTGTTCTGTT-------CAAAAAGCCAATTTCTAATTTCTA-----TTAGGTTGTCCGTAAACAGTACATGATGAAGC-TCGAAGTTTGATTTTTTTATCAAACAAGGGAAAGAATCTAGGGTTAGTGATAATTCAATTAATTCTAATTAATTTAGACCAATTTTG-TAAGTATA-TCTTAGTATCAGAATC-AG-AAAAAAATACAATTCGAACAAG-AAAAAAAAAATATATATTATATAAAGTGAAATTC-----TTGGAAACTGGTAA---AACTATTCTG-----A-------TTTTAAGGTGGAA-CGG------GAATGAATCCTTCG----TA-----TTTATTT------TAT-----AAAGAAGGAAAT-CAAAAAGAAGGGGTGTTGTTTTCCCTTTGAAAGGAATAAAGGTCTTCAAAATAATTTAT-AAACCTAAAGATTCCAAAAAGAAAAAAGAAAGGATTCCGGAACAAGAAAATACT------TTTTTAAATTAT-----CTCAACA-GTGT-AATTCGATCAAATTGAAAAATCTAAAAAGGTTAG-----AGATAAAACAAAC-AAAAGAGTTTAGAGACAGCTCAAGAAATTC-----TTTCATAAGGATTTA---------TGAACTTTC-----TAAAAATTTTTTATTTAACTTGAGTCATG-------AGT----AAAAAAAA--TATTATGATATTTTTTTATATAATATAACGAAAAGGAAAAAG----GACTCTATTTGAATCAT------AGTATAATTCATGA-----TTTTCTGAGTCC---------------------ATTT-TGCA-----TT-CTATACAGAA-ATTTGAATTATTTTTCTTGAGCCGTATGA-GATG-AA-AATTTCATATACGATGT---AGGGGACTTTTT-TTATCTATATCTATCCC-------------------------------------------------------------------------------------------------------------------------------------------------------------------------------------------------------------------------------------------------------------------------------------------------------------------------------------------------------------------------------------------------------------------------------------------------------------------------------------------------------------------------------------------------------------------------------------------------------------------------------------CCAATAAAA-----ATCCCATTTTATTT------------------------------------------------------------------------------------------AATAATTGT------TCCTCGGTGTT-----------------------------------------------------------------------------------------------------ATCACTTGYTTC------------------T------TTGATTTTG-ATGAAAAAGTGAAAAAAGATTTACTAA-------------------------------------------------------------------------ACTTTCTAAT-TCATTCTAGTTTTTCATTTGTCTATCCCCAA-----TA------------------AAAAGCCCATTTGATTTCCTAAA---TTTTTCTTCTTTT--TTT-------------TGATTTTGATGAAAAAGTA--AAAAAAG-ATTTACTAAACTTTC----TAATTCATTCTAGTTTTTC--ATTTGGCAAATAGATCTTC---AAAAAAAATGCATTTTATACAATATT--------------------TCTA---------TATGCTTTTATT------------------TTAA----ATATGAAAAGAATCT---------AAGCATAGGCAAAGAATC---------------------TCTATATTGAAATAATTACCA---------ATTAATATTTATAT-------------TACCAATTAATATAAATATTTTAACAT------------------------------------------------TTTTTTAATTGACGTAGATACAAGGGTATAGGTA----CGAGTATTCTACTCA
>Cyperus_compressus
---------------GCTTATGATTATGGTTTAAATGTTTCTATTGAACCTAATAAAAAACTGATTAGCTATGATATTAAATCTAGTTTAATACTTGTAAAACGCTTAATTATTCGGTTGTATCAACCGAATTCTTTGATGAATTCGGTTATTCAAAATTGTAACCAAAATCAAATTAATGAGCACAACCGCTTTTTTTACGCTCATTTTTTTTCTCAGATGATATCTGAAGGTTTTAGTTTTGTTGTAGAAATTCCATTCTTTCTTCGATTTCTATTTTCCTCCTCTAAAAAAAAAATATCAAAATTGCAAAATTTACRATCTATTCATTCAACATTTTCTTTTTTARAGGACAAATTTTCCTATTTAAATAAKGKGTTARATATACTAATACCTTATCCTGTCCATTTTGAAATCTTAGTTCAAATCCTTCAATGCTGGATCCAARATATTCCTTCTTTGCATTTATTGARATTCTTTCTCTTCGATTATTCTAATTGGAATAGTCTCATTATTTCAAAGAAATTAGCTTCTATTTCTATATTCTCAAAAG------AAAATATAAGACTCTCTCGTTTCTTATATAATTATTATGTATCTGAATATGAGTTTTTATTCTTGTTTATTCGTAAAAAATCTTCTTGTTTACGATTAACATCTTTTGGAACCTTTCTTGAGCGAATCTACTTCTATGGAAAAATAGAACAT------TTTAGAATAGTACATCATATTTTTTTTAAGAAAACTTTTTGGTTCTTCACAGATCCTCTCATGCACTATGTTCGATATCAAGGCAAAGCAATTCTAGCATCAAAAGGGACCTATCAATTTATGAAGAAATTGAAATATTGCTTTATCTGTTTTTGGCAATATTATTTTCATTTTTGGTCTGAGTCTAATAGGTTTCATAGAAACAAATTCTCTTATTATTCATTCTACTTTCTCGGTTATTTTTCAAGTGTAAAAATAAATCCTTTGATGGTAAGGAGTCAAATATTGGAGGATTTTGTATTAATAGATACTCTTTTTAAGAGATTTGATACTCTAGTTCCAGTCGTTCCTCTCATTAGATCATTGTCTAAAGCTTCACTTTGTACTGTATTAGGACATCCTACTAGTAAACCAATTTGGACAGATTTATCAGATTATGATATCATTAGTCGATTTGGTCAAATATATAAAAATATTTTTCATTTTTATAGTGGATCTTCTAAAAAGAGAATTTTGTATCGAA------------------------------------------------------------------------------------------------------------------------------------------------------------------------------------------------------------------------------------------------------------------------------------------------------------------------------------------------------------------------------------------------------------------------------------------------------------------------------------------------------------------------------------------------------------------------------------------------------------------------------------------------------------------------------------------------------------------------------------------------------------------------------------------------------------------------------GTAGCAGCGGGAGTTTTTCTTGTAGCTCGACTGTTTCCTCTTTTCTTAATAACACCTTATATAATGGATATAATTTCTTCAATAGGTTTAATAACTTTATTTTTAGGAGCTACTTTGGCTCTTGCTCAAAAAGACATTAAAAGAAGCTTAGCGTATTCTACAATGTCTCAATTGGGTTATATTATAATGGCTTTAGGTATAGGCTCGTTTCGAGCTGCTTTATTTCATTTGATAACCC------------------------ATGCTTACTCTAAGGCTTTATTATTTTTAGGATCTGGATCCATTATTCATTCAATGGAACCTGTTGTTGGATATTCACCAGATAAAAATCAAAATATGGTTTTTATGGGTGGTTTAACTAACTATATCCCAATTACAAAAACTGCTTTTTTATTGGGTACACTCTCTCTTTGTGGTATTCCACCCCTTGCTTGTTTCTGGTCTAAAGATGAGATTCTTAGTAATAGTTGGTTACATTCTCCAATTTATGGGATAATAGCTTATTTCACTGCAGGATTAACAGCATTTTATATGTTTCGAGTATACTTACTTACTTTTGATGGATATTTACGTATTAATTTTCAAGCTTATAGTAGTACTAAAACAAATTTCTTTTATTCAATATCTTTATGGGGTAAAAGCACATGTAACAAATCAAATACCAATAGAAGTTTGCCTTTATCAAAAATAAATAAAAAAGTCTCCTTTTTTTCAAAAGAAAAA------AAGAATAGTCTAAGAAATAAAATATACTGCTTCAATATTTTTGAAG------CAAATAAATATACTTCTTTATTTCCTCATGAATCAGACAATACTATGTTAATCCCTCTTCTCCTATTAATAGTTTTTACTGTGTTCATTGGTTTAATAGGAATTCACTTTGATGGAAGCGGACTAGATCTTGATTTATTATCAAGATGGTTAACTTTATCAAAAAATTCTTTCATCGAAAGTTCAAATCAATATGTAATTTTTTATGAGTTCTTGCAAAATGTAATTTTTTCAGTAAGTATAGCAACTTTTGGATTATCCATAGCATTCATTTTTTATGGATCTATAAATTCCTTTTTTCCGAATTTATTTCTTATTAATTTAT---------TTTTCAAAAAAGGTGTTAAA-------------------------------------------------------------------------------------------------------------------------------------------------------------------------------------------------------------------------TACAAACTTACTTATTATACTCCTGAGTACGAAACCAAAGATACTGATATCTTGGCAGCGTTCCGAGTAACTCCTCAACCTGGAGTCCCTCCTGAAGAAGCAGGAGCTGCAGTAGCGGCGGAATCTTCTACTGGTACATGGACAACTGTTTGGACTGATGGACTTACCAGTCTTGATCGTTACAAAGGGCGATGCTATCATATCGAACCTGTTGCTGGAGAAGAAAATCAATATATTGCCTATATAGCTTATCCTTTAGACCTTTTCGAAGAAGGTTCTGTTACTAACATGTTTACTTCTATTGTAGGTAATGTATTTGGTTTCAAAGCCTTACGAGCTCTACGCTTGGAAGACTTACGAATTCCTCCTGCTTATGCAAAAACTTTCCAAGGTCCACCTCACGGTATCCAAGCTGAAAGAGATAAGTTGAACAAGTATGGTCGTCCTCTATTGGGATGTACTATTAAACCAAAATTGGGATTATCCGCAAAGAATTACGGTAGAGCATGTTATGAATGTCTACGTGGTGGACTTGATTTTACCAAAGATGATGAAAACGTAAACTCACAACCATTTATGCGTTGGAGAGATCGTTTCTTGTTCTGTGCCGAAGCAATTTATAAAGCACAAGCCGAAACAGGTGAAATCAAAGGGCACTACTTGAATGCTACTGCAGGTACATCTGAAGAAATGATCAAAAGAGCAGTATTTGCTAGAGAATTAGGAGTTCCTATCATCATGCATGACTACATAACTGGGGGATTCACTGCAAATACTAGTTTGTCTTTTTATTGCCGTGATAATGGTCTACTTCTGCACATCCACCGCGCAATGCATGCAGTTATTGATAGACAGAAAAACCATGGTATTCATTTCCGTGTACTAGCTAAAGCATTACGTATGTCTGGTGGAGATCATATTCACTCTGGTACAGTAGTAGGTAAACTGGAAGGTGAGCGTGAGATGACTTTAGGTTTTGTTGATTTACTACGTGATGATTATATTGAAAAAGATCGTAGCCGTGGTATCTTTTTCACTCAAGATTGGGTCTCTATGCCTGGTGTTATACCTGTGGCTTCAGGGGGTATCCATGTTTGGCATATGCCTGCTTTGACCGAAATCTTTGGAGATGATTCTGTACTTCAATTTGGTGGCGGAACCTTAGGACACCCTTGGGGAAATGCACCTGGTGCAGTAGCTAACAGGGTGGCTTTAGAAGCGTGCGTACAAGCTCGTAATGAAGGACGT--------------------------------------------------------------------------------------------------------------------------------CATCCACCA-T--TTTCTTTCTATA-GTAATGAAAATGC-TCTTGGCTCG-ACATAA-TTTGTTCTGTT-------CAAAAAGCCAATTTCTAATTTCTA-----TTAGGTTGTCCGTAAACAGTACATGATGGAGC-TCGAAGTTTGATTTTTTTATCAAACAAGGGAAAGAATCTAGGGTTAGTGATAATTCAATTAATTCTAATTAATTTAGACCAATTTTG-TAAGTATA-TCTTAGTATCAGAATC-AG-AAAAAAATACAATTCGAACAAG-AAAAAAAAA---------ATTTAAAGTGAAATTC-----TTGGAAACTGGTAA---AACTATTCTG-----A-------TTTTAAGGTGGAA-CGA------GAATGAATCCTTCG----TA-----TTTATTT------TAT-----AAAGAAGGAAAT-CAAAAAGAAGGGGTGTTGCTTTCCCTTTGAAAGGAATAAAGGTCTTCAAAATAATTTCT-AAACCTAAAGATTCCAAAAAG-AAAAAGAAAGGATTCCGGAACAAGAAAATACT------TTTTTAAATTAT-----CTCAACA-GTGT-AATTCGATCAAATTGACAAATCTAAAAAGGTTAG-----AGATAAAACAAAC-AAAAGAGTTTAGAGACAGCTCAAGAAATTC-----TTTCATAAGGATTTA---------TGAACTTTC-----TAAAAATTTTTTATTTAACTTGAGTCATG-------AGT----AAAAAAAA--TATTATGATATTTTTTT-----ATATAACGAAAAGGAAAAAG----GACTCTATTTGAATCAT------AGTATAATTCATGA-----TTTTCTGAGTCC---------------------ATTT-TGCA-----TT-CTATACAGAA-ATTTGAATTATTTTTCTTGAGCCGTATGA-GATG-AA-AATTTCATATACGTTTCTA-GGGAGACTTTTT-TTATCTATAACTATCCC-----------------------------------------------------------------------------------------------------------------------------------------------------------------------------------------------------------------------------------------------------------------------------------------------------------------------------------------------------------------------------------------------------------------------------------------------------------------------------------------------------------------------------------------------------------------------------------------------------------------------------------------------------------------------------------------------------------------------------------------------------------------------------------------------------------------------------------------------------------------------------------------------------------------------------------------------------------------------------------------------------------------------------------------------------------------------------------------------------------------------------------------------------------------------------------------------------------------------------------------------------------------------------------------------------------------------------------------------------------------------------------------------------------------------------------------------------------------------------------------------------------------------------------------------------------------------------------------------------------------------------
>Cyperus_croceus
---------------GCTTATGATTATGGTTTAAATGCTTCTATTGAACCTAATAAAAAACTGATTAGCTATGATATTAAATCTAGTTTAATACTTGTAAAACGCTTAATTATTCGGTTGTATCAACCGAATTCTTTGATGAATTCGGTTATTCAAAATTGTAACCAAAATCAAATTAATGAGCACAACCGCTTTTTTTACGCTCATTTTTTTTCTCAGATGATATCTGAAGGTTTTAGTTTTGTTGTAGAAATTCCATTCTTTCTTCGATTTCTATTTTCCTCCTCTAAAAAAAAAATATCAAAATTGCAAAATTTACRATCTATTCATTCAACATTTTCTTTTTTARAGGACAAATTTTCCTATTTATCTAAKGTATTARATATACTAATACCTTATCCKGTCCATTTTGAAATCTTAGTTCAAATCCTTCAAKGCTGGATCCAARATATTCCTTCTTTGCATTTATTGAGATTCTTTCTCTTCGATTATTCTAATTGGAATAGTCTCATTATTTCAAAGAAATTAGCTTCTATTTCTATATTTTCAAAAG------AAAATATAAGACTCTCTCGTTTCTTATATAATTATTATGTATCTGAATATGAGTTTTTATTCTTGTTTATTCGTAAAAAATCTTCTTGTTTACGATTAACATCTTTTGGAACCTTTCTTGAGCGAATCTACTTCTATGGAAAAATAGAACAT------TTTAGAATAGTACATCATATTTTTTTGAAGAAAACTTTATGGTTCTTCACAGATCCTCTCATGCACTATGTTCGATATCAAGGCAAAGCAATTCTAGCATCAAAAGGGACCGATCAATTTATGAAGAAATTGAAATATTTCTTTATCTGTTTTTGGCAATATTATTTTCATTTTTGGTCTGAGTCTAATAGGTTTCATAGAAACAAATTCTCTTATTATTCATTCTACTTTCTCGGTTATTTTTCAAGTGTAAAAATAAATCCTTTGATGGTAAGGAGTCAAATATTGGAGGATTTTGTATTAATAGATACTCTTTTTAAGAGATTTGATACTCTAGTTCCAGTCGTTCCTCTCATTAGATCATTGTCTAAAGCTTCACTTTGTACTGTATTAGGACATCCTACTAGTAAACCAATTTGGACAGATTTATCAGATTATGATATTATTAGTCGATTTGGTCAAATATATAAAAATATTTTTCATTTTTATAGTGGATCTTCTAAAAAGAGAATTTTGTATCGAA---------------------------------------------------------------------------------------------------------------------------------------------------------------------------------------------------------------------------------------------------------------------------------------------------------------------------------------------------------------------------------------------------------------------------------------------------------------------------------------------------------------------------------------------------------------------------------------------------------------------------------------------------------------------------------------------------------------------------------------------------------------------------------------------------------------------GCTACCATGGTAGCAGCGGGAGTTTTTCTTGTAGCTCGACTGTTTCCTCTTTTCTTAATAACACCTTATATAATGGATATAATTTCTTCAATAGGTTTAATAACTTTATTTTTAGGAGCTACTTTGGCTCTTGCTCAAAAAGACATTAAAAGAAGCTTAGCCTATTCTACAATGTCTCAATTGGGTTATATTATAATGGCTTTAGGTATAGGCTCGTTTCGAGCTGCTTTATTTCATTTGATAACCC------------------------ATGCTTACTCTAAGGCTTTATTATTTTTAGGATCTGGATCCATTATTCATTCAATGGAACCTGTTGTTGGATATTCACCGGATAAAAATCAAAATATGGTTTTTATGGGTGGTTTAACTAACTATATCCCTATTACAAAAACTGCTTTTTTATTGGGTACACTCTCTCTTTGTGGTATTCCACCCCTTGGTTGTTTCTGGTCTAAAGATGAGATTCTTAGTAATAGTTGGTTACATTCTCCAATTTATGGGATAATAGCTTATTTCACTGCAGGATTAACAGCATTTTATATGTTTCGAGTATACTTACTTACTTTTGATGGATATTTACGTATTAATTTTCAAGCTTATAGTAGTACTAAAACAAATTTCTTTTATTCAATATCTTTATGGGGTAAAAGCACATGTAACAAATCAAATACCAATAGAAGTTTGCCTTTATCAAAAATAAATAAAAAAGTCTCCTTTTTTTCAAAAGAAAAA------AAGAATAGTCTAAGAAATAAAATATACTGCTTCAATATTTTTGAAG------CAAATAAATATACTTCTTTATTTCCTCATGAATCAGACAATACTATGTTAATCCCTCTTATCCTATTAATAGTTTTTACTGTGTTCATTGGTTTAATAGGAATTCACTTTGATGGAAGCGGACTAGATCTTGATTTATTATCAAGATGGTTAACTTTATCAAAAAATTCTTTCATCGAAAGTTCAAATCAATATGTAATTTTTTATGAGTTCTTGCAAAATGTAATTTTTTCAGTAAGTATAGCAACTTTTGGATTATGCATAGCATTCATTTTTTATGGATCTATAAATTCCTTTTTTCCGAATTTATTTCTTATTAATTTAT---------TTTTCAAAAAAGGTGTTAAA------------------------------------------------------------------------------------------------------------------------------------------------------------------------------------TAAAGCTAGTGTTGGGTTTAAAGCAGGGGTTAAAGATTACAAACTTACTTATTATACTCCTGAGTACGAAACCAAAGATACTGATATCTTGGCAGCGTTCCGAGTAACTCCTCAACCTGGAGTCCCTCCTGAAGAAGCAGGAGCTGCAGTAGCGGCGGAATCTTCTACTGGTACATGGACAACTGTTTGGACTGATGGACTTACCAGTCTTGATCGTTACAAAGGGCGATGCTATCATATCGAACCTGTTGCTGGAGAAGAAAATCAATATATTGCCTATATAGCTTATCCTTTAGACCTTTTCGAAGAAGGTTCTGTTACTAACATGTTTACTTCTATTGTAGGTAATGTATTTGGTTTCAAAGCCTTACGAGCTCTACGCTTGGAAGACTTACGAATTCCTCCTGCTTATGCAAAAACTTTCCAAGGTCCACCTCACGGTATCCAAGCTGAAAGAGATAAGTTGAACAAGTATGGTCGTCCTCTATTGGGATGTACTATTAAACCAAAATTGGGATTATCCGCAAAGAATTACGGTAGAGCATGTTATGAA----------------------------------------------------------------------------------------------------------------------------------------------------------------------------------------------------------------------------------------------------------------------------------------------------------------------------------------------------------------------------------------------------------------------------------------------------------------------------------------------------------------------------------------------------------------------------------------------------------------------------------------------------------------------------------------------------------------------------------------------------------------------------------------------------------------------------------------------------------------------------------------------------------------------------------------------------------------------------------------------------------------------------------------------------------------------------------------------------------------------------------------------------------------------------------------------------------------------------------------------------------------------------------------------------------------------------------------------------------------------------------------------------------------------------------------------------------------------------------------------------------------------------------------------------------------------------------------------------------------------------------------------------------------------------------------------------------------------------------------------------------------------------------------------------------------------------------------------------------------------------------------------------------------------------------------------------------------------------------------------------------------------------------------------------------------------------------------------------------------------------------------------------------------------------------------------------------------------------------------------------------------------------------------------------------------------------------------------------------------------------------------------------------------------------------------------------------------------------------------------------------------------------------------------------------------------------------------------------------------------------------------------------------------------------------------------------------------------------------------------------------------------------------------------------------------------------------------------------------------------------------------------------------------------------------------------------------------------------------------------------------------------------------------------------------------------------------------------------------------------------------------------------------------------------------------------------------------------------------------------------------------------------------------------------------------------------------------------------------------------------------------------------------------------------------------------------------------------------------------------------------------------------------------------------------------------
>Cyperus_cuspidatus
---------GTATTTGCTTATGATTATGGTTTAAATGCTTCTATTGAACCTAATAAAAAACTGATTAGCTATGATATTAAATCTAGTTTAATACTTGTAAAACGTTTAATTATTCGAATGTATCAACCGAATTCTTTGATGAATTCGGTTATTCAAAATTGTAACCAAAATCAAATTAATGAGCACAACCGCTTTTTTTACGCTCATTTTTTTTCTCAGATGATATCTGAAGGTTTTAGTTTTGTTGTAGAAATTCCATTCTTTCTTCGATTTCTATTTTCCTCCTCTAAAAAAAAAATATCAAAATTGCAAAATTTACRATCTATTCATTCAACATTTTCTTTTTTARAGGACAAATTTTCCTATTTAAATAAKGKGTTARATATACTAATACCTTATCCKGTCCATTTTGAAATCTTAGTTCAAATCCTTCAAKGCTGGATCCAARATATTCCTTCTTTGCATTTATTGARATTCTTTCTCTTCGATTATTCTAATTCGAATAGTCTCATTATTTCAAAGAAATTAGTTTCTATTTCTATTTTCTCAAAAG------AAAATATAAGACTCTCTCGTTTCTTATATAATTATTATGTATCTGAATATGAGTTTTTATTCTTGTTTATTCGTAAAAAATCTTCTTGTTTACGATTAACATCTTTTGGAACCTTTCTTGAGCGAATCTACTTCTATGGAAAAATAGAACAT------TTTGGAATAGTACATCATATTTTTTTGAAGAAAACTTTATGGTTCTTCACAGATCCTCTCATGCACTATGTTCGATATCAAGGCAAAGCAATTCTAGCATCAAAAGGGACCGATCAATTTATGAAGAAATTGAAATATTGCTTTATCTGTTTTTGGCAATATTATTTTCATTTTTGGTCTGAGTCTAATAGGTTTCATAGAAACCAATTCTCTTATTATTCATTCTACTTTCTCGGTTATTTTTCAAGTGTAAAAATAAATCCTTTGATGGTAAGGAGTCAAATATTGGAGGATTTTGTATTAATAGATACTCTTTTTAAGAGATTTGATACTCTAGTTCCAGTCGTTCCTCTCATTAGATCATTGTCTAAAGCTTCACTTTGTACTGTATTAGGACATCCTACTAGTAAACCAATTTGGACAGATTTATCAGATTATGATATTATTAGTCGATTTGGTCAAATATATAAAAATATTTTTCATTTTTATAGTGGATCTTCTAAAAAGAGAATTTTGTATCGAA---------------------------------------------------------------------------------------------------------------------------------------------------------------------------------------------------------------------------------------------------------------------------------------------------------------------------------------------------------------------------------------------------------------------------------------------------------------------------------------------------------------------------------------------------------------------------------------------------------------------------------------------------------------------------------------------------------------------------------------------------------------------------------------------------------------------------------------------------------------------------------------------------------------------------------------------------------------------------------------------------------------------------------------------------------------------------------------------------------------------------------------------------------------------------------------------------------------------------------------------------------------------------------------------------------------------------------------------------------------------------------------------------------------------------------------------------------------------------------------------------------------------------------------------------------------------------------------------------------------------------------------------------------------------------------------------------------------------------------------------------------------------------------------------------------------------------------------------------------------------------------------------------------------------------------------------------------------------------------------------------------------------------------------------------------------------------------------------------------------------------------------------------------------------------------------------------------------------TAAAGCTAGTGTGGGGTTTAAAGCAGGGGTTAAAGATTACAAACTTACTTATTATACTCCTGAGTACGAAACCAAAGATACTGATATCTTGGCAGCGTTCCGAGTAACTCCTCAACCTGGAGTTCCTCCTGAAGAAGCAGGAGCTGCAGTAGCGGCGGAATCTTCTACTGGTACATGGACAACTGTTTGGACTGATGGACTTACCAGTCTTGATCGTTACAAAGGGCGATGCTATCATATCGAACCTGTTGCTGGAGAAGAAAATCAATATATTGCCTATATAGCTTATCCTTTAGACCTTTTCGAAGAAGGTTCTGTTACTAACATGTTTACTTCTATTGTAGGTAATGTATTTGGTTTCAAAGCCTTACGAGCTCTACGCTTGGAAGACTTACGAATTCCTCCTGCTTATTCAAAAACTTTCCAAGGTCCACCTCACGGTATCCAATCTGAAAGAGATAAGTTGAACAAGTATGGTCGTCCTCTATTGGGATGTACTATTAAACCAAAATTGGGATTATCCGCAAAGAATTACGGTAGAGCATGTTATGAATGTCTACGTGGTGGACTTGATTTTACCAAAGATGATGAAAACGTAAACTCACAACCATTTATGCGTTGGAGAGATCGTTTCTTGTTCTGTGCGGAAGCAATTTATAAAGCACAAGCCGAAACAGGTGAAATCAAAGGGCACTACTTGAATGCTACTGCAGGTACATCTGAAGAAATGATCAAAAGAGCAGTATTTGCTAAAGAATTAGGAGTTCCTATCATCATGCATGACTACATAACTGGGGGATTCACTGCAAATACTAGTTTGGCTTTTTATTGCCGTGATAATGGTCTACTTCTGCACATCCACCGCGCAATGCATGCAGTTATTGATAGACAGAAAAACCATGGTATACATTTCCGTGTACTAGCTAAAGCATTACGTATGTCTGGTGGAGATCATATTCACTCTGGTACAGTAGTAGGTAAACTGGAAGGGGAGCGTGAGATGACTTTAGGTTTTGTTGATTTACTACGTGATGATTATATTGAAAAAGATCGTAGCCGTGGTATCTTTTTCACTCAAGATTGGGTCTCTATGCCTGGTGTTATACCTGTGGCTTCAGGGGGTATCCATGTTTGGCATATGCCTGCTTTGACCGAAATCTTTGGAGATGATTCTGTACTTCAATTTGGTGGCGGAACCTTAGGACACCCTTGGGGAAATGCACCTGGTGCAGTAGCTAACAGGGTGGCTTTAGAAGCGTGCGTACAAGCTCGTAATGAAGGACGTGATCTTGCTCGTGAAGGTAATGAAATTATTCGCGCAGCAGCTAAATGGAGTCCAGAATTAGCCGCTGCTTGTGAAGTATGGAAAGCAATCAAATTTGAATTCGATCCGGTAGATAAACTAGAT-----CATCCACCA-T--TTTCTTTCTATA-GTAATGAAAATGC-TCTTGGCTCG-ACATAA-TTTGTTCTGTT-------CAAAAACCCAATTTCTAATTTCTA-----TTAGGTTGTCCGTAAACAGTACATGATGGAGC-TCGAAGTTTGATTTTTTTATCAAACAAGGGAAAGAATCTAGGGTTAGTGATAATTCAATTAATTCTAATTAATTTAGACCAATTTTG-TAAGTATA-TCTTAGTATCAGAATC-AGAAAAAAAATACAATTCGAACAAGAAAAAAAAAA---------ATAGAAAGTGAAATTG-----TTGGAAACTGGTAA---AACTTTTCTG-----A-------TTTTAAGGTGGAA-CGG------GAATGAATCCTTCG----TA-----TTTATTT------TAT-----AAAGAAGGAAAT-CAAAAAGAAGGGGTGTTGCTTTCCCTTTGAAAGGAATAAAGGTCTTCAAAATAATTTCT-AAACCTAAAGATTCCAAAAAGAAAAAAGAAAGGATTCCGGAACAAGAAAATACT------TTTTTAAATTAT-----CTCAACA-GTGT-AATTGGATCAAATTGACAAATATAAAAAGGTTAG-----AGATAAAACAAAC-AAAAGAGTTTAGAGACAGCTCAAGAAATTC-----TTTCATAAGGATTTA---------TGAACTTTC-----TAAAAATTTTTTATTTAACTTGAGTCATG-------AGT----AAAAAAAA--TATTATGATATTTTTTT-----ATATAACGAAAAGGAAAAGG----GACTCTATTTGAATCAT------AGTATAATTCATGA-----TTTTATGAGTCC---------------------ATTT-TGCA-----TT-CTATACATAA-ATTTGAATTATTTTTCT------------------------------------------------------------------------------------------------------------------------------------------------------------------------------------------------------------------------------------------------------------------------------------------------------------------------------------------------------------------------------------------------------------------------------------------------------------------------------------------------------------------------------------------------------------------------------------------------------------------------------------------------------------------------------------------------------------CCAATAAAA-----ATCCCATTTTATTT------------------------------------------------------------------------------------------AATAATTGT------TCCTCGGTGTT-----------------------------------------------------------------------------------------------------ATCACTTGYTTC------------------T------TTGATTTTG-ATGAAAAAGTG------------------------------------------------------------------------------------------------------------------------------------------------------------------------------------------------------------------------------------------AAAAAAG-ATTTACTAAACTTTC----TAATTCATTCTAGTTTTTC--ATTTGGCAAATAGATCTTC---AAAAAAAATGCATTTTATGCAATATT--------------------TCTA---------TATGCTTTTATT------------------TTAAAAGCATATGAAAAGAATCT---------AAGCATAGGCAAAGAATC---------------------TCTATATTGAAATAATTACCA---------ATTTATATTAATAT-------------TACCAATTAATATAAATATTTTAACAT------------------------------------------------TTTTTTAATTGACGTAGATACAAGGGTATAGGTA----CGAGTATTCTACTCA
>Cyperus_cyperoides
-----------------------------------------------------------------------------------------------------------------------------------------------------------------------------------------------------------------------------------------------------------------------------------------------------------------------------------------------------------------------------------------------------------------------------------------------------------------------------------------------------------------------------------------------------------------------------------------------------------------------------------------------------------------------------------------------------------------------------------------------------------------------------------------------------------------------------------------------------------------------------------------------------------------------------------------------------------------------------------------------------------------------------------------------------------------------------------------------------------------------------------------------------------------------------------------------------------------------------------------------------------------------------------------------------------------------------------------------------------------------------------------------------------------------------------------------------------------------------------------------------------------------------------------------------------------------------------------------------------------------------------------------------------------------------------------------------------------------------------------------------------------------------------------------------------------------------------------------------------------------------------------------------------------------------------------------------------------------------------------------------------------------------------------------------------------------------------------------------------------------------------------------------------------------------------------------------------------------------------------------------------------------------------------------------------------------------------------------------------------------------------------------------------------------------------------------------------------------------------------------------------------------------------------------------------------------------------------------------------------------------------------------------------------------------------------------------------------------------------------------------------------------------------------------------------------------------------------------------------------------------------------------------------------------------------------------------------------------------------------------------------------------------------------------------------------------------------------------------------------------------------------------------------------------------------------------------------------------------------------------------------------------------------------------------------------------------------------------------------------------------------------------------------------------------------------------------------------------------------------------------------------------------------------------GATTACAAACTTACTTATTATACTCCTGAGTACGAAACCAAAGATACTGATATCTTGGCAGCGTTCCGAGTAACTCCTCAACCTGGAGTCCCTCCTGAAGAAGCAGGAGCTGCAGTAGCGGCGGAATCTTCTACTGGTACATGGACAACTGTTTGGACTGATGGACTTACCAGTCTTGATCGTTACAAAGGGCGATGCTATCATATCGAACCTGTTGCTGGAGAAGAAAATCAATATATTGCCTATATAGCTTATCCTTTAGACCTTTTCGAAGAAGGTTCTGTTACTAACATGTTTACTTCTATTGTAGGTAATGTATTTGGTTTCAAAGCCTTACGAGCTCTACGCTTGGAAGACTTACGAATTCCTCCTGCTTATGCAAAAACTTTCCAAGGTCCACCTCACGGTATCCAAGCTGAAAGAGATAAGTTGAACAAGTATGGTCGTCCTCTATTGGGATGTACTATTAAACCAAAATTGGGATTATCCGCAAAGAATTACGGTAGAGCATGTTATGAATGTCTA--------------------------------------------------------------------------------------------------------------------------------------------------------------------------------------------------------------------------------------------------------------------------------------------------------------------------------------------------------------------------------------------------------------------------------------------------------------------------------------------------------------------------------------------------------------------------------------------------------------------------------------------------------------------------------------------------------------------------------------------------------------------------------------------------------------------------------------------------------------------------------------C-----TTA-M--CCCTTTTCCTTC-AAAGGATAAAAGC-TCTTGGCTCG-ACATAA-TTTGTTCTGTT-------CAAAAAGCCAATTTCTAATTTCTA-----TTAGGTGGTCCGTAAACAGTACATGATGGAGC-TCGAAGTTTGATTTTTTTATCAAACAAGGGAAAGAATCTAGGGTTAGTGATAATTCAATTAATTCTAATTAATTTAGACCAATTTTG-TAAGTATG-TCTTAGTATCAGAATC-AG-AAAAAAATACAATTCGAACAAG---AAAAAAA---------ATATAAAGTGAAATTG-----TTGGAAACTGGTAA---AACTATTCTG-----A-------TTTTAAGGTGGAA-CGG------GAATGAATCCTTCG----TA-----TTTATTT------TAT-----AAAGAAGGAAAT-CAAAAAGAAGGGGTGTTGCTTTCCCTTTGAAAGGAATAAAGGTCTTCAAAATAATTTCT-AAACCTAAAGATTCCAAAAAGAAAAAAGAAAGGATTCCGGAACAAGAAAATACT------TTTTTAAATTAT-----CTCAACA-GTGT-AATTGGATCAAATTGACAAATCTAAAAAGGTTAG-----AGATAAAACAAAC-AAAAGAGTTTAGAGACAGCTCAAGAAATTC-----TTTCATAAGGATTTA---------TGAACTTTC-----TAAAAATTTTTTATTTAACTTGAGTCATG-------AGT----AAAAAAAA--TATTATCATATTTTTTT-----ATATAACGAAAAGGAAAAAG----GACTCTATTTGAATCAT------AGTATAATTCATGA-----TTTTCTGAGTCC---------------------ATTT-TGCA-----TT-CTATACAGAA-ATTTGAATTATTTTTCT------------------------------------------------------------------------------------------------------------------------TGTTAACTTCCAAATTCAGAGAAACCCTGGAATTAAAAAAGGGCAAT-CCTGAGCCAAATCA---------------TTATTTTGA-------------------AAAA-------------------------------AT-ATAAAAAAATAT-------------------------------------ATA-----------------------------ATAT-ATATAGAATATTAT---------------------------------TAT-TCTAAATTT-------------TTTATTATATTAGAAAATTTTTTTTTTATAT------AAAAA-----AAGGATAGGTGCAGAGACTCAATGGAAGCTATTCTAAC-----GAATAGAGTTTATTATGTTGTATTGCTAGAATTTCTCTCTCGAGACGAGATAAAA-----GAAAGGA-T----AGCCGTCTATACC-----AAAGACGTAC-GTAT--------------------------ATACTGATTAATCAAATGA---TTAATCATGATAACAAT-CAAATAATA-----TTTTCATATGAAT----TAAGAAATTGCTA---------TTGA---TTATGGAAT---AGCAAATTCC--TAAATTTTGATGAATTCAA-------------AAAATAATGAA------TCCTTTATGGTGAATTGATTGG-AATATGAAGTTCAATG--AAAAAAAAACTCAATTTTGAGTAATAAATTGA------------------ATATATT--------------ATTAATTATATA----------TAGAG-TTT------TTTATATTG-AAGAAAAAATGATGATAAATCCAAGAAGAATAAAGAGAGAGTCCATTCTACATGTCAATATCGACAACAATGAAATTTATAGTAAGAGGAAAATCCGTCAATTTT---------------------------------------------------------------------------------------------------------------------------------------------------------------------------------------------------------------------------------------------------------------------------------------------------------------------------------------------------------------------------------------------------------------------------------------------------------------------------------------------------------------------------------------------------------------------------
>Cyperus_dichrostachyus
----------------------------------------------------------------------------------------------------------------------------------------------------------------------------------------------------------------------------------------------------------------------------------------------------------------------------------------------------------------------------------------------------------------------------------------------------------------------------------------------------------------------------------------------------------------------------------------------------------------------------------------------------------------------------------------------------------------------------------------------------------------------------------------------------------------------------------------------------------------------------------------------------------------------------------------------------------------------------------------------------------------------------------------------------------------------------------------------------------------------------------------------------------------------------------------------------------------------------------------------------------------------------------------------------------ATAATACCCTTTCTTTCACTTATAGTTCCAATAATAATAGGTATTGGACTTCTACTTATTTCGACAGCGACGAAAAATATTCGTCGCATATGGGCTTTTCCAAGTATTTTCTTTTTAATCATAACTCTGATATTTTCTTTAAATCTTTCTATTCAACAAATAAATGGGAATTTGATTTATCAATACCTATGGTCTTGGACCATTAATAAGGATTTTTCCTTAGAATTCGGATATTTGATTGATCCACTTACCTCAATTATGTTAATACTCATTACTACTGTTGGAATCACAGTTCTTATTTACAGCGATAATTATATGTCTCATGATCAAGGATATTTGAGATTTTTTGCTTATTTGAATTTTTTTAATGCTTCTATGTTGGGACTAGTTACAAGTTCAAATTTGATACAAATTTATGTTTTTTGGGAAATAGTGGGAATATCTTCCTATTTGTTAATAGGATTTTGGTTTACACGACCGCTCGCTGCAAATGCCTGCCAAAAAGCTTTTATAACTAATCGTATAGGTGATTTTGGTTTATTATTAGGAATTTTAGGTTTTTATTGGATAATAGGTAGTTTCGAATTTCGAGATTTATTTGAAATAACCAATAATTTCATCCAAAAAAATGAAGTGAATTCTTTATTTACTACTTTATGTACCTTTTTATTATTTCTTGGTGCGATTGCTAAATCCGCACAATTTCCTCTTCACATATGGTTACCTGATGCCATGGAAGGACCTACTCCTATTTCTGCCCTTATACACGCCGCTACCATGGTAGCAGCGGGAGTTTTTCTTGTAGCTCGATTGTTTCCTCTTTTCTTAATAACACCTTATATAATGGATATAATTTCTTCAATAGGTTTAATAACTTTATTTTTAGGAGCTACTTTGGCTCTTGCTCAAAAAGACATTAAAAGAAGCTTAGCCTATTCTACAATGTCTCAATTGGGTTATATTATATTGGCTTTAGGTATAGGCTCGTTTCGAGCTGCTTTATTTCATTTGATAACCC------------------------ATGCTTACTCTAAGGCTTTATTATTTTTAGGATCTGGATCCATTATTCATTCAATGGAACCTGTTGTTGGATATTCACCGGATAAAAATCAAAATATGGTTCTTATGGGTGGTTTAACTAACTATATCCCAATTACAAAAACTGCCTTTTTATTGGGTACACTCTCTCTTTGTGGTATTCCACCCCTTGCCTGTTTCTGGTCTAAAGATGAGATTCTTAGTAATAGTTGGTTACATTCTCCAATTTATGGGATAATAGCTTATTTCACTGCAGGATTAACAGCATTTTATATGTTTCGAGTATACTTACTTACTTTTGATGGATATTTACGTATTCATTTTCAAGCTTATAGTAGTACTAAAACAAATTTATTTTATTCAATATCTCTATGGGGTAAAAGCACATGTAACAAATCAAATACCAATAGAAGTTTGCCTTTATCAAAAATAAATAAAAAAGTCTCCTTTTTTTCAAAAGAAAAA------AAGAATAGTCTAAGAAATAAGATATATTGCTTCAATATTTTTGAAG------CAAATAAATATACTTCTGTATTTCCTCATGAATCAGACAATACTATGCTACTCCCTCTTCTCCTATTAATACTTTTTACTGTGTTCATTGGTTTAATAGGAATTAACTTTGATGGAAGAGGACTAGATCTTGATTTATTATCAAGATGGTTAACTTTATCAAAAAATTCTTTCATCGAAAGTTCAAATCAATATGTAATTTTTTATGAGTTCTTGCAAAATGTAATTTTTTCAGTAAGTATAGCAACTTTTGGATTATGCATAGCATTCATTTTTTACGGATCTATAAATTCCTTTTTTCCAAATTTATTTCTTATTAATTTAT---------TTTTAAAAAAAGGTGTTAAAAGAGATTTTCTAGACCAAATACAAAATGCAATATATAATTGGTCATATAATCGTGGTTACATAGATATTCTTTATACTAATATTTTTACATTGGGTATAAGAAGATTAAGTAAATTCACTGAATTTTTTGATAAACATATAATTGATGGAATTCCAAATGGAATAGGTGTTACAA-----TAAAGCTTATGTTGGGTTTAAAGCAGGGGTTAAAGATTACAAACTTACTTATTATACTCCTGAGTACGAAACCAAAGATACTGATATCTTGGCAGCGTTCCGAGTAAGTCCTCAACCCGGAGTCCCTCCTGAAGAAGCAGGAGCTGCAGTAGCGGCGGAATCTTCTACTGGTACATGGACAACTGTTTGGACTGACGGACTTACCAGTCTTGATCGTTACAAAGGGCGATGCTATCATATCGAGCCTGTTGCTGGAGAAGAAAATCAATATATTGCCTATGTAGCTTATCCTTTAGACCTTTTCGAAGAAGGTTCTGTTACTAACATGTTTACCTCAATTGTAGGTAATGTATTTGGTTTCAAAGCCTTACGAGCTCTACGCTTGGAAGACTTACGAATTCCCCCTGCTTATTCAAAAACTTTCCAAGGTCCACCTCACGGTATCCAATCTGAAAGAGATAAGTTGAACAAGTATGGTCGTCCTCTATTGGGATGTACTATTAAACCAAAATTGGGATTATCCGCAAAGAATTACGGTAGAGCATGTTATGAATGTCTACGTGGTGGACTTGATTTTACCAAAGATGATGAAAACGTAAACTCACAACCATTTATGCGTTGGAGAGATCGTTTCTTGTTCTGTGCCGAAGCAATTTATATATCACAAGCCGAAACATGTGAAATCAAAGGGCACTACTTGAATGCTACTGCAGCTACATCTGAAGAAATGCTCAAAAGAGCAGTATGTGCTAGAGAATTAGGAGTTCCTATCATCATGCATGACTACTTAACTGGGGGATTCACTGCAAATACTAGTTTGTCTTTTTATTGCCGTGATAATGGTCTACTTCTGCACATCCACCGCGCAATGCATGCAGTTATTGATAGACAGAAAAACCATGGTATGCATTTCCGTGTACTAGCTAAAGCATTACGTATGTCTGGTGGAGATCATATTCACTCTGGTACAGTAGTAGGTAAACTGGAAGGGGAGCGTGAGATGACTTTAGGTTTTGTTGATTTACTACGTGATGATTATATTGAAAAAGATCGTAGCCGTGGTATCTTTTTCACTCAAGATTGGGTCTCTATGCCTGGTGTTATACCTGTGGCTTCAGGGGGTATCCATGTTTGGCATATGCCTGCTTTGACTGAAATCTTTGGAGATGATTCTGTACTTCAATTTGGTGGCGGAACCTTAGGACACCCTTGGGGAAATGCACCTGGTGCAGTAGCTAACAGGGTGGCTTTAGAAGCGTGCGTACAAGCTCGTAATGAAGGACGTGATCTTGCTCGTGAAGGTAATGAAATTATTCGCGCAGCAGCTAAATGGAGTCCAGAATTAGCCGCTGCTTGTGAAGTATGGAAAGCAATCAAATTTGAATTCGATCCGGTAGATAAACTAGAT-----CATCCACCA-T--TTTCTCTCTATA-GTAATGAAAATGC-TCTTGGCTCG-ACATAA-TTTGTTCTGTT-------CAAAAACCCAATTTCTAATTTTTA-----TTAGGTTGTCCGTAAACAGTACATGATGGAGC-TCGAAGTTTGATTTTTTTATCAAACAAGGGAAAGAATCTAGGGTTAGTAATAATTCAATTAATTCTAATTAATTTAGACCAATTTTG-TAAGTATA-TCTTAGTATCATAATC-AG-AAAAAAATACAATTCCAATAAG--AAAAAAAA---------ATAGAAAGTGAAATTA-----TTGGAAACTGGTAA---AACTATTCTG-----A-------TTTTAAGGTGGAA-CGG------GAATGAATCCTTCG----TA-----TTTATTT------TAT-----AAAGAAGGAAAT-CGAAAAGAAGGGGTGTTGCTTTCCCTTTGAAAGGAATAAAGGTCTTCAAAATAATTTAA-AAACCTAAAGATTCCAAAAATAAAAAAGAAAGGATTCCGGAACAAGAAAATACT------TTTTTAAATTAT-----CTCAACA-GTGT-AATTGGATCAAATTGACAAATCTAAAAAGGTTAG-----AGATAAGACAAAC-AAAAGAGTTTAGAGACAGCTCAAGAAATTC-----TTTCTTAAGGATTTA---------TGAACTTTC-----TAAAAATTTTTTATTTAACTTGAGTCATG-------AGT----AAAAAAAA--TATTATGATATTTTTTT-----ATATAACGAAAAGAAAAAGG----GACTCTATTTGAATCAT------AGTATAATTCATGA-----TTTTCTGAGTCT---------------------TTTT-TGCA-----TT-CTATACAGAA-ATTTGAATTATTTTTCT------------------------------------------------------------------------------------------------------------------------------------------------------------------------------------------------------------------------------------------------------------------------------------------------------------------------------------------------------------------------------------------------------------------------------------------------------------------------------------------------------------------------------------------------------------------------------------------------------------------------------------------------------------------------------------------------------------------------------------------------------------------------------------------------------------------------------------------------------------------------------------------------------------------------------------------------------------------------------------------------------------------------------------------------------------------------------------------------------------------------------------------------------------AA-----TA------------------AAAAGCCCATTTGATTTCCTAAA---TTTTTCTTCTTTT--TTT-------------TGATTTTGATGAAAAAGTG--AAAAAAG-ATTTACTAAACTTTC----TAATTCATTCTAGTTTTTC--ATTTGGCAAATAGATCTTC---AAAAAAAATGCATTTT-TGCAATATT--------------------TCTA---------TATGCTTTTATT------------------TTAAAAGCATATGAAAAGAATCT---------AAGCATAGGCAAAGAATC---------------------TCTATATTGAAATA----------------------------AT-------------TACCAATTAATATAAATATTTTAACATTTACTATTCAAAT----TTTTTTGAATAAATTTTTTGTTGGGC-TCAATTTTTTAATTGACGTAGATACAAGGGTATAGGTA----CGAGTATTCTACTCA
>Cyperus_difformis
------------------TATGATTATGGTTTAAATGCTTTTATTGAACCTAATAAAAAACGGATTAGCTATGATATTAAATCTAGTTTAATACTTGTAAAACGGTTAATTATTCGAATGTATCAACCGAATTTTTTGATGAATTCGGTTATTCAAAATTATAACCAAAATCAAATTAATGAGCACAACCGCTTTTTTTACGCTCATTTTTTTTCTCAGATGATATCTGAAGGTTTTAGTTTTGTTGTAGAAATTCCATTCTTTCTTCGATTTCTATTTTCTTCCTCTAAAAAAAAAATATCAAAATTGCAAAATTTACRATCTATTCATTCAACATTTTCTTTTTTARAGGACAAATTTTCCTATCTAAATAATGTATTARATATACTAATACCTTATCCTGTCCATTTTGAAATCTTAGTTCAAATCCTTCAATGCTGGATCCAARATATTCCTTCTTTGCATTTATTGCGATTCTTTCTCTTCGATTGTTCTAATCGGAATAGTTTCATTATTTCAAAGAAATTGGCTTCTATTTCTATATTCTCAAAAG------AAAATATAAGACTCTCTCGTTTCTTATATAATTTTTATGTATCTGAATATGAGTTTTTATTGTTGTTTATTCGTAAAAAATCTTCTTGTTTACGATTAACATCTTTTGGAACCTTTCTTGAGCGAATCTACTTCTATGGAAAAATAGAACAT------TTTAGAATAGTGCATCATATTTTTTTGAAGAAAACTTTATGGTTCTTCACAGATCCTCTCATGCACTATGTTCGATATCAAGGCAAAGCAATTCTAGCATCAAAAGGGACCGATCAATTTATGAAGAAATTGAAATATTGCTTTGTCTGTTTTTGGCAATATTATTTTCATTTTTGGTCTGAGTCTAATAGGTTTCATAGAAACCAATTCTCTTTTTATTCATTCTACTTTCTCGGTTATTTTTCAAGTGTAAAAAGAAATCCTTTGATGGTAAGGAGTCAAATATTGGAGGATTTTGTATTAATAGATACTCTTTTTAAGAGATTTGATACTCTAGTTCCAGTCGTTCCTCTCATTAGATCATTGTCTAAAGCTTCACTTTGTACTGTAGTAGGACATCCTACTAGTAAACCAATCTGGACAGATTTATCAGATTGTGATATTATTAGTCGATTTGGTCAAATATATAAAAATATTTTTCATTTTTATAGTGGATCTTCTCAAAAGAGAATTTTGTATCGAA---------------------------------------------------------------------------------------------------------------------------------------------------------------------------------------------------------------------------------------------------------------------------------------------------------------------------------------------------------------------------------------------------------------------------------------------------------------------------------------------------------------------------------------------------------------------------------------------------------------------------------------------------------------------------------------------------------------------------------------------------------------------------------------------------------------------------ATGGTAGCAGCGGGAGTTTTTCTTGTAGCTCGACTGTTCCCTCTTTTCTTAATAACACCTTATATAATGGATATAATTTCTTCAATAGGTTTAATAACTTTATTTTTAGGAGCTACTTTGGCTCTTGCTCAAAAAGACATTAAAAGAAGCTTAGCCTATTCTACAATGTCTCAATTGGGTTATATTATATTGGCTTTAGGTATAGGCTCGTTTCGAGCTGCTTTATTTCATTTGATAACCC------------------------ATGCTTACTCTAAGGCTTTATTATTTTTAGGATCTGGATCCATTATTCATTCAATGGAACCTGTTGTTGGATATTCACCGGATAAAAATCAAAATATGGTTCTTATGGGTGGTTTAACTAACTATATCCCAATTACAAAAACTGCCTTTTTATTGGGTACACTCTCTCTTTGTGGTATTCCACCCCTTGCCTGTTTCTGGTCTAAAGATGAGATTCTTAGTAATAGTTGGTTACATTCTCCAATTTATGGGATAATAGCTTATTTCACTGCAGGATTAACAGCATTTTATATGTTTCGAGTATACTTACTTACTTTTGATGGATATTTACGTATTCATTTTCAAGCTTATAGTAGTACTAAAACAAATTTCTTTTATTCAATATCTCTATGGGGTAAAAGCACATGTAACAAATCAAATACCAATAGAAGTTTGCCTTTATCAAAAATAAATAAAAAAGTCTCCTTTTTTTCAAAAGAAAAA------AAGAATAGTCTAAGAAATAAGACATATTGCTTCAATATTTTTGAAG------CAAATAAATATACTTCTGTATTTCCTCATGAATCAGACAATACTATGCTACTCCCTCTTCTCCTATTAATACTTTTTACTGTGTTCATTGGTTTAATAGGGATTAACTTTGATGGAAGAGGACTAGATCTTGATTTATTATCAAGATGGTTAACTTTATCAAAAAATTCTTTCATCGAAAGTTCAAATCAATATGTAATTTTTTATGAGTTCTTGCAAAATGTAATTTTTTCAGTAAGTATAGCAACTTTTGGATTATGCATAGCATTCATTTTTTACGGATCTATAAATTCCTTTTTTCCAAATTTATTTCTTATTAATTTAT---------TTTTAAAAAAAGGTGTTAAA------------------------------------------------------------------------------------------------------------------------------------------------------------------------------------------TTATGTTGGGTTTAAAGCAGGGGTTAAAGATTACAAACTTACTTATTATACTCCTGAGTACGAAACCAAAGATACTGATATCTTGGCAGCGTTCCGAGTAACTCCTCAACCCGGAGTCCCTCCTGAAGAAGCAGGAGCTGCAGTAGCGGCGGAATCTTCTACTGGTACATGGACAACTGTTTGGACTGATGGACTTACCAGTCTTGATCGTTACAAAGGGCGATGCTATCATATCGAGCCTGTTGCTGGAGAAGAAAATCAATATATTGCCTATGTAGCTTATCCTTTAGACCTTTTCGAAGAAGGTTCTGTTACTAACATGTTTACCTCAATTGTAGGTAATGTATTTGGTTTCAAAGCCTTACGAGCTCTACGCTTGGAAGACTTACGAATTCCCCCTGCTTATTCAAAAACTTTCCAAGGTCCACCTCACGGTATCCAATCTGAAAGAGATAAGTTGAACAAGTATGGTCGTCCTCTATTGGGATGTACTATTAAACCAAAATTGGGATTATCCGCAAAGAATTACGGTAGAGCATGTTATGAATGTCTA----------------------------------------------------------------------------------------------------------------------------------------------------------------------------------------------------------------------------------------------------------------------------------------------------------------------------------------------------------------------------------------------------------------------------------------------------------------------------------------------------------------------------------------------------------------------------------------------------------------------------------------------------------------------------------------------------------------------------------------------------------------------------------------------------------------------------------------------------------------------------------------------------------------------------------------------------------------------------------------------------------------------------------------------------------------------------------------------------------------------------------------------------------------------------------------------------------------------------------------------------------------------------------------------------------------------------------------------------------------------------------------------------------------------------------------------------------------------------------------------------------------------------------------------------------------------------------------------------------------------------------------------------------------------------------------------------------------------------------------------------------------------------------------------------------------------------------------------------------------------------------------------------------------------------------------------------------------------------------------------------------------------------------------------------------------------------------------------------------------------------------------------------------------------------------------------------------------------------------------------------------------------------------------------------------------------------------------------------------------------------------------------------------------------------------------------------------------------------------------------------------------------------------------------------------------------------------------------------------------------------------------------------------------------------------------------------------------------------------------------------------------------------------------------------------------------------------------------------------------------------------------------------------------------------------------------------------------------------------------------------------------------------------------------------------------------------------------------------------------------------------------------------------------------------------------------------------------------------------------------------------------------------------------------------------------------------------------------------------------------------------------------------------------------------------------------------------------------------------------------------------------------------------------------------------------
>Cyperus_digitatus
---------GTATTTGCTTATGATTATGGTTTAAATGTTTCTATTGAACCTAATAAAAAACTGATTAGCTATGATATTAAATCTAGTTTAATACTTGTAAAACGCTTAATTATTCGGTTGTATCAACCGAATTCTTTGATGAATTCGGTTATTCAAAATTGTAACCAAAATCAAATTAAAGAGCACAACCGCTTTTTTTACGCTCATTTTTTTTCTCAGATGATATCTGAAGGTTTTAGTTTTGTTGTAGAAATTCCATTCTTTCTTCGATTTCTATTTTCCTCCTCTAAAAAAAAAATATCAAAATTGCAAAATTTACRATCTATTCATTCAACATTTTCTTTTTTARAGGACAAATTTTCCTATTTAAATAAKGKGTTARATATACTAATACCTTATCCTGTCCATTTTGAAATCTTAGTTCAAATCCTTCAATGCTGGATCCAARATATTCCTTCTTTGCATTTATTGARATTCTTTCTCTTCGATTATTCTAATTGGAATAGTCTCATTATTTCAAAGAAATTAGCTTCTATTTCTATATTCTCAAAAG------AAAATATAAGACTCTCTCGTTTCTTATATAATTATTATATATCTGAATATGAGTTTTTATTCTTGTTTATTCGTAAAAAATCTTCTTGTTTACGATTAACATCTTTTGGAACCTTTCTTGAGCGAATCTACTTCTATGGAAAAATAGAACAT------TTTAGAATAGTACATCATATTTTTTTGAAGAAAACTTTATGGTTCTTCACAGATCCTCTCATGCACTATGTTCGATATCAAGGCAAAGCAATTCTAGCATCAAAAGGGACCTATCAATTTATGAAGAAATTGAAATATTTCTTTATCTGTTTTTGGCAATATTATTTTCATTTTTGGTCTGAGTCTAATAGGTTTCATAGAAACAAATTCTCTTATTATTCATTCTACTTTCTCGGTTATTTTTCAAGTGTAAAAATAAATCCTTTGATGGTAAGGAGTCAAATATTGGAGGATTTTGTATTAATAGATACTCTTTTTAAGAGATTTGATACTCTAGTTCCAGTCGTTCCTCTCATTAGATCATTGTCTAAAGCTTCACTTTGTACTGTATTAGGACATCCTACTAGTAAACCAATTTGGACAGATTTATCAGATTATGATATTATTAGTCGATTTGGTCAAATATATAAAAATATTTTTCATTTTTATAGTGGATCTTCTAAAAAGAGAATTTTGTATCGAA---------------------------------------------------------------------------------------------------------------------------------------------------------------------------------------------------------------------------------------------------------------------------------------------------------------------------------------------------------------------------------------------------------------------------------------------------------------------------------------------------------------------------------------------------------------------------------------------------------------------------------------------------------------------------------------------------------------------------------------------------------------------------------------------------------------------------------GCAGCGGGAGTTTTTCTTGTAGCTCGACTGTTTCCTCTTTTCTTAATAACACCTTATATAATGGATATAATTTCTTCAATAGGTTTAATAACTTTATTTTTAGGAGCTACTTTGGCTCTTGCTCAAAAAGACATTAAAAGAAGCTTAGCCTATTCTACAATGTCTCAATTGGGTTATATTATAATGGCTTTAGGTATAGGCTCGTTTCGAGCTGCTTTATTTCATTTGATAACCC------------------------ATGCTTACTCTAAGGCTTTATTATTTTTAGGATCTGGATCCATTATTCATTCAATGGAACCTGTTGTTGGATATTCACCGGATAAAAATCAAAATATGGTTTTTATGGGTGGTTTAACTAACTATATCCCAATTACAAAAACTGCTTTTTTATTGGGTACACTCTCTCTTTGTGGTATTCCACCCCTTGCTTGTTTCTGGTCTAAAGATGAGATTCTTAGTAATAGTTGGTTACATTCTCCAATTTATGGGATAATAGCTTATTTCACTGCAGGATTAACAGCATTTTATATGTTTCGAGTATACTTACTTACTTTTGATGGATATTTACGTATTAATTTTCAAGCTTATAGTAGTACTAAAACAAATTTCTTTTATTCAATATCTTTATGGGGTAAAAGCACATGTAACAAATCAAATACCAATAGAAGTTTGCCTTTATCAAAAATAAATAAAAAAGTCTCCTTTTTTTCAAAAGAAAAA------AAGAATAGTCTAAGAAATAAAATATACTGCTTCAATATTTTTGAAG------CAAATAAATATACTTCTTTATTTCCTCATGAATCAGACAATACTATGTTAATCCCTCTTCTCCTATTAATAGTTTTTACTGTGTTCATTGGTTTAATAGGAATTCACTTTGATGGCAGCGGACTAGATCTTGATTTATTATCAAGATGGTTAACTTTATCAAAAAATTCTTTCATCGAAAGTTCAAATCAATATGTAATTTTTTATGAGTTCTTGCAAAATGTAATTTTTTCAGTAAGTATAGCAACTTTTGGATTATCCATAGCATTCATTTTTTATGGATCTATAAATTCCTTTTTTCCGAATTTATTTCTTATTAATTTAT---------TTTTCAAAAAAGGTGTTAAA-------------------------------------------------------------------------------------------------------------------------------------------------------------------------------------------AATGTTGGGTTTAAAGCAGGGGTTAAAGATTACAAACTTACTTATTATACTCCTGAGTACGAAACCAAAGATACTGATATCTTGGCAGCGTTCCGAGTAACTCCTCAACCTGGAGTCCCTCCTGAAGAAGCAGGAGCTGCAGTAGCGGCGGAATCTTCTACTGGTACATGGACAACTGTTTGGACTGATGGACTTACCAGTCTTGATCGTTACAAAGGGCGATGCTATCATATCGAACCTGTTGCTGGAGAAGAAAATCAATATATTGCCTATATAGCTTATCCTTTAGACCTTTTCGAAGAAGGTTCTGTTACTAACATGTTTACTTCTATTGTAGGTAATGTATTTGGTTTCAAAGCCTTACGAGCTCTACGCTTGGAAGACTTACGAATTCCTCCTGCTTATTCAAAAACTTTCCAAGGTCCACCTCACGGTATCCAAGCTGAAAGAGATAAGTTGAACAAGTATGGTCGTCCTCTATTGGGATGTACTATTAAACCAAAATTGGGATTATCCGCAAAGAATTACGGTAGAGCATGTTATGAATGTCTA----------------------------------------------------------------------------------------------------------------------------------------------------------------------------------------------------------------------------------------------------------------------------------------------------------------------------------------------------------------------------------------------------------------------------------------------------------------------------------------------------------------------------------------------------------------------------------------------------------------------------------------------------------------------------------------------------------------------------------------------------------------------------------------------------------------------------------------------------------------------------------------------------------------------------------------------------------------------------------------------------------------------------------------------------------------------------------------------------------------------------------------------------------------------------------------------------------------------------------------------------------------------------------------------------------------------------------------------------------------------------------------------------------------------------------------------------------------------------------------------------------------------------------------------------------------------------------------------------------------------------------------------------------------------------------------------------------------------------------------------------------------------------------------------------------------------------------------------------------------------------------------------------------------------------------------------------------------------------------------------------------------------------------------------------------------------------------------------------------------------------------------------------------------------------------------------------------------------------------------------------------------------------------------------------------------------------------------------------------------------------------------------------------------------------------------------------------------------------------------------------------------------------------------------------------------------------------------------------------------------------------------------------------------------------------------------------------------------------------------------------------------------------------------------------------------------------------------------------------------------------------------------------------------------------------------------------------------------------------------------------------------------------------------------------------------------------------------------------------------------------------------------------------------------------------------------------------------------------------------------------------------------------------------------------------------------------------------------------------------------------------------------------------------------------------------------------------------------------------------------------------------------------------------------------------------
>Cyperus_distinctus
---------GCATTTGCTTATGATTATGGTTTAAATGCTTCTATTGGACCTAATAAAAAACTGATTAGCTATGATATTAAATCTAGTTTAATACTTGTAAAACGCTTAATTATTCGAATGTATCAACCGAATTCTTTGATGAATTCGGTTATTCAAAATTGTAACCAAAATCAAATTAATGAGCACAATCGCTTTTTTTACGCTCATTTTTTTTCTCAGATGATATCTGAAGGTTTTAGTTTTGTTGTAGAAATTCCATTCTTTCTTCGATTTCTATTTTCCTCCTCTAAAAAAAAAATATCAAAATTGCAAAATTTACRATCTATTCATTCAACATTTTCTTTTTTARAGGACAAATTTTCCTATTTAAATAAKGTATTARATATACTAATACCTTATCCTGTCCATTTTGAAATCTTAGTTCAAATCCTTCAATGCTGGATCCAARATATTCCTTCTTTGCATTTATTGCGATTCTTTCTCTTCGATTATTCTAATCGGAATAGTCTAATTATTTCAAAGAAATTGGCTTCTATTTCTATATTCTCAAAAG------AAAATATAAGACTCTCTCGTTTCTTATATAATTATTATGTATCTGAATATGAGTTTTTATTCTTGTTTATTCGTAAAAAATCTTCTTGTTTACGATTAACATCTTTTGGAACCTTTCTTGAGCGAATCTACTTCTATGGAAAAATAGAACAT------TTTAGAATAGTGCATCATATTTTTTTGAAGAAAACTTTATGGTTCTTCACAGATCCTCTCATGCACTATGTTCGATATCAAGACAAAGCAATTCTAGCATCAAAGGGGACCAATCAATTTATGAAGAAATTGAAATATTGCTTTGTCTGTTTTTGGCAATATTATTTTCATTTTTGGTCTGAGTCTAATAGGTTTCATAGAAACCAATTCTCTTATTATTCATTCTACTTTCTCGGTTATTTTTCAAGTGTAAAAAGAAATCCTTTGATGGTAAGGAGTCAAATATTGGAGGATTTTGTATTAATAGATATTCTTTTTAAGAGATTTGATACTCTAGTTCCAGTCGTTCCTCTCATTAGATCATTGTCTAAAGCTTCACTTTGTACTGTATTAGGACATCCTACTAGTAAACCAATCTGGACAGATTTATCAGATTGTGATATTATTAGTCGATTTGGTCAAATATATAAAAATATTTTTCATTTTTATAGTGGATCTTCTAAAAAGAAAATTTTGTATCGAA---------------------------------------------------------------------------------------------------------------------------------------------------------------------------------------------------------------------------------------------------------------------------------------------------------------------------------------------------------------------------------------------------------------------------------------------------------------------------------------------------------------------------------------------------------------------------------------------------------------------------------------------------------------------------------------------------------------------------------------------------------------------------------------------------------------------GCTACCATGGTAGCAGCGGGAGTTTTTCTTGTAGCTCGACTGTTTCCTCTTTTCTTAATAACACCTTATATAATGGATATAATTTCTTCAATAGGTTTAATAACTTTATTTTTAGGAGCTACTTTGGCTCTTGCTCAAAAAGACATTAAAAGAAGCTTAGCCTATTCTACAATGTCTCAATTGGGTTATATTATATTGGCTTTAGGTATAGGCTCGTTTCGAGCTGCTTTATTTCATTTGATAACCC------------------------ATGCTTACTCTAAGGCTTTATTATTTTTAGGATCTGGATCCATTATTCATTCAATGGAACCTGTTGTTGGATATTCACCGGATAAAAATCAAAATATGGTTCTTATGGGTGGTTTAACTAACTATATCCCAATTACAAAAACTGCCTTTTTATTGGGTACACTCTCTCTTTGTGGTATTCCACCCCTTGCCTGTTTCTGGTCTAAAGATGAAATTCTTAGTAATAGTTGGTTACATTCTCCAATTTATGGAATAATAGCTTATTTCACTGCAGGATTAACAGCATTTTATATGTTTCGAGTATACTTACTTACTTTTGATGGATATTTACGTATTCATTTTCAAGCTTATAGTAGTACTAAAACAAATTTCTTTTATTCAATATCTCTATGGGGTAAAAGCACATGTAACAAATCAAATACCAATAGAAGTTTGCCTTTATCAAAAATAAATAAAAAAGTCTCCTTTTTTTCAAAAGAAAAA------AAGAATAATCTAAGAAATAAGATATATTGCTTCAATATTTTTGAAG------CAAATAAATATACTTCTTTATTTCCTCATGAATCAGACAATACTATGCTAATCCCTCTTCTCCTATTAATAGTTTTTACTGTGTTCATTGGTTTAATAGGAATTCACTTTGATGGAAGAGGACTAGATCTTGATTTATTATCAAGATGGTTAACTTTATCAAAAAATTCTTTCATCGAAAGTTCAAATCAATATGTAATTTTTTATGAGTTCTTGCAAAATGTAATTTTTTCAGTAAGTATAGCAACTTTTGGATTATGCATAGCATTCATTTTTTACGGATCTATAAATTCCTTTTTTCCGAATTTATTTCTTATTAATTTAT---------TTTTAAAAAAAAGTGTTAAA-----------------------------------------------------------------------------------------------------------------------------------------------------------------------------------------------------------------------------------------------------------------------------------------------------------------------------------------------------------------------------------------------------------------------------------------------------------------------------------------------------------------------------------------------------------------------------------------------------------------------------------------------------------------------------------------------------------------------------------------------------------------------------------------------------------------------------------------------------------------------------------------------------------------------------------------------------------------------------------------------------------------------------------------------------------------------------------------------------------------------------------------------------------------------------------------------------------------------------------------------------------------------------------------------------------------------------------------------------------------------------------------------------------------------------------------------------------------------------------------------------------------------------------------------------------------------------------------------------------------------------------------------------------------------------------------------------------------------------------------------------------------------------------------------------------------------------------------------------------------------------------------------------------------------------------------------------------------------------------------------------------------------------------------------------------------------------------------------------------------------------------------------------------------------------------------------------------------------------------------------------------------------------------------------------------------------------------------------------------------------------------------------------------------------------------------------------------------------------------------------------------------------------------------------------------------------------------------------------------------------------------------------------------------------------------------------------------------------------------------------------------------------------------------------------------------------------------------------------------------------------------------------------------------------------------------------------------------------------------------------------------------------------------------------------------------------------------------------------------------------------------------------------------------------------------------------------------------------------------------------------------------------------------------------------------------------------------------------------------------------------------------------------------------------------------------------------------------------------------------------------------------------------------------------------------------------------------------------------------------------------------------------------------------------------------------------------------------------------------------------------------------------------------------------------------------------------------------------------------------------------------------------------------------------------------------------------------------------------------------------------------------------------------------------------------------------------------------------------------------------------------------------------------------------------------------------------------------------------------------------------------------------------------------------------------------------------------
>Cyperus_echinatus
---------GTATTTGCTTATGATTATGGGTTAAATGCTTCTATTGAACCTAATAAAAAACTGATTAGCTATGATATTAAATCTAGTTTAATACTTGTAAAACGCTTAATTATTCGGTTGTATCAACCGAATTCTTTGATGAATTCGGTTATTCAAAATTGTAACCAAAATCAAATTAATGAGCACAACCGCTTTTTTTACGCTCATTTTTTTTCTCAGATGATATCTGAAGGTTTTAGTTTTGTTGTAGAAATTCCATTCTTTCTTCGATTTCTATTTTCCTCCTCTAAAAAAAAAATATCAAAATTGCAAAATTTACRATCTATTCATTCAACATTTTCTTTTTTARAGGACAAATTTTCCTATTTATCTAAGGTATTARATATACTAATACCTTATCCTGTCCATTTTGAAATCTTAGTTCAAATCCTTCAATGCTGGATCCAARATATTCCTTCTTTGCATTTATTGARATTCTTTCTCTTCGATTATTCTAATTGGAATAGTCTCATTATTTCAAAGAAATTAGCTTCTATTTCTATATTCTCAAAAG------AAAATATAAGACTCTCTCGTTTCTTATATAATTATTATGTATCTGAATATGAGTTTTTATTCTTGTTTATTCGTAAAAAATCTTCTTGTTTACGATTAACATCTTTTGGAACCTTTCTTGAGCGAATCTACTTCTATGGAAAAATAGAACAT------TTTAGAATAGTACATCATATTTTTTTGAAGAAAACTTTATGGTTCTTCACAGATCCTCTCATGCACTATGTTCGATATCAAGGCAAAGCAATTCTAGCATCAAAAGGGACCGATCAATTTATGAAGAAATTGAAATATTTCTTTATCTGTTTTTGGCAATATTATTTTCATTTTTGGTCTGAGTCTAATAGGTTTCATAGAAACAAATTCTCTTATTATTCATTCTACTTTCTCGGTTATTTTTCAAGTGTAAAAATAAATCCTTTGATGGTAAGGAGTCAAATATTGGAGGATTTTGTATTAATAGATACTCTTTTTAAGAGATTTGATACTCTAGTTCCAGTCGTTCCTCTCATTAGATCATTGTCTAAAGCTTCACTTTGTACTGTATTAGGACATCCTACTAGTAAACCAATTTGGACAGATTTATCAGATTATGATATTATTAGTCGATTTGGTCAAATATATAAAAAGATTTTTCATTTTTATAGTGGATCTTCTAAAAAGAGAATTTTGTATCGAA------------------------------------------------------------------------------------------------------------------------------------------------------------------------------------------------------------------------------------------------------------------------------------------------------------------------------------------------------------------------------------------------------------------------------------------------------------------------------------------------------------------------------------------------------------------------------------------------------------------------------------------------------------------------------------------------------------------------------------------------------------------------------------------------------------------------------------GCGGGAGTTTTTCTTGTAGCTCGACTGTTTCCTCTTTTCTTAATAACACCTTATATAATGGATATAATTTCTTCAATAGGTTTAATAACTTTATTTTTAGGAGCTACTTTGGCTCTTGCTCAAAAAGACATTAAAAGAAGCTTAGCCTATTCTACAATGTCTCAATTGGGTTATATTATAATGGCTTTAGGTATAGGCTCGTTTCGAGCTGCTTTATTTCATTTGATAACCC------------------------ATGCTTACTCTAAGGCTTTATTATTTTTAGGATCTGGATCCATTATTCATTCAATGGAACCTGTTGTTGGATATTCACCGGATAAAAATCAAAATATGGTTTTTATGGGTGGTTTAACTAACTATATCCCTATTACAAAAACTGCTTTTTTATTGGGTACACTCTCTCTTTGTGGTATTCCACCCCTTGGTTGTTTCTGGTCTAAAGATGAGATTCTTAGTAATAGTTGGTTACATTCTCCAATTTATGGGATAATAGCTTATTTCACTGCAGGATTAACAGCATTTTATATGTTTCGAGTATACTTACTTACTTTTGATGGATATTTACGTATTAATTTTCAAGCTTATAGTAGTACTAAAACAAATTTCTTTTATTCAATATCTTTATGGGGTAAAAGCACATGTAACAAATCAAATACCAATAGAAGTTTGCCTTTATCAAAAATAAATAAAAAAGTCTCCTTTTTTTCAAAAGAAAAA------AAGAATAGTCTAAGAAATAAAATATACTGCTTCAATATTTTTGAAG------CAAATAAATATACTTCTTTATTTCCTCATGAATCAGACAATACTATGTTAATCCCTCTTATCCTATTAATAGTTTTTACTGTGTTCATTGGTTTAATAGGAATTCACTTTGATGGAAGCGGACTAGATCTTGATTTATTATCAAGATGGTTAACTTTATCAAAAAATTCTTTCATCGAAAGTTCAAATCAATATGTAATTTTTTATGAGTTCTTGCAAAATGTAATTTTTTCAGTAAGTATAGCAACTTTTGGATTATGCATAGCATTCATTTTTTATGGATCTATAAATTCCTTTTTTCCGAATTTATTTCTTATTAATTTAT---------TTTTCAAAAAAGGTGTTAAA------------------------------------------------------------------------------------------------------------------------------------------------------------------------------------------TAGTGTTGGGTTTAAAGCAGGGGTTAAAGATTACAAACTTACTTATTATACTCCTGAGTACGAAACCAAAGATACTGATATCTTGGCAGCGTTCCGAGTAACTCCTCAACCTGGAGTCCCTCCTGAAGAAGCAGGAGCTGCAGTAGCGGCGGAATCTTCTACTGGTACATGGACAACTGTTTGGACTGATGGACTTACCAGTCTTGATCGTTACAAAGGGCGATGCTATCATATCGAACCTGTTGCTGGAGAAGAAAATCAATATATTGCCTATATAGCTTATCCTTTAGACCTTTTCGAAGAAGGTTCTGTTACTAACATGTTTACTTCTATTGTAGGTAATGTATTTGGTTTCAAAGCCTTACGAGCTCTACGCTTGGAAGACTTACGAATTCCTCCTGCTTATGCAAAAACTTTCCAAGGTCCACCTCACGGTATCCAAGCTGAAAGAGATAAGTTGAACAAGTATGGTCGTCCTCTATTGGGATGTACTATTAAACCAAAATTGGGATTATCCGCAAAGAATTACGGTAGAGCATGTTATGAATGTCTA----------------------------------------------------------------------------------------------------------------------------------------------------------------------------------------------------------------------------------------------------------------------------------------------------------------------------------------------------------------------------------------------------------------------------------------------------------------------------------------------------------------------------------------------------------------------------------------------------------------------------------------------------------------------------------------------------------------------------------------------------------------------------------------------------------------------------------------------------------------------------------------------------------------------------------------------------------------------------------------------------------------------------------------------------------------------------------------------------------------------------------------------------------------------------------------------------------------------------------------------------------------------------------------------------------------------------------------------------------------------------------------------------------------------------------------------------------------------------------------------------------------------------------------------------------------------------------------------------------------------------------------------------------------------------------------------------------------------------------------------------------------------------------------------------------------------------------------------------------------------------------------------------------------------------------------------------------------------------------------------------------------------------------------------------------------------------------------------------------------------------------------------------------------------------------------------------------------------------------------------------------------------------------------------------------------------------------------------------------------------------------------------------------------------------------------------------------------------------------------------------------------------------------------------------------------------------------------------------------------------------------------------------------------------------------------------------------------------------------------------------------------------------------------------------------------------------------------------------------------------------------------------------------------------------------------------------------------------------------------------------------------------------------------------------------------------------------------------------------------------------------------------------------------------------------------------------------------------------------------------------------------------------------------------------------------------------------------------------------------------------------------------------------------------------------------------------------------------------------------------------------------------------------------------------------------
>Cyperus_elegans
---------GTATTTGCTTATGATTATGGTTTAAATGCTTCTATTGAACCTAATAAAAAACTGATTAGCTATGATATTAAATCTAGTTTAATACTTGTAAAACGCTTAATTATTCGGTTGTATCAACCGAATTCTTTGATGAATTCGGTTATTCAAAATTGTAACCAAAATCAAATTAATGAGCACAACCGCTTTTTTTACGCTCATTTTTTTTCTCAGATGATATCTGAAGGTTTTAGTTTTGTTGTAGAAATTCCATTCTTTCTTCGATTTCTATTTTCCTCCTCTAAAAAAAAAATATCAAAATTGCAAAATTTACRATCTATTCATTCAACATTTTCTTTTTTARAGGACAAATTTTCCTATTTAAATAAKGKGTTARATATACTAATACCTTATCCTGTCCATTTTGAAATCTTAGTTCAAATCCTTCAATGCTGGATCCAARATATTCCTTCTTTGCATTTATTGARATTCTTTCTCTTCGATTATTCTAATTGGAATAGTCTCATTATTTCAAAGAAATTAGCTTCTATTTCTATATTCTCAAAAG------AAAATATAAGACTCTCTCGTTTCTTATATAATTATTATGTATCTGAATATGAGTTTTTATTCTTGTTTATTCGTAAAAAATCTTCTTGTTTACGATTAACATCTTTTGGAACCTTTCTTGAGCGAATCTACTTCTATGGAAAAATAGAACAT------TTTAGAATAGTACATCATATTTTTTTGAAGAAAACTTTATGGTTCTTCACAGATCCTCTCATGCACTATGTTCGATATCAAGGCAAAGCAATTCTAGCATCAAAAGGGACCTATCAATTTATGAAGAAATTGAAATATTGCTTTATCTGTTTTTGGCAATATTATTTTCATTTTTGGTCTGAGTCTAATAGGTTTCATAGAAACAAATTCTCTTATTATTCATTCTACTTTCTCGGTTATTTTTCAAGTGTAAAAATAAATCCTTTGATGGTAAGGAGTCAAATATTGGAGGATTTTGTATTAATAGATACTCTTTTTAAGAGATTTGATACTCTAGTTCCAGTCGTTCCTCTCATTAGATCATTGTCTAAAGCTTCACTTTGTACTGTAGTAGGACATCCTACTAGTAAACCAATTTGGACAGATTTATCAGATTATGATATTATCAGTCGATTTGGTCAAATATATAAAAATATTTTTCATTTTTATAGCGGATCTTCTAAAAAGAGAATTTTGTATCGAA---------------------------------------------------------------------------------------------------------------------------------------------------------------------------------------------------------------------------------------------------------------------------------------------------------------------------------------------------------------------------------------------------------------------------------------------------------------------------------------------------------------------------------------------------------------------------------------------------------------------------------------------------------------------------------------------------------------------------------------------------------------------------------------------------------------------------------GCAGCGGGAGTTTTTCTTGTAGCTCGACTGTTTCCTCTTTTCTTAATAACACCTTATATAATGGATATAATTTCTTCAATAGGTTTAATAACTTTATTTTTAGGAGCTACTTTGGCTCTTGCTCAAAAAGACATTAAAAGAAGTTTAGCCTATTCTACAATGTCTCAATTGGGTTATATTATAATGGCTTTAGGTATAGGCTCGTTTCGAGCTGCTTTATTTCATTTGATAACCC------------------------ATGCTTACTCTAAGGCTTTATTATTTTTAGGATCTGGATCCATTATTCATTCAATGGAACCTGTTGTTGGATATTCACCGGATAAAAATCAAAATATGGTTTTTATGGGTGGTTTAACTAACTATATCCCAGTTACAAAAACTGCTTTTTTATTGGGTACACTCTCTCTTTGTGGTATTCCACCCCTTGCTTGTTTCTGGTCTAAAGATGAGATTCTTAGTAATAGTTGGTTACATTCTCCAATTTATGGGATAATAGCTTATTTCACTGCAGGATTAACAGCATTTTATATGTTTCGAGTATACTTACTTACTTTTGATGGATATTTACGTATTAATTTTCAAGCTTATAGTAGTACTAAAACAAATTTCTTTTATTCAATATCTTTATGGGGTAAAAGCACATGTAACAAATCAAATACCAATAGAAGTTTGCCTTTATCAAAAATAAATAAAAAAGTCTCCTTTTTTTCAAAAGAAAAA------AAGAATAGTCTAAGAAATAAAATATACTGCTTCAATATTTTTGAAG------CAAATAAATATACTTCTTTATTTCCTCATGAATCAGACAATACTATGTTAATCCCTCTTCTCCTATTAATAGTTTTTACTGTGTTCATTGGTTTAATAGGAATTCACTTTGATGGAAGCGGACTAGATCTTGATTTATTATCAAGATGGTTAACTTTATCAAAAAATTCTTTCATCGAAAGTTCAAATCAATATGTAATTTTTTATGAGTTCTTGCAAAATGTAATTTTTTCAGTAAGTATAGCAACTTTTGGATTATGCATAGCATTCATTTTTTATGGATCTATAAATTCCTTTTTTCCGAATTTATTTCTTATTAATTTAT---------TTTTCAAAAAAGGTGTTAAA-----------------------------------------------------------------------------------------------------------------------------------------------------------------------------------------------------------------------------------------------------------------------------------------------------------------------------------------------------------------------------------------------------------------------------------------------------------------------------------------------------------------------------------------------------------------------------------------------------------------------------------------------------------------------------------------------------------------------------------------------------------------------------------------------------------------------------------------------------------------------------------------------------------------------------------------------------------------------------------------------------------------------------------------------------------------------------------------------------------------------------------------------------------------------------------------------------------------------------------------------------------------------------------------------------------------------------------------------------------------------------------------------------------------------------------------------------------------------------------------------------------------------------------------------------------------------------------------------------------------------------------------------------------------------------------------------------------------------------------------------------------------------------------------------------------------------------------------------------------------------------------------------------------------------------------------------------------------------------------------------------------------------------------------------------------------------------------------------------------------------------------------------------------------------------------------------------------------------------------------------------------------------------------------------------------------------------------------------------------------------------------------------------------------------------------------------------------------------------------------------------------------------------------------------------------------------------------------------------------------------------------------------------------------------------------------------------------------------------------------------------------------------------------------------------------------------------------------------------------------------------------------------------------------------------------------------------------------------------------------------------------------------------------------------------------------------------------------------------------------------------------------------------------------------------------------------------------------------------------------------------------------------------------------------------------------------------------------------------------------------------------------------------------------------------------------------------------------------------------------------------------------------------------------------------------------------------------------------------------------------------------------------------------------------------------------------------------------------------------------------------------------------------------------------------------------------------------------------------------------------------------------------------------------------------------------------------------------------------------------------------------------------------------------------------------------------------------------------------------------------------------------------------------------------------------------------------------------------------------------------------------------------------------------------------------------------------------
>Cyperus_endlichii
-------------------------------------------------------------------------------------------------------------------------------------------------------------------------------------------------------------------------------------------------------------------------------------------------------------------------------------------------------------------------------------------------------------------------------------------------------------------------------------------------------------------------------------------------------------------------------------------------------------------------------------------------------------------------------------------------------------------------------------------------------------------------------------------------------------------------------------------------------------------------------------------------------------------------------------------------------------------------------------------------------------------------------------------------------------------------------------------------------------------------------------------------------------------------------------------------------------------------------------------------------------------------------------------------------------------------------------------------------------------------------------------------------------------------------------------------------------------------------------------------------------------------------------------------------------------------------------------------------------------------------------------------------------------------------------------------------------------------------------------------------------------------------------------------------------------------------------------------------------------------------------------------------------------------------------------------------------------------------------------------------------------------------------------------------------------------------------------------------------------------------------------------------------------------------------------------------------------------------------------------------------------------------------------------------------------------------------------------------------------------------------------------------------------------------------------------------------------------------------------------------------------------------------------------------------------------------------------------------------------------------------------------------------------------------------------------------------------------------------------------------------------------------------------------------------------------------------------------------------------------------------------------------------------------------------------------------------------------------------------------------------------------------------------------------------------------------------------------------------------------------------------------------------------------------------------------------------------------------------------------------------------------------------------------------------------------------------------------------------------------------------------------------------------------------------------------------------------------------------------------------------TAAAGCTAATGTTGGGTTTAAAGCAGGGGTTAAAGATTACAAACTTACTTATTATACTCCTGAGTACGAAACCAAAGATACTGATATCTTGGCAGCGTTCCGAGTAACTCCTCAACCTGGAGTCCCTCCTGAAGAAGCAGGAGCTGCAGTAGCGGCGGAATCTTCTACTGGTACATGGACAACTGTTTGGACTGATGGACTTACCAGTCTTGATCGTTACAAAGGGCGATGCTATCATATCGAACCTGTTGCTGGAGAAGAAAATCAATATATTGCCTATATAGCTTATCCTTTAGACCTTTTCGAAGAAGGTTCTGTTACTAACATGTTTACTTCTATTGTAGGTAATGTATTTGGTTTCAAAGCCTTACGAGCTCTACGCTTGGAAGACTTACGAATTCCTCCTGCTTATTCAAAAACTTTCCAAGGTCCACCTCACGGTATCCAAGCTGAAAGAGATAAGTTGAACAAGTATGGTCGTCCTCTATTGGGATGTACTATTAAACCAAAATTGGGATTATCCGCAAAGAATTACGGTAGAGCATGTTATGAATGTCTACGTGGTGGACTTGATTTTACCAAAGATGATGAAAACGTAAACTCACAACCATTTATGCGTTGGAGAGATCGTTTCTTGTTCTGTGCCGAAGCAATTTATAAAGCACAAGCCGAAACAGGTGAAATCAAAGGGCACTACTTGAATGCTACTGCAGGTACATCTGAAGAAATGATCAAAAGAGCTGTATTTGCTAGAGAATTAGGAGTTCCTATCATCATGCATGACTACATAACTGGGGGATTCACTGCAAATACTAGTTTGTCTTTTTATTGCCGTGATAATGGTCTACTTCTGCACATCCACCGCGCAATGCATGCAGTTATTGATAGACAGAAAAACCATGGTATTCATTTCCGTGTACTAGCTAAAGCATTACGTATGTCTGGTGGAGATCATATTCACTCTGGTACAGTAGTAGGTAAACTGGAAGGTGAGCGTGAGATGACTTTAGGTTTTGTTGATTTACTACGTGATGATTATATTGAAAAAGATCGTAGCCGTGGTATCTTTTTCACTCAAGATTGGGTCTCTATGCCTGGTGTTATACCTGTGGCTTCAGGGGGTATCCATGTTTGGCATATGCCTGCTTTGACCGAAATCTTTGGAGATGATTCTGTACTTCAATTTGGTGGCGGAACCTTAGGACACCCTTGGGGAAATGCACCTGGTGCAGTAGCTAACAGGGTGGCTTTAGAAGCGTGCGTACAAGCTCGTAATGAAGGACGTGATCTTGCTCGTGAAGGTAATGAAATTATTCGCGCAGCAGCTAAATGGAGTCCAGAATTAGCCGCTGCTTGTGAAGTATGGAAAGCAATCAAATTTGACTTCGATCCGGTAGATAAACTAGAT-----GAACCACC--C--CCTNTSKWAATA-GTAATGAAAATGC-TCTTGGCTCG-ACATAA-TTTGTTCTGTT-------CAAAAAGTCAATTTCTAATTTCTA-----TTAGGTTGTCCGTAAACAGTACATGATGGAGC-TCGAAGTTTGATTTGTTTATCAAACAAGGGAAAGAATCTAGGGTTAGTGATAATTCAATTAATTCTAATTAATTTAGACCAATTTTG-TAAGTATA-TCTTAGTATCAGAATC-AG-AAAAAAATACAATTCGAACAAG---AAAAAAA---------ATA-TAAGTGAAATTC-----TTGTAAACTGGTAA---AACTATTCTG-----A-------TTTTAAGGTGGAA-CGG------GAATGAATCCTTCG----TA-----TTTATTT------TAT-----AAAGAAGGAAAT-CAAAAAGAAGGGGTGTTGCTTTCCCTTTGAAAGGAATAAAGGTCTTCAAAATAATTTCT-AAACCTAAAGATTCCAAAAAGAAAAAAGAAAGGATTCCGGAACAAGAAAATACTTTTTTATTTTTAAATTAT-----CTCAACA-GTGT-AATTCGATCAAATTGACAAATCTAAAAAGGTTAG-----AGATAAAACAAAC-AAAAGAGTTTAGAGACAGCTCAAGAAATTC-----TTTCATAAAGATTTA---------TGAACTTTT-----TAAAAATTTTTTATTTAACTTGAGTCATG-------AGT----AAAAAAAA--TATTATGATATTTTTTT-----ATATAACGAAAAGGAAAAAG----GACTCTATTTGAATCAT------AGTATAATTTATGA-----TTTTCTGAGTCC---------------------ATTT-TGCA-----TT-CTATACAGAA-ATTTGAATTATTTTTCTTGAGCCGTATGA-GATG-AA-AATTTCATATACCTTTCTA-GGGAGACTTTTT-TTATCTATATCTATCCC----------------------------------------------------------------------------------------------------------------------------------------------------------------------------------------------------------------------------------------------------------------------------------------------------------------------------------------------------------------------------------------------------------------------------------------------------------------------------------------------------------------------------------------------------------------------------------------------------------------------------------------------------------------------------------------------------------------------------------------------------------------------------------------------------------------------------------------------------------------------------------------------------------------------------------------------------------------------------------------------------------------------------------------------------------------------CGTCCTTTGATCCCTAATMWTGCT------------------AACAGCCCRTTTGAYCTCCTAAA---TTTTTCTTCTTTT--TTT-------------TGATTTTGATGAAAAAGTG--AAAAAAG-ATTTACTAAACTTTC----TAATTCATTCTAGTTTTTC--ATTTGGCAAATAGATCTTC---AAAAAAAATGCATTTTATACAATATT--------------------TCTA---------TATGCTTTTATT------------------ATAAAAGCATATGAAAAGAATCT---------AAGCATAGGCAAAGAATC---------------------TCTATATTGAAATAATTACCA---------ATTAATATTAATAT-------------TACCAATTAATATAAATATTTTAACAT------------------------------------------------TTTTTTAATTGACGTAGATACAAGGGTATAGGTA----CGAGTATTCTACTCA
>Cyperus_eragrostis
------------TTTGCTTATGATTATGGTTTAAATGCTTCTATTGAACCTAATAAAAAACTGATTAGCTATGAGATTAAATCTAGTTTAATACTTGTAAAACGCTTAATTATTCGAATGTATCAACCGAATTCTTTGATGAATTCGGTTATTCAAAATTGTAACCAAAATCAAATTAATGAGCACAATCGCTTTTTTTACGCTCATTTTTTTTCTCAGATGATATCTGAAGGTTTTAGTTTTGTTGTAGAAATTCCATTCTTTCTTCGATTTCTATTTTCCTCCTCTAAAAAAAAAATATCAAAATTGCAAAATTTACRATCTATTCATTCAACATTTTCTTTTTTARAGGACAAATTTTCCTATTTAAATAAKGTATTARATATACTAATACCTTATCCTGTCCATTTTGAAATCTTAGTTCAAATCCTTCAATGCTGGATCCAARATATTCCTTCTTTGCATTTATTGCGATTCTTTCTCTTCGATTATTCTAATCGGAATAGTCTAATTATTTCAAAGAAATTGGCTTCTATTTCTATATTCTCAAAAG------AAAATATAAGACTCTCTCGTTTCTTATATAATTATTATGTATCTGAATATGAGTTTTTATTCTTGTTTATTCGTAAAAAATCTTCTTGTTTACGATTAACATCTTTTGGAACCTTTCTTGAGCGAATCTACTTCTATGGAAAAATAGAACAT------TTTAGAATAGTGCATCATATTTTTTTGAAGAGAACTTTATGGTTCTTCACAGATCCTCTCATGCACTATGTTCGATATCAAGACAAAGCAATTCTAGCATCAAAGGGGACCGATCAATTTATGAAGAAATTGAAATATTGCTTTGTCTGTTTTTGGCAATATTATTTTCATTTTTGGTCTGAGTCTAATAGGTTTCATAGAAACCAATTCTCTTATTATTCATTCTACTTTCTCGGTTATTTTTCAAGTGTAAAAAGAAATCCTTTGATGGTAAGGAGTCAAATATTGGAGGATTTTGTATTAATAGATACTCTTTTTAAGAGATTTGATACTCTAGTTCCAGTCGTTCCTCTCATTAGATCATTGTCTAAAGCTTCACTTTGTACTGTATTAGGACATCCTACTAGTAAACCAATCTGGACAGATTTATCAGATTGTGATATTATTAGTCGATTTGGTCAAATATATAAAAATATTTTTCATTTTTATAGTGGATCTTCTAAAAAGAAAATTTTGTATCGA----------------------------------------------------------------------------------------------------------------------------------------------------------------------------------------------------------------------------------------------------------------------------------------------------------------------------------------------------------------------------------------------------------------------------------------------------------------------------------------------------------------------------------------------------------------------------------------------------------------------------------------------------------------------------------------------------------------------------------------------------------------------------------------------------------------------GCTACCATGGTAGCAGCGGGAGTTTTTCTTGTAGCTCGACTGTTTCCTCTTTTCTTAATAACACCTTATATAATGGATATAATTTCTTCAATAGGTTTAATAACTTTATTTTTAGGAGCTACTTTGGCTCTTGCTCAAAAAGACATTAAAAGAAGCTTAGCCTATTCTACAATGTCTCAATTGGGTTATATTATATTGGCTTTAGGTATAGGCTCGTTTCGAGCTGCTTTATTTCATTTGATAACCC------------------------ATGCTTACTCTAAAGCTTTATTATTTTTAGGATCTGGATCCATTATTCATTCAATGGAACCTGTTGTTGGATATTCACCGGATAAAAATCAAAATATGGTTCTTATGGGTGGTTTAACTAACTATATCCCAATTACAAAAACTGCCTTTTTATTGGGTACACTCTCTCTTTGTGGTATTCCACCCCTTGCCTGTTTCTGGTCTAAAGATGAAATTCTTAGTAATAGTTGGTTACATTCTCCAATTTATGGAATAATAGCTTATTTCACTGCAGGATTAACAGCATTTTATATGTTTCGAGTATACTTACTTACTTTTGATGGATATTTACGTATTCATTTTCAAGCTTATAGTAGTACTAAAACAAATTTCTTTTATTCAATATCTCTATGGGGTAAAAGCACATGTAACAAATCAAATACCAATAGAAGTTTGCCTTTATCAAAAATAAATAAAAAAGTCTCCTTTTTTTCAAAAGAAAAA------AAGAATAATCTAAGAAATAAGATATATTGCTTCAATATTTGTGAAG------CAAATAAATATACTTCTTTATTTCCTCATGAATCAGACAATACTATGCTAATCCCTCTTCTCCTATTAATAGTTTTTACTGTGTTCATTGGTTTAATAGGAATTCACTTTGATGGAAGAGGACTAGATCTTGATTTATTATCAAGATGGTTAACTTTATCAAAAAATTCTTTCATCGAAAGTTCAAATCAATATGTAATTTTTTATGAGTTCTTGCAAAATGTAATTTTTTCAGTAAGTATAGCAACTTTTGGATTATGCATAGCATTCATTTTTTACGGATCTATAAATTCCTTTTTTCCGAATTTATTTCTTATTAATTTAT---------TTTTAAAAAAAAGTGTTAAA-----------------------------------------------------------------------------------------------------------------------------------------------------------------------------------------------------------CAGGGGTTAAAGATTACAAACTTACTTATTATACTCCTGAGTACGAAACCAAAGATACTGATATTTTGGCAGCGTTCCGAGTAACTCCTCAACCCGGAGTCCCTCCTGAAGAAGCAGGAGCTGCAGTAGCGGCGGAATCTTCTACTGGTACATGGACAACTGTTTGGACTGATGGACTTACCAGTCTTGATCGTTACAAAGGGCGATGCTATCATATCGAGCCTGTTGCTGGAGAAGAAAATCAATATATTGCCTATGTAGCTTATCCTTTAGACCTTTTCGAAGAAGGTTCTGTTACTAACATGTTTACTTCAATTGTAGGTAATGTATTTGGTTTCAAAGCCTTACGAGCTCTACGCTTGGAAGACTTACGAATTCCTCCTGCTTATTCAAAAACTTTCCAAGGTCCACCTCACGGTATCCAATCTGAAAGAGATAAGTTGAACAAGTATGGTCGTCCTCTATTGGGATGTACTATTAAACCAAAATTGGGATTATCCGCAAAGAATTACGGTAGAGCATGTTATGAATGTCTACGTGGTGGACTTGATTTTACCAAAGATGATGAAAACGTAAACTCACAACCATTTATGCGTTGGAGAGATCGTTTCTTGTTCTGTGCCGAAGCAATTTATAAATCACAAGCCGAAACAGGTGAAATCAAAGGGCACTACTTGAATGCTACTNNNNNNNNNNNNNNNNNNNNNNNNNNNNNNNNNNTATTTGCTAGAGAATTTGGAGTTCCTATCGTCATGCATGACTACTTAACTGGGGGATTCACTGCAAATACTAGTTTGGCTTTTTATTGCCGTGATAATGGTCTACTTCTGCACATCCACCGCGCAATGCATGCAGTTATTGATAGACAGAAAAACCATGGTATGCATTTCCGTGTACTAGCTAAAGCATTACGTATGTCTGGTGGAGATCATATTCACGCTGGTACAGTAGTAGGTAAACTGGAAGGGGAGCGTGAGATGACTTTAGGTTTTGTTGATTTACTACGTGATGATTATATTGAAAAAGATCGTAGCCGTGGTATCTTTTTCACTCAAGATTGGGTCTCTATGCCTGGTGTTATACCTGTGGCTTCAGGGGGTATCCATGTTTGGCATATGCCTGCTTTGACCGAAATCTTTGGAGATGATTCTGTACTTCAATTTGGTGGCGGAACCTTAGGACACCCTTGGGGAAATGCACCTGGTGCAGTAGCTAACAGGGTGGCTTTAGAAGCGTGCGTACAAGCTCGTAATGAAGGACGTGATCTTGCTCGTGAAGGTAATGAAATTATTCGCGCAGCAGCTAAATGGAGTCCAGAATTAGCCGCTGCTTGTGAAGTATGGAAAGCAATCAAATTTGAATT-----------------------------------------------------------------------------------------------------------------------------------------------------------------------------------------------------------------------------------------------------------------------------------------------------------------------------------------------------------------------------------------------------------------------------------------------------------------------------------------------------------------------------------------------------------------------------------------------------------------------------------------------------------------------------------------------------------------------------------------------------------------------------------------------------------------------------------------------------------------------------------------------------------------------------------------------------------------------------------------------------------------------------------------------------------------------------------------------------------------------------------------------------------------------------------------------------------------------------------------------------------------------------------------------------------------------------------------------------------------------------------------------------------------------------------------------------------------------------------------------------------------------------------------------------------------------------------------------------------------------------------------------------------------------------------------------------------------------------------------------------------------------------------------------------------------------------------------------------------------------------------------------------------------------------------------------------------------------------------------------------------------------------------------------------------------------------------------------------------------------------------------------------------------------------------------------------------------------------------------------------------------------------------------------------------------------------------------------------------------------------------------------------------------------------------------------------------------------------------------------------------------------------------------------------------------------------------------------------------------------------------------------------------------------------------------------------
>Cyperus_erinaceus
----------------------------------------------------------------------------------------------------------------------------------------------------------------------------------------------------------------------------------------------------------------------------------------------------------------------------------------------------------------------------------------------------------------------------------------------------------------------------------------------------------------------------------------------------------------------------------------------------------------------------------------------------------------------------------------------------------------------------------------------------------------------------------------------------------------------------------------------------------------------------------------------------------------------------------------------------------------------------------------------------------------------------------------------------------------------------------------------------------------------------------------------------------------------------------------------------------------------------------------------------------------------------------------------------------ATAATACCCTTTCTTTCACTTATAGTTCCAATAATAATAGGTATTGGACTTCTACTTATTTCCACAGCAACGAAAAGTATTCGTCGCATATGGGCTTTTCCAAGTATTTTCTTTTTAATCATAACTCTGATATTTTCTTTAAATCTTTCTATTCAACAAATAAATGGGAATTTGATTTATCAATACCTATGGTCTTGGACGATTAATAAGGATTTTTCCTTAGAATTCGGATATTTGATTGATCCACTGACCTCAATTATGTTAATACTCATTACTACTGTTGGAATCACAGTTCTTATTTACAGCGATAGTTATATGTCTCATGATCAAGGATATTTGAGATTTTTTGCTTATTTGAATTTTTTCAATGCTTCTATGTTGGGACTAGTTACAAGTTCAAATTTGATACAAATTTATGTTTTTTGGGAAATAGTAGGAATATTTTCCTATTTGTTAATAGGATTTTGGTTTACACGACCGCTCGCTGCAAATGCCTGCCAAAAAGCCTTTATAACTAATCGTATAGGTGATTTTGGTTTATTATTAGGAATTTTAGGTTTTTATTGGATAATAGGTAGTTTCGAATTTCGAGATTTATTTGAAATAACCAATAATTTTATCCAAAAAAATGAAGTGAATTCTTTATTTACTACTTTATGTACCTTTTTATTATTTCTTGGTGCGATTGCTAAATCCGCACAATTTCCTCTTCACATATGGTTACCTGATGCCATGGAAGGACCTACTCCTATTTCTGCTCTTATACACGCCGCTACCATGGTAGCAGCGGGAGTTTTTCTTGTAGCTCGACTGTTTCCTCTTTTCTTAATAACACCTTATATAATGGATATAATTTCTTCAATAGGTTTAATAACTTTATTTTTAGGAGCTACTTTGGCTCTTGCTCAAAAAGACATTAAAAGAAGCTTAGCCTATTCTACAATGTCTCAATTGGGTTATATTATAATGGCTTTAGGTATAGGCTCGTTTCGAGCTGCTTTATTTCATTTGATAACCC------------------------ATGCTTACTCTAAGGCTTTATTATTTTTAGGATCTGGATCCATTATTCATTCAATGGAACCTGTTGTTGGATATTCACCGGATAAAAATCAAAATATGGTTTTTATGGGTGGTTTAACTAACTATATCCCAATTACAAAAACTGCTTTTTTATTGGGTACACTCTCTCTTTGTGGTATTCCACCCCTTGCTTGTTTCTGGTCTAAAGATGAGATTCTTAGTAATAGTTGGTTACATTCTCCAATTTATGGGATAATAGCTTATTTCACTGCAGGATTAACAGCATTTTATATGTTTCGAGTATACTTACTTACTTTTGATGGATATTTACGTATTAATTTTCAAGCTTATAGTAGTACTAAAACAAATTTCTTTTATTCAATATCTTTATGGGGTAAAAGCACATGTAACAAATCAAATACCAATAGAAGTTTGCCTTTATCAAAAATAAATAAAAAAGTCTCCTTTTTTTCAAAAGAAAAA------AAGAATAGTCTAAGAAATAAAATATACTGCTTCAATATTTTTGAAG------CAAATAAATATACTTCTTTATTTCCTCATGAATCAGACAATACTATGTTAATCCCTCTTCTCCTATTAATAGTTTTTACTGTGTTCATTGGTTTAATAGGAATTCACTTTGATGGAAGCGGACTAGATCTTGATTTATTATCAAGATGGTTAACTTTATCAAAAAATTCTTTCATCGAAAGTTCAAATCAATATGTAATTTTTTATGAGTTCTTGCAAAATGTAATTTTTTCAGTAAGTATAGCAACTTTTGGATTATGCATAGCATTCATTTTTTATGGATCTATAAATTCCTTTTTTCCGAATTTATTTCTTATTAATTTAT---------TTTTAAAAAAAGGTGTTAAAAGAGATTTCCTAGACCAAATACAAAATGCAATATATAATTGGTCATATAATCGTGGTTACATAGATATTCTTTATACTAATGTTTTTATATTGGGTATAAGAAGATTAAGTAAATTCACTGAATTTTTTGATAAACATATAATTGATGGTATTCCAAATGGAATAGGTGTTACAA-----TAAAGCTTATGTTGGGTTTAAAGCAGGGGTTAAAGATTACAAACTTACTTATTATACTCCTGAGTACGAAACCAAAGATACTGATATCTTGGCAGCGTTCCGAGTAACTCCTCAACCTGGAGTCCCTCCTGAAGAAGCAGGAGCTGCAGTAGCGGCGGAATCTTCTACTGGTACATGGACAACTGTTTGGACTGATGGACTTACCAGTCTTGATCGTTACAAAGGGCGATGCTATCATATCGAACCTGTTGCTGGAGAAGAAAATCAATATATTGCCTATATAGCTTATCCTTTAGACCTTTTCGAAGAAGGTTCTGTTACTAACATGTTTACTTCTATTGTAGGTAATGTATTTGGTTTCAAAGCCTTACGAGCTCTACGCTTGGAAGACTTACGAATTCCTCCTGCTTATTCAAAAACTTTCCAAGGTCCACCTCACGGTATCCAAGCTGAAAGAGATAAGTTGAACAAGTATGGTCGTCCTCTATTGGGATGTACTATTAAACCAAAATTGGGATTATCCGCAAAGAATTACGGTAGAGCATGTTATGAATGTCTACGTGGTGGACTTGATTTTACCAAAGATGATGAAAACGTAAACTCACAACCATTTATGCGTTGGAGAGATCGTTTCTTGTTCTGTGCCGAAGCAATTTATAAAGCACAAGCCGAAACAGGTGAAATCAAAGGGCACTACTTGAATGCTACTGCAGGTACATCTGAAGAAATGATCAAAAGAGCAGTATTTGCTAGAGAATTAGGAGTTCCTATCATCATGCATGACTACATAACTGGGGGATTCACTGCAAATACTAGTTTGTCTTTTTATTGCCGTGATAATGGTCTACTTCTGCACATCCACCGCGCAATGCATGCAGTTATTGATAGACAGAAAAACCATGGTATTCATTTCCGTGTACTAGCTAAAGCATTACGTATGTCTGGTGGAGATCATATTCACTCTGGTACAGTAGTAGGTAAACTGGAAGGTGAGCGTGAGATGACTTTAGGTTTTGTTGATTTACTACGTGATGATTATATTGAAAAAGATCGTAGCCGTGGTATCTTTTTCACTCAAGATTGGGTCTCTATGCCTGGTGTTATACCTGTGGCTTCAGGGGGTATCCATGTTTGGCATATGCCTGCTTTGACCGAAATCTTTGGAGATGATTCTGTACTTCAATTTGGTGGCGGAACCTTAGGACACCCTTGGGGAAATGCACCTGGTGCAGTAGCTAACAGGGTGGCTTTAGAAGCGTGCGTACAAGCTCGTAATGAAGGACGTGATCTTGCTCGTGAAGGTAATGAAATTATTCGCGCAGCAGCTAAATGGAGTCCAGAATTAGCCGCTGCTTGTGAAGTATGGAAAGCAATCAAATTTGACTTCGATCCGGTAGATAAACTAGAT-----CA-TCCCCA-T--TTTCTTTCTATA-GTAATGAAAATGC-TCTTGGCTCG-ACATAA-TTTGTTCTGTT-------CAAAAAGCCAATTTCTAATTTCTA-----TTAGGTTGTCCGTAAACAGTACATGATGGAGC-TCGAAGTTTGATTTTTTTATCAAACAAGGGAAAGAATCTAGGGTTAGTGATAATTCAATTAATTCTAATTAATTTAGACCAATTTTG-TAAGTATA-TCTTAGTATCAGAATC-AG-AAAAAAATACAATTCGAACAAG-AAAAAAAAA---------ATATAAAGTGAAATTC-----TTGGAAACTGGTAA---AACTATTCTG-----A-------TTTTAAGGTGGAA-CGG------GAATGAATCCTTCG----TA-----TTTATTT------TATAAAGAAAAGAAGGAAAT-CAAAAAGAAGGGGTGTTGCTTTCCCTTTGAAAGGAATAAAGGTCTTCAAAATAATTTCT-AAACCTAAAGATTCCAAAAAGAAAAAAGAAAGGATTCCGGAACAAGAAAATACT------TTTTTAAATTAT-----CTCAACA-GTGT-AATTCGATCAAATTGACAAATCTAAAAAGGTTAG-----AGATAAAACAAAC-AAAAGAGTTTAGAGACAGCTCAAGAAATTC-----TTTCATAAGGATTTA---------TGAACTTTC-----TAAAAATTTTTTATTTAACTTGAGTCATG-------AGT----AAAAAAAA--TATTATGATATTTTTTT-----ATATAACGAAAAGGAAAAAG----GACTCTATTTGAATCAT------AGTATAATTCATGA-----TTTTCTGAGTCC---------------------ATTT-TGCA-----TT-CTATACAGAA-ATTTGAATTATTTTTCTTGAGCCGTATGA-GATG-AA-AATTTCATATACGTTTCTA-GGGATACTTTTT-TTATCTATATTAATCAC-----------------------------------------------------------------------------------------------------------------------------------------------------------------------------------------------------------------------------------------------------------------------------------------------------------------------------------------------------------------------------------------------------------------------------------------------------------------------------------------------------------------------------------------------------------------------------------------------------------------------------------------------------------------------------------------------------------------------------------------------------------------------------------------------------------------------------------------------------------------------------------------------------------------------------------------------------------------------------------------------------------------------------------------------------------------------------------------------------------------------------------------------------------------------------------------------------------------------------------------------------------------------------------------------------------------------------------------------------------------------------------------------------------------------------------------------------------------------------------------------------------------------------------------------------------------------------------------------------------------------------
>Cyperus_esculentus
---------------GCTTATGATTATGGTTTAAATGCTTCTATTGAACCTAATAAAAAACTGATTAGCTATGATATTAAATCTAGTTTAATACTTGTAAAACGCTTAATTATTCGGTTGTATCAACCGAATTCTTTGATGAATTCGGTTATTCAAAATTGTAACCAAAATCAAATTAATGAGCACAACCGCTTTTTTTACGCTCATTTTTTTTCTCAGATGATATCTGAAGGTTTTAGTTTTGTTGTAGAAATTCCATTCTTTCTTCGATTTCTATTTTCCTCCTCTAAAAAAAAAAATTCAAAATTGCAAAATTTACRATCTATTCATTCAACATTTTCTTTTTTARAGGACAAATTTTCCTATTTAAATAATGTGTTARATATACTAATACCTTATCCTGTCCATTTTGAAATCTTAGTTCAAATCCTTCAATGCTGGATCCAARATATTCCTTCTTTGCATTTATTGAGATTCTTTCTCTTCGATTATTCTAATTGGAATAGTCTCATTATTTCAAAGAAATTAGCTTCTATTTCTATATTCTCAAAAG------AAAATATAAGACTCTCTCGTTTCTTATATAATTATTATGTATCTGAATATGAGTTTTTATTCTTGTTTATTCGTAAAAAATCTTCTTGTTTACGATTAACATCTTTTGGAACCTTTCTTGAGCGAATCTACTTCTATGGAAAAATAGAACAT------TTTAGAATAGTACATCATATTTTTTTGAAGAAAACTTTATGGTTCTTCACAGATCCTCTCATGCACTATGTTCGATATCAAGGCAAAGCAATTCTAGCATCAAAAGGGACCTATCAATTTATGAAGAAATTGAAATATTGCTTTATCTGTTTTTGGCAATATTATTTTCATTTTTGGTCTGAGTCTAATAGGTTTCATAGAAACAAATTCTCTTATTATTCATTCTACTTTCTCGGTTATTTTTCAAGTGTAAAAATAAATCCTTTGATGGTAAGGAGTCAAATATTGGAGGATTTTGTATTAATAGATACTCTTTTTAAGAGATTTGATACTCTAGTTCCAGTCGTTCCTCTCATTAGATCATTGTCTAAAGCTTCACTTTGTACTGTATTAGGACATCCTACTAGTAAACCAATTTGGACAGATTTATCAGATTATGATATTATTAGTCGATTTGGTCAAATATATAAAAATATTTTTCATTTTTATAGTGGATCTTCTAAAAAGAGAATTTTGTATCGAA---------------------------------------------------------------------------------------------------------------------------------------------------------------------------------------------------------------------------------------------------------------------------------------------------------------------------------------------------------------------------------------------------------------------------------------------------------------------------------------------------------------------------------------------------------------------------------------------------------------------------------------------------------------------------------------------------------------------------------------------------------------------------------------------------------------------GCTACCATGGTAGCAGCGGGAGTTTTTCTTGTAGCTCGACTGTTTCCTCTTTTCTTAATAACACCTTATATAATGGATATAATTTCTTCAATAGGTTTAATAACTTTATTTTTAGGAGCTACTTTGGCTCTTGCTCAAAAAGACATTAAAAGAAGCTTAGCCTATTCTACAATGTCTCAATTGGGTTATATTATAATGGCTTTAGGTATAGGCTCGTTTCGAGCTGCTTTATTTCATTTGATAACTC------------------------ATGCTTACTCTAAGGCTTTATTATTTTTAGGATCTGGATCCATTATTCATTCAATGGAACCTGTTGTTGGATATTCACCGGATAAAAATCAAAATATGGTTTTTATGGGTGGTTTAACTAACTATATCCCAATTACAAAAACTGCTTTTTTATTGGGTACACTCTCTCTTTGTGGTATTCCACCCCTTGCTTGTTTCTGGTCTAAAGATGAGATTCTTAGTAATAGTTGGTTACATTCTCCAATTTATGGGATAATAGCTTATTTCACTGCAGGATTAACAGCATTTTATATGTTTCGAGTATACTTACTTACTTTTGATGGATATTTACGTATTAATTTTCAAGCTTATAGTAGTACTAAAACAAATTTCTTTTATTCAATATCTTTATGGGGTAAAAGCACATGTAACAAATCAAATACCAATAGAAGTTTGCCTTTATCAAAAATAAATAAAAAAGTTTCCTTTTTTTCAAAAGAAAAA------AAGAATAGTCTAAGAAATAAAATATACTGCTTCAATATTTTTGAAG------CAAATAAATATACTTCTTTATTTCCTCATGAATCAGACAATACTATGTTAATCCCTCTTCTCCTATTAATAGTTTTTACTGTGTTCATTGGTTTAATAGGAATTCATTTTGATGGAAGCGGACTAGATCTTGATTTATTATCAAGATGGTTAACTTTATCAAAAAATTCTTTCATCGAAAGTTCAAATCAATATGTAATTTTTTATGAGTTCTTGCAAAATGTAATTTTTTCAGTAAGTATAGCAACTTTTGGATTATCCATAGCATTCATTTTTTATGGATCTATAAATTCCTTTTTTCCGAATTTATTTCTTATTAATTTAT---------TTTTCAAAAAAGGTGTTAAA-------------------------------------------------------------------------------------------------------------------------------------------------------------------------------------------AATGTTGGGTTTAAAGCAGGGGTTAAAGATTACAAACTTACTTATTATACTCCTGAGTACGAAACCAAAGATACTGATATCTTGGCAGCGTTCCGAGTAACTCCTCAACCTGGAGTCCCTCCTGAAGAAGCAGGAGCTGCAGTAGCGGCGGAATCTTCTACTGGTACATGGACAACTGTTTGGACTGATGGACTTACCAGTCTTGATCGTTACAAAGGGCGATGCTATCATATCGAACCTGTTGCTGGAGAAGAAAATCAATATATTGCCTATATAGCTTATCCTTTAGACCTTTTCGAAGAAGGTTCTGTTACTAACATGTTTACTTCTATTGTAGGTAATGTATTTGGTTTCAAAGCCTTACGAGCTCTACGCTTGGAAGACTTACGAATTCCTCCTGCTTATTCAAAAACTTTCCAAGGTCCACCTCACGGTATCCAAGCTGAAAGAGATAAGTTGAACAAGTATGGTCGTCCTCTATTGGGATGTACTATTAAACCAAAATTGGGATTATCCGCAAAGAATTACGGTAGAGCATGTTATGAATGTCTA------------------------------------------------------------------------------------------------------------------------------------------------------------------------------------------------------------------------------------------------------------------------------------------------------------------------------------------------------------------------------------------------------------------------------------------------------------------------------------------------------------------------------------------------------------------------------------------------------------------------------------------------------------------------------------------------------------------------------------------------------------------------------------------------------------------------------------------------------------------------------------------------------------------------------------------------------------------------------------------------TAGGTTGTCCGTAAACAGTACATGATGGAGC-TCGAAGTTTGATTTTTTTATCAAACAAGGGAAAGAATCTAGGGTTAGTGATAATTCAATTAATTCTAATTAATTTAGACCAATTTTG-TAAGTATA-TCTTAGTATCAGAATC-AG-AAAAAAATACAATTCGAACAAG-AAAAAAAAA---------ATATAAAGTGAAATTC-----TTGGAAACTGGTAA---AACTATTCTG-----A-------TTTTAAGGTGGAA-CGG------GAATGAATCCTTCG----TA-----TTTATTT------TAT-----AAAGAAGGAAAT-CAAAAAGAAGGGGTGTTGCTTTCCCTTTGAAAGGAATAAAGGTCTTCAAAATAATTTCT-AAACCTAAAGATTCCAAAAAGAAAAAAGAAAGGATTCCGGAACAAGAAAATACT------TTTTTAAATTAT-----CTCAACA-GTGT-AATTCGATCAAATTGACAAATCTAAAAAGGTTAG-----AGATAAAACAAAC-AAAAGAGTTTAGAGACAGCTCAAGAAATTC-----TTTCATAAGGATTTA---------TGAACTTTCTAAAATAAAAATTTTTTATTTAACTTGAGTCATG-------AGT----AAAAAAAA--TATTATGATATTTTTTT-----ATATAACGAAAAGGAAAAAG----AACTCTATTTGAATCAT------AGTATAATTCATGA-----TTTTCTGAGTCC---------------------ATTT-TGC-----------------------------------------------------------------------------------------------------------------------------------------------------------------------------------------------------------------------------------------------------------------------------------------------------------------------------------------------------------------------------------------------------------------------------------------------------------------------------------------------------------------------------------------------------------------------------------------------------------------------------------------------------------------------------------------------------------------------------------------------------------------------------------------------------------------------------------------------------------------------------------------------------------------------------------------------------------------------------------------------------------------------------------------------------------------------------------------------------------------------------------------------------------------------------------------------------------------------------------------------------------------------------------------------------------------------------------------------------------------------------------------------------------------------------------------------------------------------------------------------------------------------------------------------------------------------------------------------------------------------------------------------------------------------------------------------------------------------------------------
>Cyperus_filiformis
---------------------GATTATGGTTTAAATGCTTCTATTGAACCTAATAAAAAACTGATTAGCTATGATATTAAATCTAGTTTAATACTTGTAAAACGCTTAATTATTCGGTTGTATCAACCGAATTCTTTGATGAATTCGGTTATTCAAAATTGTAACCAAAATCAAATTAATGAGCACAACCGCTTTTTTTACGCTCATTTTTTTTCTCAGATGATATCTGAAGGTTTTAGTTTTGTTGTAGAAATTCCATTCTTTCTTCGATTTCTATTTTCCTCCTCTAAAAAAAAAATATCAAAATTGCAAAATTTACRATCTATTCATTCAACATTTTCTTTTTTARAGGACAAATTTTCCTATTTAAATAATGTGTTARATATACTAATACCTTATCCTGTCCATTTTGAAATCTTAGTTCAAATCCTTCAATGCTGGATCCAAGATATTCCTTCTTTGCATTTATTGAGATTCTTTCTCTTCGATTATTCTAATTGGAATAGTCTCATTATTTCAAAGAAATTAGCTTCTATTTCTATATTCTCAAAAG------AAAATATAAGACTCTCTCG-TTCTTATATAATTATTATGTATCTGAATATGAGTTTTTATTCTTGTTTATTCGTAAAAAATCTTCTTGTTTAAGATTAACATCTTTTGGAACCTTTCTTGAGCGAATCTACTTCTATGGAAAAATAGAACAT------TTTAGAATAGTACATCATATTTTTTTGAAGAAAACTTTATGGTTCTTCACAGATCCTCTCATGCACTATGTTCGATATCAAGGCAAAGCAATTCTAGCATCAAAAGGGACCTATCAATTTATGAAGAAATTGAAATATTGCTTTATCTGTTTTTGGCAATATTATTTTCATTTTTGGTCTGAGTTTAATAGGTTTCATAGAAACAAATTCTCTTATTATTCATTCTACTTTCTTGGTTATTTTTCAAGTGTAAAAATAAATCCTTTGATGGTAAGAAGTCAAATATTGGAGGATTTTGTATTAATAGATACTCTTTTTAAGAGATTTGATACTCTAGTTCCAGTCGTTCCTCTCATTAGATCATTGTCTAAAGCTTCACTTTGTACTGTATTAGGACATCCTACTAGTAAACCAATTTGGACAGATTTATCAGATTATGATATTATTAGTCGATTTGGTCAAATATATAAAAATATTTTTCATTTTTATAGTGGATCTTCTAAAAAGAGAATTTTGTATC----------------------------------------------------------------------------------------------------------------------------------------------------------------------------------------------------------------------------------------------------------------------------------------------------------------------------------------------------------------------------------------------------------------------------------------------------------------------------------------------------------------------------------------------------------------------------------------------------------------------------------------------------------------------------------------------------------------------------------------------------------------------------------------------------------------------------------TAGCAGCGGGAGTTTTTCTTGTAGCTCGACTGTTTCCTCTTTTCTTAATAACACCTTATATAATGGATATAATTTCTTCAATAGGTTTAATAACTTTATTTTTAGGAGCTACTTTGGCTCTTGCTCAAAAAGACATTAAAAGAAGCTTAGCCTATTCTACAATGTCTCAATTGGGTTATATTATAATGGCTTTAGGTATAGGCTCGTTTCGAGCTGCTTTATTTCATTTGATAACCC------------------------ATGCTTACTCTAAAGCTTTATTATTTTTAGGATCTGGATCCATTATTCATTCAATGGAACCTGTTGTTGGATATTCACCGGATAAAAATCAAAATATGGTTTTTATGGGTGGTTTAACTAACTATATCCCAATTACAAAAACTGCTTTTTTATTGGGTACACTCTCTCTTTGTGGTATTCCACCCCTTGCTTGTTTTTGGTCTAAAGATGAGATTCTTAGTAATAGTTGGTTACATTCTCCAATTTATGGGATAATAGCTTATTTCACTGCAGGATTAACAGCATTTTATATGTTTCGAGTATACTTACTTACTTTTGATGGAAATTTACGTATTAATTTTCAAGCTTATAGTAATACTAAAACAAATTTCTTTTATTCAATATCTTTATGGGGTAAAAGCACATGTAACAAATCAAATACCAATAGAAGTTTGCCTTTATCAAAAATAAATAAAAAAGTCTCCTTTTTTTCAAAAGAAAAA------AAGAATAGTCTAGGAAATAAAATATACTGCTTCAATATTTTTGAAG------CAAATAAATATACTTCTTTATTTCCTCATGAATCAGACAATACTATGTTAATCCCTCTTCTCCTATTAATAGTTTTTACTGTGTTCATTGGTTTAATAGGAATTCACTTTGATGGAAGCGGACTAGATCTTGATTTATTATCAAGATGGTTAACTTTATCAAAAAATTCTTTCATCGAAAGTTCAAATCAATATGTAATTTTTTATGAGTTCTTGCAAAATGTAATTTTTTCAGTAAGTATAGCAACTTTTGGATTAAGCATAGCATTCATTTTTTATGGATCTATAAATTCCTTTTTTCCGAATTTATTTCTTATTAATTTAT---------TTTTCAAAAAAGGTGTTAAA-----------------------------------------------------------------------------------------------------------------------------------------------------------------------------------------------------------------------------------------------------------------------------------------------------------------------------------------------------------------------------------------------------------------------------------------------------------------------------------------------------------------------------------------------------------------------------------------------------------------------------------------------------------------------------------------------------------------------------------------------------------------------------------------------------------------------------------------------------------------------------------------------------------------------------------------------------------------------------------------------------------------------------------------------------------------------------------------------------------------------------------------------------------------------------------------------------------------------------------------------------------------------------------------------------------------------------------------------------------------------------------------------------------------------------------------------------------------------------------------------------------------------------------------------------------------------------------------------------------------------------------------------------------------------------------------------------------------------------------------------------------------------------------------------------------------------------------------------------------------------------------------------------------------------------------------------------------------------------------------------------------------------------------------------------------------------------------------------------------------------------------------------------------------------------------------------------------------------------------------------------------------------------------------------------------------------------------------------------------------------------------------------------------------------------------------------------------------------------------------------------------------------------------------------------------------------------------------------------------------------------------------------------------------------------------------------------------------------------------------------------------------------------------------------------------------------------------------------------------------------------------------------------------------------------------------------------------------------------------------------------------------------------------------------------------------------------------------------------------------------------------------------------------------------------------------------------------------------------------------------------------------------------------------------------------------------------------------------------------------------------------------------------------------------------------------------------------------------------------------------------------------------------------------------------------------------------------------------------------------------------------------------------------------------------------------------------------------------------------------------------------------------------------------------------------------------------------------------------------------------------------------------------------------------------------------------------------------------------------------------------------------------------------------------------------------------------------------------------------------------------------------------------------------------------------------------------------------------------------------------------------------------------------------------------------------------------------
>Cyperus_flaccidus
-----------------------------------------------------------------------------------------------------------------------------------------------------------------------------------------------------------------------------------------------------------------------------------------------------------------------------------------------------------------------------------------------------------------------------------------------------------------------------------------------------------------------------------------------------------------------------------------------------------------------------------------------------------------------------------------------------------------------------------------------------------------------------------------------------------------------------------------------------------------------------------------------------------------------------------------------------------------------------------------------------------------------------------------------------------------------------------------------------------------------------------------------------------------------------------------------------------------------------------------------------------------------------------------------------------------------------------------------------------------------------------------------------------------------------------------------------------------------------------------------------------------------------------------------------------------------------------------------------------------------------------------------------------------------------------------------------------------------------------------------------------------------------------------------------------------------------------------------------------------------------------------------------------------------------------------------------------------------------------------------------------------------------------------------------------------------------------------------------------------------------------------------------------------------------------------------------------------------------------------------------------------------------------------------------------------------------------------------------------------------------------------------------------------------------------------------------------------------------------------------------------------------------------------------------------------------------------------------------------------------------------------------------------------------------------------------------------------------------------------------------------------------------------------------------------------------------------------------------------------------------------------------------------------------------------------------------------------------------------------------------------------------------------------------------------------------------------------------------------------------------------------------------------------------------------------------------------------------------------------------------------------------------------------------------------------------------------------------------------------------------------------------------------------------------------------------------------------------------------------------------------------------------------------------------------------------CCTCAGTACGAAACCAAAGATACTGATATCTTGGCAGCGTTCCGAGTAACTCCTCAACCCGGAGTTCCCCCTGAAGAAGCAGGAGCTGCAGTAGCGGCGGAATCTTCTACTGGTACATGGACAACTGTTTGGACTGATGGACTTACCAGTCTTGATCGTTACAAAGGGCGATGCTATCATATCGAGCCTGTTCCTGGAGAAGAAAATCAATTTATTGCCTATGTAGCTTATCCTTTAGACCTTTTCGAAGAAGGTTCTGTTACTAACATGTTTACTTCTATTGTAGGTAATGTATTTGGTTTCAAAGCCTTACGAGCTCTACGCTTGGAAGACTTACGAATTCCCCCTGCTTATTCAAAAACTTTCCAAGGCCCACCTCACGGTATCCAATCTGAAAGAGATAAGTTGAACAAGTATGGTCGTCCTCTATTGGGATGTACTATTAAACCAAAATTGGGATTATCCGCAAAGAATTACGGTAGAGCATGTTATGAATGTCTACGTGGTGGACTTGATTTTACCAAAGATGATGAAAACGTAAACTCACAACCATTTATGCGTTGGAGAGATCGTTTCTTGTTCTGTGCCGAAGCAATTTATAAATCACAAGCCGAAACAGGTGAAATCAAAGGGCACTACTTGAATGCTACTGCAGCTACATCTGAAGAAATGCTAAAAAGAGCAGTATTTGCTAGAGAATTAGGAGTTCCTATCATCATGCATGACTACTTAACTGGGGGATTCACTGCAAATACTAGTTTGGCTTTTTATTGCCGTGATAATGGTCTACTTCTGCACATCCACCGCGCAATGCATGCAGTTATTGATAGACAGAAAAACCATGGTATGCATTTCCGTGTACTAGCTAAAGCATTACGTATGTCTGGTGGAGATCATATTCACGCTGGTACAGTTGTAGGTAAACTGGAAGGGGAACGTGAGATGACTTTAGGTTTTGTTGATTTACTACGTGATGATTTTATTGAAAAAGATCGTAGCCGTGGTATCTTTTTCACTCAAGATTGGGTCTCTATGCCTGGTGTTATACCTGTGGCTTCAGGGGGTATCCATGTTTGGCATATGCCTGCTTTGACCGAAATCTTTGGAGATGATTCTGTACTTCAATTTGGTGGCGGAACCTTAGGACACCCTTGGGGAAATGCACCTGGTGCAGTAGCTAACAGGGTGGCTTTAGAAGCGTGCGTACAAGCTCGTAATGAAGGACGTGATCTTGCTCGTGAAGGTAATGATATTATTCGAGCAGCAGCTAAATGGAGTCCAGAATTAGCCGCTGC--------------------------------------------------------------------------------------------------------------------------------------------------------------------------------------------------------------------------------------------------------------------------------------------------------------------------------------------------------------------------------------------------------------------------------------------------------------------------------------------------------------------------------------------------------------------------------------------------------------------------------------------------------------------------------------------------------------------------------------------------------------------------------------------------------------------------------------------------------------------------------------------------------------------------------------------------------------------------------------------------------------------------------------------------------------------------------------------------------------------------------------------------------------------------------------------------------------------------------------------------------------------------------------------------------------------------------------------------------------------------------------------------------------------------------------------------------------------------------------------------------------------------------------------------------------------------------------------------------------------------------------------------------------------------------------------------------------------------------------------------------------------------------------------------------------------------------------------------------------------------------------------------------------------------------------------------------------------------------------------------------------------------------------------------------------------------------------------------------------------------------------------------------------------------------------------------------------------------------------------------------------------------------------------------------------------------------------------------------------------------------------------------------------------------------------------------------------------------------------------------------------------------------------------------------------------------------------------------------------------------------------------------------------------------------------------------------------------------------------
>Cyperus_flavescens
---------GTATTTGCTTATGATTATGGTTTAAATGCTTCTATTGAACCTAATAAAAAACTTATTAGCTATGATATTAAATCTAGTTTAATACTTGTAAAACGCTTAATTATTCGGTTGTATCAACCGAATTCTTTGATGAATTCGGTTATTCAAAATTGTAACCAAAATCAAATTAATGAGCACAACCGCTTTTTTTACGCTCATTTTTTTTCTCAGATGATATCTGAAGGTTTTAGTTTTGTTGTAGAAATTCCATTCTTTCTTCGATTTCTATTTTCCTCCTCTAAAAAAAAAATATCAAAATTGCAAAATTTACRATCTATTCATTCAACATTTTCTTTTTTARAGGACAAATTTTCCTATTTAAATAATGTTTTARATATACTAATACCTTATCCTGTCCATTTTGAAATTTTAGTTCAAATCCTTCAATGCTGGATCCAARATATTCCTTCTTTGCATTTATTGARATTCTTTCTCTTCGATTATTCTAATTGGAATAGTCTCATTATTTCAAAGAAATTAGCTTCTATTTCTATATTCTCAAAAG------AAAATATAAGACTCTCTCGTTTCTTATATAATTATTATGTATCTGAATATGAGTTTTTATTCTTGTTTATTCGTAAAAAATCTTCTTGTTTACGATTAACATCTTTTGGAACCTTTCTTGAGCGAATCTACTTCTATGGAAAAATAGAACAT------TTTAGAATAGTACATCATATTTTTTTGAAGAAAACTTTATGGATCTTCACAGATCCTCTCATGCACTATGTTCGATATCAAGACAAAGCAATTCTAGCATCAAAAGGGACCTATCAATTTATGAAGAAATTGAAATATTGCTTTATCTATTTTTGGCAATATTATTTTCATTTTTGGTCTGAGTCTAATAGGTTTCATAGAAACAAATTCTCTTATTATTCATTCTATTTTCTTGGTTATTTTTCAAGTGTAAAAATAAATCATTTGATGGTAAGGAGTCAAATATTGGAGGATTTTGTATTAATAGATACTCTTTTTAAGAGATTTGATACTTTAGTTCCAGTCGTTCCTCTCATTAGATCATTGTCTAAAGCTTCACTTTGTACTGTAGTAGGACATCCTACTAGTAAACCAATTTGGACAGATTTATCAGATTATGATATTATTAGTCGATTTGGTCAAATATATAAAAATATTTTTCATTTTTATAGTGGATCTTCTAAAAAGAGAATTTTGTATCGAA---------------------------------------------------------------------------------------------------------------------------------------------------------------------------------------------------------------------------------------------------------------------------------------------------------------------------------------------------------------------------------------------------------------------------------------------------------------------------------------------------------------------------------------------------------------------------------------------------------------------------------------------------------------------------------------------------------------------------------------------------------------------------------------------------------------------------------GCAGCGGGAGTTTTTCTTGTAGCTAGACTGTTTCCTCTTTTCTTAATAACACCTTATATAATGGATATAATTTCTTCAATAGGTTTAATAACTTTATTTTTAGGAGCTACTTTGGCTCTTGCTCAAAAAGACATTAAAAGAAGCTTAGCCTATTCTACAATGTCTCAATTGGGTTATATTATAATGGCTTTAGGTATAGGCTCGTTTCGAGCTGCTTTATTTCATTTGATAACCC------------------------ATGCCTATTCTAAGGCTTTATTATTTTTAGGATCTGGATCCATTATTCATTCAATGGAACCTGTTGTTGGATATTCACCGGATAAAAATCAAAATATGGTTTTTATGGGTGGTTTAACTAACTATATCCCAATTACAAAAACTGCTTTTTTATTGGGTACACTCTCTCTTTGTGGTATTCCACCCCTTGCTTGTTTCTGGTCTAAAGATGAGATTCTTAGTAATAGTTGGTTACACTCTCCAATTTATGGGATAATAGCTTATTTCACTGCAGGATTAACAGCATTTTATATGTTTCGAGTATACTTACTTACTTTTGATGGATATTTACGTATTAATTTTCAAGCTTATAGTAGTACTAAAACAAATTTCTATTATTCAATATCTTTATGGGGTAAAAGCACATGTAACAAATCAAATACCAATAGAAGTTTGCCTTTATCAAAAAAAAATAAAAAAGTCTTCTTTTTTTCAAAAGAAAAA------AAGAATAGTCTAAGAAATAAAATATACTGCTTCAATATTTTTGAAG------CAAATAAATATACTTCTTTATTTCCTCATGAATCAGACAATACTATGTTAATCCCTCTTCTCCTATTAATAGTTTTTACTGTGTTCATTGGTTTAATAGGAATTCACTTTGATGGAAGCGGACTAGATCTAGATTTATTATCAAGATGGTTAACTTTATCAAAAAATTCTTTCATCGAAAGTTCAAATCAATATGTAATTTTTTATGAGTTCTTGCAAAATGTACTTTTTTCAGTAAGTATAGCAACTTTTGGATTATCTATAGCATTCATTTTTTATGGATCTATAAATTCCTTTTTTCCGAATTTATTTCTTATTAATTTAT---------TTTTCAAAAAAGGTGTTAAA-------------------------------------------------------------------------------------------------------------------------------------------------------------------------------------------AATGTTGGGTTTAAAGCAGGGGTTAAAGATTACAAACTTACTTATTATACTCCTGAGTACGAAACCAAAGATACTGATATCTTGGCAGCGTTCCGAGTAACTCCTCAACCTGGAGTCCCTCCTGAAGAAGCAGGAGCTGCAGTAGCGGCGGAATCTTCTACTGGTACATGGACAACTGTTTGGACTGATGGACTTACCAGTCTTGATCGTTACAAAGGGCGATGCTATCATATCGAACCTGTTGCTGGAGAAGAAAATCAATATATTGCCTATATAGCTTATCCTTTAGACCTTTTCGAAGAAGGTTCTGTTACTAACATGTTTACTTCTATTGTAGGTAATGTATTTGGTTTCAAAGCCTTACGAGCTCTACGCTTGGAAGACTTACGAATTCCTCCTGCTTATGCAAAAACTTTCCAAGGTCCACCTCACGGTATCCAAGCTGAAAGAGATAAGTTGAACAAGTATGGTCGTCCTCTATTGGGATGTACTATTAAACCAAAATTGGGATTATCCGCAAAGAATTACGGTAGAGCATGTTATGAATGTCTA--------------------------------------------------------------------------------------------------------------------------------------------------------------------------------------------------------------------------------------------------------------------------------------------------------------------------------------------------------------------------------------------------------------------------------------------------------------------------------------------------------------------------------------------------------------------------------------------------------------------------------------------------------------------------------------------------------------------------------------------------------------------------------------------------------------------------------------------------------------------------------------CATCCACCA-T--TTTCTTTCTATA-GTAATGAAAATGC-TCTTGGCTCG-ACATAA-TTTGTTCTGTT-------CAAAAAGCCAATTTCTAATTTCTA-----TTAGGTTGTCCGTAAACAGTACATGATGGAGC-TCGAAGTTTGATTTTTTTATCAAACAAGGGAAAGAATCTAGGGTTAGTGATAATTCAATAAATTCTAATTAATTTAGACCAATTTTG-TAAATATA-TCTTAGTATCAGAATC-AG-AAAAAAATACATTTCGAACAAG-AAAAAAAAA-----------ATAAAGTGAAATTC-----TTGGAAACTTGTAA---AACTATTCTG-----A-------TTTTAAGGTGGAA-CGG------GAATGAATCCTTCG----TA-----TTTATTT------TAT-----AAAGAAGGAAAT-CAAAAAGAAGGGGTGTTGCTTTCCCTTTGAAAGGAATAAAGGTCTTCAAAATAATTTCT-AAACCTAAAGATTCCAAAAAGAAAAAAGAAAGGATTCCGGAACAAGAAAATACT------TTTTTAAATTAT-----CTCAACA-GTGT-AATTCGATCAAATTTACAAATCTAAAAAGGTTAG-----AGATAAAACAAAC-AAAAGAGTTTAGAGACAGCTCAAGAAATTC-----TTTCATAAGGATTTA---------TGAACTTTC-----TAAAAATTTTTTATTTAACTTGAGTCATG-------AGT----AAAAAAAA--TATTATGATATTTTTTT-----ATATAACGAAAAGGAAAAGG----GACTCTATTTGAATCAT------AGTATAATTCATGA-----TTTTCTGAGTCC---------------------ATTT-TGCA-----TT-CTATACAGAA-ATTTGAATTATTTTTCTTGAGCCGTATGA-GATG-AA-AATTTCATATACGTTTCTA-GGGAGACTTTTT-TTATCTATATCTATCCA-----------------------------------------------------------------------------------------------------------------------------------------------------------------------------------------------------------------------------------------------------------------------------------------------------------------------------------------------------------------------------------------------------------------------------------------------------------------------------------------------------------------------------------------------------------------------------------------------------------------------------------------------------------------------------------------------------------------------------------------------------------------------------------------------------------------------------------------------------------------------------------------------------------------------------------------------------------------------------------------------------------------------------------------------------------------------------------------------------------------------------------------------------------------------------------------------------------------------------------------------------------------------------------------------------------------------------------------------------------------------------------------------------------------------------------------------------------------------------------------------------------------------------------------------------------------------------------------------------------------------------
>Cyperus_fuscus
---------------GCTTATGATTATGGTTTAAATGCTTTTATTGAACCTAATAAAAAACGGATTAGCTATGATATTAAATCTAGTTTAATACTTGTAAAACGGTTAATTATTCGAATGTATCAACCGAATTTTTTGATGAATTCGGTTATTCAAAATTATAACCAAAATCAAATTAATGAGCACAACCGCTTTTTTTACGCTCATTTTTTTTCTCAGATGATATCTGAAGGTTTTAGTTTTGTTGTAGAAATTCCATTCTTTCTTCGATTTCTATTTTCTTCCTCTAAAAAAAAAATATCAAAATTGCAAAATTTACRATCTATTCATTCAACATTTTCTTTTTTARAGGACAAATTTTCCTATCTAAATAAKGTATTARATATACTAATACCTTATCCTGTCCATTTTGAAATCTTAGTTCAAATCCTTCAATGCAGGATCCAARAWATTCCTTCTTTGCWTTTATTGCGATTCTTTCTCTTCGATTGTTCTAATCGGAATAGTCTCATTATTTCAAAGAAATTGGCTTCTATTTCTATATTCTCAAAAG------AAAATATAAGACTCTCTCGTTTCTTATATAATTTTTATGTATCTGAATATGAGTTTTTATTGTTGTTTATTCGTAAAAAATCTTCTTGTTTACGATTAACATCTTTTGGAACCTTTCTTGAGCGAATCTACTTCTATGGAAAAATAGAACAT------TTTAGAATAGTGCATCATATTTTTTTGAAGAAAACTTTATGGTTCTTCACAGATCCTATCATGCACTATGTTCGATATCAAGGCAAAGCAATTCTAGCATCAAAAGGGACCGATCAATTTATGAAGAAATTGAAATATTGCTTTGTCTGTTTTTGGCAATATTATTTTCATTTTTGGTCTGAGTCTAATAGGTTTCATAGAAACCAATTCTCTTTTTATTCATTCTACTTTCTCGGTTATTTTTCAAGTGTAAAAAGAAATCCTTTGATGGTAAGGAGTCAAATATTGGAGGATTTTGTATTAATAGATACTCTTTTTAAGAGATTTGATACTCTAGTTCCAGTCGTTCCTCTCATTAGATCATTGTCTAAAGCTTCACTTTGTACTGTATTAGGACATCCTACTAGTAAACCAATCTGGACAGATTTATCAGATTGTGATATTATTAGTCGATTTGGTCAAATATATAAAAATATTTTTCATTTTTATAGTGGATCTTCTCAAAAGAGAATTTTGTATCGAA---------------------------------------------------------------------------------------------------------------------------------------------------------------------------------------------------------------------------------------------------------------------------------------------------------------------------------------------------------------------------------------------------------------------------------------------------------------------------------------------------------------------------------------------------------------------------------------------------------------------------------------------------------------------------------------------------------------------------------------------------------------------------------------------------------------------GCTACTATGGTAGCAGCGGGAGTTTTTCTTGTAGCTCGACTGTTCCCTCTTTTCTTAATAACACCTTATATAATGGATATAATTTCTTCAATAGGTTTAATAACTTTATTTTTAGGAGCTACTTTGGCTCTTGCTCAAAAAGACATTAAAAGAAGCTTAGCCTATTCTACAATGTCTCAATTGGGTTATATTATATTGGCTTTAGGTATAGGCTCGTTTCGAGCTGCTTTATTTCATTTGATAACCC------------------------ATGCTTACTCTAAGGCTTTATTATTTTTAGGATCTGGATCCATTATTCATTCAATGGAACCTGTTGTTGGATATTCACCGGATAAAAATCAAAATATGGTTCTTATGGGTGGTTTAACTAACTATATCCCAATTACAAAAACTGCCTTTTTATTGGGTACACTCTCTCTTTGTGGTATTCCACCCCTTGCCTGTTTCTGGTCTAAAGATGAGATTCTTAGTAATAGTTGGTTACATTCTCCAATTTATGGGATAATAGCTTATTTCACTGCAGGATTAACAGCATTTTATATGTTTCGAGTATACTTACTTACTTTTGATGGATATTTACGTATTCATTTTCAAGCTTATAGTAGTACTAAAACAAATTTCTTTTATTCAATATCTCTATGGGGTAAAAGCACATGTAAAAAATCAAATACCAATAGAAGTTTGCCTTTATCAAAAATAAATAAAAAAGTCTCCTTTTTTTCAAAAGAAAAA------AAGAATAGTCTAAGAAATAAGATATATTGCTTCAATATTTTTGAAG------CAAATAAATATACTTCTGTATTTCCTCATGAATCAGACAATACTATGCTACTCCCTCTTCTCCTATTAATACTTTTTACTGTGTTCATTGGTTTAATAGGAATTAACTTTGATGGAAGAGGACTAGATCTTGATTTATTATCAAGATGGTTAACTTTATCAAAAAATTCTTTCATCGAAAGTTCAAATCAATATGTAATTTTTTATGAGTTCTTGCAAAATGTAATTTTTTCAGTAAGTATAGCAACTTTTGGATTATGCATAGCATTCATTTTTTACGGATCTATAAATTCCTTTTTTCCAAATTTATTTCTTATTAATTTAT---------TTTTAAAAAAAGGTGTTAAA-------------------------------------------------------------------------------------------------------------------------------------------------------------------------------------------TATGTTGGGTTTAAAGCAGGGGTTAAAGATTACAAACTTACTTATTATACTCCTGAGTACGAAACCAAAGATACTGATATCTTGGCAGCGTTCCGAGTAACTCCTCAACCCGGAGTCCCTCCTGAAGAAGCAGGAGCTGCAGTAGCGGCGGAATCTTCTACTGGTACATGGACAACTGTTTGGACTGATGGACTTACCAGTCTTGATCGTTACAAAGGGCGATGCTATCATATCGAGCCTGTTGCTGGAGAAGAAAATCAATATATTGCCTATGTAGCTTATCCTTTAGACCTTTTCGAAGAAGGTTCTGTTACTAACATGTTTACCTCAATTGTAGGTAATGTATTTGGTTTCAAAGCCTTACGAGCTCTACGCTTGGAAGACTTACGAATTCCACCTGCTTATTCAAAAACTTTCCAAGGTCCACCTCACGGTATCCAATCTGAAAGAGATAAGTTGAACAAGTATGGTCGTCCTCTATTGGGATGTACTATTAAACCAAAATTGGGATTATCCGCAAAGAATTACGGTAGAGCATGTTATGAATGTCTA----------------------------------------------------------------------------------------------------------------------------------------------------------------------------------------------------------------------------------------------------------------------------------------------------------------------------------------------------------------------------------------------------------------------------------------------------------------------------------------------------------------------------------------------------------------------------------------------------------------------------------------------------------------------------------------------------------------------------------------------------------------------------------------------------------------------------------------------------------------------------------------------------------------------------------------------------------------------------------------------------------------------------------------------------------------------------------------------------------------------------------------------------------------------------------------------------------------------------------------------------------------------------------------------------------------------------------------------------------------------------------------------------------------------------------------------------------------------------------------------------------------------------------------------------------------------------------------------------------------------------------------------------------------------------------------------------------------------------------------------------------------------------------------------------------------------------------------------------------------------------------------------------------------------------------------------------------------------------------------------------------------------------------------------------------------------------------------------------------------------------------------------------------------------------------------------------------------------------------------------------------------------------------------------------------------------------------------------------------------------------------------------------------------------------------------------------------------------------------------------------------------------------------------------------------------------------------------------------------------------------------------------------------------------------------------------------------------------------------------------------------------------------------------------------------------------------------------------------------------------------------------------------------------------------------------------------------------------------------------------------------------------------------------------------------------------------------------------------------------------------------------------------------------------------------------------------------------------------------------------------------------------------------------------------------------------------------------------------------------------------------------------------------------------------------------------------------------------------------------------------------------------------------------------------------------
>Cyperus_haspan
---------------GCTTATGATTATGGTTTAAATGCTTCTATTGAACCTGTGAAAAAACTGATTAGCTATGATATTAAATCTAGTTTAATACTTGTAAAACGCTTAATTATTCGAATGTATCAACCGAATTCTTTGATGAATTCGGTTATTCAAAATTGTAACCAAAATCAAATTAATGAGCACAACCGCTTTTTTTACGCTCATTTTTTTTCTCAGATGATATCTGAAGGTTTTAGTTTTGTTGTAGAAATTCCATTCTTTCTTCGATTTCTATTTTCCTCCTCTAAAAAAAAAAAATCAAAATTGAAAAATTTACRATCTATTCATTCAACATTTTCTTTTTTARAGGACAAATTTTCCTATTTAAATAAKGTATTARATATACTAATACCTTATCCTGTCCATTTTGAAATCTTAGTTCAAATCCTTCAATGCTGGATCCAARATATTCCTTCTTTGCATTTATTGCGATTCTTTCTCTTCGATTATTCTAATTGGAATAGTCTCATTATTTCAAAGAAATTGGCTTCTATTTCTATATTCTCAAAAG------AAAATATAAGACTCTCTCGTTTCTTATATAATTTTTATGTATCTGAATATGAGTTTTTATTCTTGTTTATTCGTAAAAAATCTTCTTGTTTACGATTAACATCTTTTGGAACCTTTCTTGAGCGAATCTACTTCTATGGAAAAATAGAACAT------TTTAGAATAGTGCATCATATTTTTTTGAAGAAAACTTTATGGTTCTTCACAGATCCTCTCATGCACTATGTTCGATATCAAGGCAAAGCAATTCTAGCATCAAAAGGGACTGATCAATTTATGAAGAAATTGAAATATTGCTTTGTCTGTTTTTGGCAATATTATTTTCATTTTTGGTCTGAGTCTAATAGGTTTCATAGAAACCAATTCTCTTATTATTCATTCTACTTTCTCGGTTATTTTTCAAGTGTAAAAATAAATCCTTTGATGGTAAGGAGTCAAATATTAGAGGATTTTGTATTAATAGATACTCTTTTTAAGAGATTTGATACTCTAGTTCCAGTCGTTCCTCTCATTAGATCATTGTCTAAAGCTTCACTTTGTACTGTAGTAGGACATCCTACTAGTAAACCAATCTGGACAGATTTATCAGATTGTGATATTATTAGTCGATTTGGTCAAATATATAAAAATATTTTTCATTTTTATAGTGGATCTTCTAAAAAAAGAATTTTGTATCGAA---------------------------------------------------------------------------------------------------------------------------------------------------------------------------------------------------------------------------------------------------------------------------------------------------------------------------------------------------------------------------------------------------------------------------------------------------------------------------------------------------------------------------------------------------------------------------------------------------------------------------------------------------------------------------------------------------------------------------------------------------------------------------------------------------------------------------------------------------------------------------------------------------------------------------------------------------------------------------------------------------------------------------------------------------------------------------------------------------------------------------------------------------------------------------------------------------------------------------------------------------------------------------------------------------------------------------------------------------------------------------------------------------------------------------------------------------------------------------------------------------------------------------------------------------------------------------------------------------------------------------------------------------------------------------------------------------------------------------------------------------------------------------------------------------------------------------------------------------------------------------------------------------------------------------------------------------------------------------------------------------------------------------------------------------------------------------------------------------------------------------------------------------------------------------------------------------------------------TAAAGCTTATGTTGGGTTTAAAGCAGGGGTTAAAGATTACAAACTTACTTATTATACTCCTGAGTACGAAACCAAAGATACTGATATCTTGGCAGCGTTCCGAGTAACTCCTCAACCCGGAGTTCCCCCTGAAGAAGCAGGAGCTGCAGTAGCGGCGGAATCTTCTACTGGTACATGGACAACTGTTTGGACTGATGGACTTACCAGTCTTGATCGTTACAAAGGGCGATGCTATTTTATCGAGCCTGTTCCTGGAGAAGAAAATCAATATATTGCCTATGTAGCTTATCCTTTAGACCTTTTCGAAGAAGGTTCTGTTACTAACATGTTTACTTCTATTGTAGGTAATGTATTTGGTTTCAAAGCCTTACGAGCTCTACGCTTGGAAGACTTACGAATTCCCCCTGCTTATTCAAAAACTTTCCAAGGCCCACCTCACGGTATCCAATCTGAAAGAGATAAGTTGAACAAGTATGGTCGTCCTCTATTGGGATGTACTATTAAACCAAAATTGGGATTATCCGCAAAGAATTACGGTAGAGCATGTTATGAA---------------------------------------------------------------------------------------------------------------------------------------------------------------------------------------------------------------------------------------------------------------------------------------------------------------------------------------------------------------------------------------------------------------------------------------------------------------------------------------------------------------------------------------------------------------------------------------------------------------------------------------------------------------------------------------------------------------------------------------------------------------------------------------------------------------------------------------------------------------------------------------------------------------------------------------------------------------------------------------------------------------------------------------------------------------------------------------------------------------------------------------------------------------------------------------------------------------------------------------------------------------------------------------------------------------------------------------------------------------------------------------------------------------------------------------------------------------------------------------------------------------------------------------------------------------------------------------------------------------------------------------------------------------------------------------------------------------------------------------------------------------------------------------------------------------------------------------------------------------------------------------------------------------------------------------------------------------------------------------------------------------------------------------------------------------------------------------------------------------------------------------------------------------------------------------------------------------------------------------------------------------------------------------------------------------------------------------------------------GGATAGGTGCAGAGACTCGATGGAAGCTATTCTAAC-----GAATAGAGTTTATTATGGTGCATTGCTCGAATTTCTTGCTCGAGACGAGATAAAA-----GAAAGTA-T----AGCCATCTATACC-----AAAGACGTAC-GTAT--------------------------ATACTGATTAATCAAAAAA---TTAATCATATTAACAAT-CAAATAATATTTTTTTTTCATATGAAT----TAAGAAATTGCTA---------TTGA---TTATGGAAT---AGCAAATTCA--TAAATTTTGATGAATTCAA-------------AAAATAATGAA------TCCTTTATGGTGAATTGATTCA-AATATGAAGTTCAATGAAAAAAAAAAACTCAATTTTGAGTAATATATTAT------------------TTATATTTATATTTTATATAATATAAATATATTA---TATTTATAGAG-TTT------TTTAGATT----GAAAAAATGATAATAAATCCAAGGAGAATAAAGAGAGAGTCCATTCTACATGTCAATATCGACAACAATGAAATTTATAGTAAGAGGAAAATCCGTCGATTTTTTAAA-TCA-TGAGGGTTCAAGTCCCTCTATCCCCAA-----TA------------------AAAAGCCCATTTGATTTCCTAAA---TTTTTCTTCTTTT--TTT-------------TGATTTTGATGAAAAAGTG--AAAAAAG-ATTTACTAAACTTTC----TAATTAATTCTATTTTTTC--ATTTGGCAAATAGATCTTCA-AAAAAAAAATGCATTTTATGCAATATT--------------------TCTA---------TATGCTTTGAAA------------------ATAAAAGCATATGAAAAGAATCT---------AAGCATAGGCAAACAATC---------------------TCTATATTGAAATA----------------------------AT-------------TACCAATTAAAATAAATATTTTAACATTTACTATTCAAAT----TTTTTTGAATAAATTTTTTGTTGGGC-TCAATTTTTTAATTGACGTAGATACAAGGGTATAGGTA----CGAGTATTCTACTCA
>Cyperus_hemidrummondii
--------------------------------------------------------------------------------------------------------------------------------------------------------------------------------------------------------------------------------------------------------------------------------------------------------------------------------------------------------------------------------------------------------------------------------------------------------------------------------------------------------------------------------------------------------------------------------------------------------------------------------------------------------------------------------------------------------------------------------------------------------------------------------------------------------------------------------------------------------------------------------------------------------------------------------------------------------------------------------------------------------------------------------------------------------------------------------------------------------------------------------------------------------------------------------------------------------------------------------------------------------------------------------------------------------------------------------------------------------------------------------------------------------------------------------------------------------------------------------------------------------------------------------------------------------------------------------------------------------------------------------------------------------------------------------------------------------------------------------------------------------------------------------------------------------------------------------------------------------------------------------------------------------------------------------------------------------------------------------------------------------------------------------------------------------------------------------------------------------------------------------------------------------------------------------------------------------------------------------------------------------------------------------------------------------------------------------------------------------------------------------------------------------------------------------------------------------------------------------------------------------------------------------------------------------------------------------------------------------------------------------------------------------------------------------------------------------------------------------------------------------------------------------------------------------------------------------------------------------------------------------------------------------------------------------------------------------------------------------------------------------------------------------------------------------------------------------------------------------------------------------------------------------------------------------------------------------------------------------------------------------------------------------------------------------------------------------------------------------------------------------------------------------------------------------------------------------------------------------------------------------------------------------------------AAAGATTACAAACTTACTTATTATACTCCTGAGTACGAAACCAAAGATACTGATATCTTGGCAGCGTTCCGAGTAACTCCTCAACCTGGAGTCCCTCCGGAAGAAGCAGGAGCTGCAGTAGCGGCAGAATCTTCTACTGGTACATGGACAACTGTTTGGACTGATGGACTTACCAGTCTTGATCGTTACAAAGGGCGATGCTATCATATCGAACCTGTTGCTGGAGAAGAAAATCAATATATTGCCTATATAGCTTATCCTTTAGACCTTTTCGAAGAAGGTTCTGTTACTAACATGTTTACTTCTATTGTAGGTAATGTATTTGGTTTCAAAGCCTTACGAGCTCTACGCTTGGAAGACTTACGAATTCCTCCTGCTTATTCAAAAACTTTCCAAGGTCCACCTCACGGTATCCAAGTTGAAAGAGATAAGTTGAACAAGTATGGTCGTCCTCTATTGGGATGTACTATTAAACCAAAATTGGGATTATCCGCAAAGAATTACGGTAGAGCATGTNNT-------------------------------------------------------------------------------------------------------------------------------------------------------------------------------------------------------------------------------------------------------------------------------------------------------------------------------------------------------------------------------------------------------------------------------------------------------------------------------------------------------------------------------------------------------------------------------------------------------------------------------------------------------------------------------------------------------------------------------------------------------------------------------------------------------------------------------------------------------------------------------------------------------------------------------------------------------------------------------------------------------------------------------------------------------------------------------------------------------------------------------------------------------------------------------------------------------------------------------------------------------------------------------------------------------------------------------------------------------------------------------------------------------------------------------------------------------------------------------------------------------------------------------------------------------------------------------------------------------------------------------------------------------------------------------------------------------------------------------------------------------------------------------------------------------------------------------------------------------------------------------------------------------------------------------------------------------------------------------------------------------------------------------------------------------------------------------------------------------------------------------------------------------------------------------------------------------------------------------------------------------------------------------------------------------------------------------------------------------------------------------------------------------------------------------------------------------------------------------------------------------------------------------------------------------------------------------------------------------------------------------------------------------------------------------------------------------------------------------------------------------------------------------------------------------------------------------------------------------------------------------------------------------------------------------------------------------------------------------------------------------------------------------------------------------------------------------------------------------------------------------------------------------------------------------------------------------------------------------------------------------------------------------------------------------------------------------------------------------------------------------------------------------------------------------------------------------------------------------------------------------------------------------------------------------------------------
>Cyperus_hyalinus
---------GTATTTGCTTATGATTATGGTTTAAATGCTTCTATTGAACCTAATAAAAAACTTATTAGCTATGATATTAAATCTAGTTTAATACTTGTAAAACGCTTAATTATTCGGTTGTATCAACCGAATTCTTTGATGAATTCGGTTATTCAAAAATGTAACCAAAATCAAATTAATGAGCACAACCGCTTTTTTTACGCTCATTTTTTTTCTCAGATGATATCTGAAGGTTTTAGTTTTGTTGTAGAAATTCCATTCTTTCTTCGATTTCTATTTTCCTCCTCTAAAAAAAAAATATCAAAATTGCAAAATTTACGATCTATTCATTCAACATTTTCTTTTTTARAGGACAAATTTTCCTATTTAAATAATGKGTTARATATACTAATACCTTATCCTGTCCATTTTGAAATCTTAGTTCAAATCCTTCAATGCTGGATCCAARATATTCCTTCTTTGCATTTATTGAGATTCTTTCTCTTCGATTATTCTAATTGGAATAGTCTCATTATTTCAAAGAAATTAGCTTCTATTTCTATATTCTCAAAAG------AAAATATAAGACTTTCTCGTTTCTTATATAATTATTATGTATCTGAATATGAGTTTTTATTCTTGTTTATTCGTAAAAAATCTTCTTGTTTACGATTAACATCTTTTGGAACTTTTCTTGAGCGAATCTACTTCTATGGAAAAATAGAACAT------TTTAGAATAGTACATCATATTTTTTTGAAGAAAACTTTATGGTTCTTCACAGATCCTCTCATGCACTATGTTCGATATCAAGGCAAAGCAATTCTAGCATCAAAAGGGACCTATCAATTTATGAAGAAATTGAAATATTGCTTTATCTGTTTTTGGCAATATTATTTTCATTTTTGGTCTGAGTCTAATAGGTTTCATAGAAACAAATTCTCTTATTATTCATTCTACTTTCTCGGTTATTTTTCAAGTGTAAAAATAAATCCTTTGATGGTAAGGAGTCAAATATTGGAGGATTTTGTATTAATAGATACTCTTTTTAAGAGATTTGATACTCTAGTTCCAGTCGTTCCTCTCATTAGATCATTGTCTAAAGCTTCACTTTGTACTGTATTAGGACATCCTACTAGTAAACCAATTTGGACAGATTTATCAGATTATGATATTATTAGTCGATTTGGTCAAATATATAAAAATATTTTTCATTTTTATAGTGGATCTTCTAAAAAGAGAA---------------------------------------------------------------------------------------------------------------------------------------------------------------------------------------------------------------------------------------------------------------------------------------------------------------------------------------------------------------------------------------------------------------------------------------------------------------------------------------------------------------------------------------------------------------------------------------------------------------------------------------------------------------------------------------------------------------------------------------------------------------------------------------------------------------------------------GCTACCATGGTAGCAGCGGGAGTTTTTCTTGTAGCTCGACTGTTTCCTCTTTTCTTAATAACACCTTATATAATGGATATAATTTCTTCAATAGGTTTAATAACTTTATTTTTAGGAGCTACTTTGGCTCTTGCTCAAAAAGACATTAAAAGAAGCTTAGCCTATTCTACAATGTCTCAATTGGGTTATATTATAATGGCTTTAGGTATAGGCTCGTTTCGAGCTGCTTTATTTCATTTGATAACCC------------------------ATGCTTACTCTAAGGCTTTATTATTTTTAGGATCGGGATCCATTATTCATTCAATGGAACCTGTTGTTGGATATTCACCGGATAAAAATCAAAATATGGTTTTTATGGGTGGTTTAACTAACTATATGCCAATTACAAAAACTGCTTTTTTATTGGGTACACTCTCTCTTTGTGGTATTCCACCCCTTGGTTGTTTCTGGTCTAAAGATGAGATTCTTAGTAGTAGTTGGTTACATTCTCCAATTTATGGGATAATAGCTTATTTCACTGCAGGATTAACAGCATTTTATATGTTTCGAGTATACTTACTTACTTTTGATGGATATTTACGTATTAATTTTCAAGCTTATAGTAGTACTAAAACAAATTTCTTTTATTCAATATCTTTATGGGGTAAAAGCACATGTAACAAATCAAATACCAATAGAAGTTTGCCTTTATCAAAAATAAATAAAAAAGTCTCCTTTTTTTCAAAAGAAAAA------AAGAATAGTCTAAGAAATAAAATATACTGCTTCAATATTTTTGAAG------CAAATAAATATACTTCTTTATTTCCTCATGAATCAGACAATACTATGTTAATCCCTCTTCTCCTATTAATAGTTTTTACTGTGTTCATTGGTTTAATAGGAATTCACTTTGATGGAAGCGGACTAGATCTTGATTTATTATCAAAATGGTTAACTTTATCAAAAAATTCTTTCATCGAAAGTTCAAATCAATATGTAATTTTTTATGAGTTCTTGCAAAATGTAATTTTTTCAGTAAGTATAGCAACTTTTGGATTATGCATAGCATTCATTTTTTATGGATCTATAAATTCCTTTTTTCCGAATTTATTTCTTATTAATTTAT---------TTTTCAAAAAAGGTGTTAAA-------------------------------------------------------------------------------------------------------------------------------------------------------------------------------------------AGTGTTGGGTTTAAAGCAGGGGTTAAAGATTACAAACTTACTTATTATACTCCTGAGTACGAAACCAAAGATACTGATATCTTGGCAGCGTTCCGAGTAACTCCTCAACCTGGAGTCCCTCCTGAAGAAGCAGGAGCTGCAGTAGCGGCGGAATCTTCTACTGGTACATGGACAACTGTTTGGACTGATGGACTTACCAGTCTTGATCGTTACAAAGGGCGATGCTATCATATCGAACCTGTTGCTGGAGAAGAAAATCAATATATTGCCTATATAGCTTATCCTTTAGACCTTTTCGAAGAAGGTTCTGTTACTAACATGTTTACTTCTATTGTAGGTAATGTATTTGGTTTCAAAGCCTTACGAGCTCTACGCTTGGAAGACTTACGAATTCCTCCTGCTTATTCAAAAACTTTCCAAGGTCCACCTCACGGTATCCAAGCTGAAAGAGATAAGTTGAACAAGTATGGTCGTCCTCTATTGGGATGTACTATTAAACCAAAATTGGGATTATCCGCAAAGAATTACGGTAGAGCATGTTATGAATGTCTACGTGGTGGACTTGATTTTACCAAAGATGATGAAAACGTAAACTCACAACCATTTATGCGTTGGAGAGATCGTTTCTTGTTCTGTGCCGAAGCAATTTATAAAGCACAAGCCGAAACAGGTGAAATCAAAGGGCACTACTTGAATGCTACTGCAGGTACATCTGAAGAAATGATCAAAAGAGCAGTATTTGCTAGAGAATTAGGAGTTCCTATCATCATGCATGACTACATAACTGGGGGATTCACTGCAAATACTAGTTTGTCTTTTTATTGCCGTGATAATGGTCTACTTCTGCACATCCACCGCGCAATGCATGCAGTTATTGATAGACAGAAAAACCATGGTATCCATTTCCGTGTACTAGCTAAAGCATTACGTATGTCTGGTGGAGATCATATTCACTCTGGTACAGTAGTAGGTAAACTGGAAGGTGAGCGTGAGATGACTTTAGGTTTTGTTGATTTACTACGTGATGATTATATTGAAAAAGATCGTAGCCGTGGTATCTTTTTCACTCAAGATTGGGTCTCTATGCCTGGTGTTATACCTGTGGCTTCAGGGGGTATCCATGTTTGGCATATGCCTGCTTTGACCGAAATCTTTGGAGATGATTCTGTACTTCAATTTGGTGGCGGAACCTTAGGACACCCTTGGGGAAATGCACCTGGTGCAGTAGCTAACAGGGTGGCTTTAGAAGCGTGCGTACAAGCTCGTAATGAAGGACGTGATCTTGCTCGTGAAGGTAATGAAATTATTCGCGCAGCAGCTAAATGGAGTCCAGAATTAGCCGCTGCTTGTGAAGTATGGAAAGCAATCAAATTTGACTTCGATCCGGTAGATAAACTAGAT-------------------------------------------------------------------------------------------------------------------------------------------------------------------------------------------------------------------------------------------------------------------------------------------------------------------------------------------------------------------------------------------------------------------------------------------------------------------------------------------------------------------------------------------------------------------------------------------------------------------------------------------------------------------------------------------------------------------------------------------------------------------------------------------------------------------------------------------------------------------------------------------------------------------------------------------------------------------------------------------------------------------------------------------------------------------------------------------------------------------------------------------------------------------------------------------------------------------------------------------------------------------------------------------------------------------------------------------------------------------------------------------------------------------------------------------------------------------------------------------------------------------------------------------------------------------------------------------------------------------------------------------------------------------------------------------------------------------------------------------------------------------------------------------------------------------------------------------------------------------------------------------------------------------------------------------------------------------------------------------------------------------------------------------------------------------------------------------------------------------------------------------------------------------------------------------------------------------------------------------------------------------------------------------------------------------------------------------------------------------------------------------------------------------------------------------------------------------------------------------------------------------------------------------------------------------------------------------------------------------------------------------------------------------------------
>Cyperus_iria
---------------GCTTATGATTATGGTTTAAATGCTTCTATTGAACCTAATAAAAAACTGATTAGCTATGATATTAAATCTAGTTTAATACTTGTAAAACGCTTAATTATTCGGTTGTATCAACCGAATTCTTTGATGAATTCGGTTATTCAAAATTGTAACCAAAATCAAATTAATGAGCACAAACGCTTTTTTTACGCTCATTTTTTTTCTCAGATGATATCTGAAGGTTTTAGTTTTGTTGTAGAAATTCCATTCTTTCTTCGATTTCTATTTTCCTCCTCTAAAAAAAAAAAATCAAAATTGCAAAATTTACRATCTATCCATTCAACATTTTCTTTTTTARAGGACAAATTTTCCTATTTAAATAAKGKGTTARATATACTAATACCTTATCCTGTCCATTTTGAAATCTTAGTTCAAATCCTTCAATGCTGGATCCAARATATTCCTTCTTTGCATTTATTGAGATTCTTTCTCTTCGATTATTCTAATTGGAATAGTCTCATTATTTCAAAGAAATTAGCTTCTATTTCTATATTCTCAAAAG------AAAATATAAGACTCTCTCGTTTCTTATATAATTATTATGTATCTGAATATGAGTTTTTATTCTTTTTTATTCGTAAAAAATCTTCTTGTTTACGATTAACATCTTTTGGAACCTTTCTTGAGCGAATCTACTTCTATGGAAAAATAGAACAT------TTTAGAATAGTACATCATATTTTTTTGAAGAAAACTTTATGGTTCTTCACAGATCCTCTCATGCACTATGTTCGATATCAAGGCAAAGCAATTCTAGCATCAAAAGGGACCTATCAATTTATGAAGAAATTGAAATATTGCTTTATTTGTTTTTGGCAATATTATTTTCATTTTTGGTCTGAGTCTAATAGGTTTCATAGAAACAAATTCTCTTATTATTCATTCTACTTTCTCGGTTATTTTTCAAGTGTAAAAATAAATCCTTTGATGGTAAGGAGTCAAATATTGGAGGATTTTGTATTAATAGATACTCTTTTTAAGAGATTTGATACTTTAGTTCCAGTCGTTCCTCTCATTAGATCATTGTCTAAAGCTTCACTTTGTACTGTAGCAGGACATCCTACTAGTAAACCAATTTGGACAGATTTATCAGATTATGATATTATTAGTCGATTTGGTCAAATATATAAAAATATTTTTCATTTTTATAGTGGATCTTCTAAAAAGAGAATTTTGTATCGAA---------------------------------------------------------------------------------------------------------------------------------------------------------------------------------------------------------------------------------------------------------------------------------------------------------------------------------------------------------------------------------------------------------------------------------------------------------------------------------------------------------------------------------------------------------------------------------------------------------------------------------------------------------------------------------------------------------------------------------------------------------------------------------------------------------------------GCTACCATGGTAGCAGCGGGAGTTTTTCTTGTAGCTCGACTGTTTCCTCTTTTCTTAATAACACCTTATATATTGGATATAATTTCTTCAATAGGTTTAATAACTTTATTTTTAGGAGCTACTTTGGCTCTTGCTCAAAAAGACATTAAAAGAAGCTTAGCCTATTCTACAATGTCTCAATTGGGTTATATTATAATGGCTTTAGGTATAGGCTCGTTTCGAGCTGCTTTATTTCATTTGATAACCC------------------------ATGCTTACTCTAAGGCTTTATTATTTTTAGGATCTGGATCCATTATTCATTCAATGGAACCTGTTGTTGGATATTCACCGGATAAAAATCAAAATATGGTTTTTATGGGTGGTTTAACTAACTATATCCCAATTACAAAAACTGCTTTTTTATTGGGTACACTCTCTCTTTGTGGTATTCCACCCCTTGCTTGTTTTTGGTCTAAAGATGAGATTCTTAGTAATAGTTGGTCACATTCTCCAATTTATGGGATAATAGCTTATTTCACTGCAGGATTAACAGCATTTTATATGTTTCGAGTATACTTACTTACTTTTGATGGATATTTACGTATTAATTTTCAAGGTTATAGTAGTACTAAAACAAATTTCTTTTATTCAATATCTTTATGGGGTAAAAGCACATGTAACAAATCAAATACCAATAGAAGTTTGCCTTTATCAAAAATAAATAAAAAAGTCTCCTTTTTTTCAAAAGAAAAA------AAGAAAAGTCTAAGAAATAAAATATACTGCTTCAATATTTTTGAAG------CAAATAAATATACTTCTTTATTTCCTCATGAATCAGACAATACTATGTTAATCCCTCTTCTCCTATTAATAGTTTTTACTGTGTTCATTGGTTTAATAGGAATTAACTTTGATGGAAGCGGACTAGATCTTGATTTATTATCAAGATGGTTAACTTTATCAAAAAATTCTTTCATCGAAAGTTCAAATCAATATGTAATTTTTTATGAGTTCTTGCAAAATGTAATTCTTTCAGTAAGTATAGCAACTTTTGGATTATGCATAGCATTCATTTTTTATGGATCTATAAATTCCTTTTTTCCGAATTTATTTCTTATTAATTTAT---------TTTTCAAAAAAGGTGTTAAA----------------------------------------------------------------------------------------------------------------------------------------------------------------------------------------------------------------------------------ACTTATTATACTCCTGAGTACGAAACCAAAGATACTGATATCTTGGCAGCGTTCCGAGTAACTCCTCAACCTGGAGTCCCTCCTGAAGAAGCAGGAGCTGCAGTAGCGGCGGAATCTTCTACTGGTACATGGACAACTGTTTGGACTGATGGACTTACCAGTCTTGATCGTTACAAAGGGCGATGCTATCATATCGAACCTGTTGCTGGAGAAGAAAATCAATATATTGCCTATATAGCTTATCCTTTAGACCTTTTCGAAGAAGGTTCTGTTACTAACATGTTTACTTCTATTGTAGGTAATGTATTTGGTTTCAAAGCCTTACGAGCTCTACGCTTGGAAGACTTACGAATTCCTCCTGCTTATGCAAAAACTTTCCAAGGTCCACCTCACGGTATCCAAGCTGAAAGAGATAAGTTGAACAAGTATGGTCGTCCTCTATTGGGATGTACTATTAAACCAAAATTGGGATTATCCGCAAAGAATTACGGTAGAGCATGTTATGAATGTCTACGTGGTGGACTTGATTTTACCAAAGATGATGAAAACGTAAACTCACAACCATTTATGCGTTGGAGAGATCGTTTCTTGTTCTGTGCCGAAGCAATTTATAAAGCACAAGCCGAAACAGGTGAAATCAAAGGGCACTACTTGAATGCTACTGCAGGTACATCTGAAGAAATGATCAAAAGAGCAGTATTTGCTAGAGAATTAGGAGTTCCTATCATCATGCATGACTACATAACTGGGGGATTCACTGCAAATACTAGTTTGTCTTTTTATTGCCGTGATAATGGTCTACTTCTGCACATCCACCGCGCAATGCATGCAGTTATTGATAGACAGAAAAACCATGGTATTCATTTCCGTGTACTAGCTAAAGCATTACGTATGTCTGGTGGAGATCATATTCACTCTGGTACAGTAGTAGGTAAACTGGAAGGTGAGCGTGAGATGACTTTAGGTTTTGTTGATTTACTACGTGATGATTATATTGAAAAAGATCGTAGCCGTGGTATCTTTTTCACTCAAGATTGGGTCTCTATGCCTGGTGTTATACCTGTGGCTTCAGGGGGTATCCATGTTTGGCATATGCCTGCTTTGACCGAAATCTTTGGAGATGATTCTGTACTTCAATTTGGTGGCGGAACCTTAGGACACCCTTGGGGAAATGCACCTGGTGCAGTAGCTAACAGGGTGGCTTTAGAAGCGTGCGTACAAGCTCGTAATGAAGGACGTGATCTTGCTCGTGAAGGTAATGAAATTATTCGCGCAGCAGGTAAATGGAGTCCAGAATTAGCCGCTGC-----------------------------------------------------------------------------------------------------------------------------------------------------------------------------------------------------------------------------------------------------------------------------------------------------------------------------------------------------------------------------------------------------------------------------------------------------------------------------------------------------------------------------------------------------------------------------------------------------------------------------------------------------------------------------------------------------------------------------------------------------------------------------------------------------------------------------------------------------------------------------------------------------------------------------------------------------------------------------------------------------------------------------------------------------------------------------------------------------------------------------------------------------------------------------AGAAACCCTGGAATTAAAAAAGGGCAAT-CCTGAGCCAAATCA---------------TTATTTTGA-------------------AAAA-------------------------------AT-ATAAAAAAATAT-------------------------------------ATA-----------------------------ATAT-ATATAGAATATTAT---------------------------------TAT-TCTATATTT-------------TTTTTTATATGATAAAATTTATATTTTATAT------AAAAA-----AAGGATAGGTGCAGAGACTCGATGGAAGCTATTCTAAC-----GAATAGAGTTTATTATGTTGCATTGCTAGAATTTCTCTCTCGAGACGAAATAAAA-----GAAAGGA-T----AGCCGTCTATACC-----AAAGACGTAC-GTAT--------------------------ATATTGATTAATCAAATGA---TTAATCATGATAACAAT-CAAATAATA-----TTTTCATATGAAT----TAAGAAATTGCTA---------TTGA---TTATGGAAT---AGCAAATTTC--TAAATTTTGATGAATTCAA-------------AAAATAATGAA------TCCTTTATGGTGAATTGATTCG-AATATGAAGTTCAATG--AAAAAAAAACTCAATTTTGAGTAATAAATTGA------------------ATATATT--------------ATTAATTATATA----------TAGAG-TTT------TTTATATTG-AAGAAAAAATGATGATAAATCCAAGAAGAATAAAGAGAGAGTCCATTCTACATGTCAATATCGACAACAATGAAATTTATAGTAAGAGGAAAATCCGTCGATTTTTTAAA-TCA-TGAGGGTTCAAGTCCCTCTATCCCCAA-----TA------------------AAAAGCCCATTTGATTTCCTAAA---TTTTTCTTCTTTT--TTT-------------TGATTTTGATGAAAAAGTG--AAAAAAG-ATTTACTAAACTTTC----TAATCCATTCTAGTTTTTC--ATTTGGCAAATAGATCTTC---AAAAAAAATGCATTTTATACAATATT--------------------TCTA---------TATGCTTTTATTAAAAA----------AAAAAAAAAGCATATGAAAAAAATCT---------AAGCATAGGCAAAAAATC---------------------TCTATATTGAAATAATTACCAATTAT---TATTAATATTTATAT-------------TACCAATAAATATAAATATTTTAACAT------------------------------------------------TTTTTTAATTGACGTAAATACAAGGGTATAGGTA----CAAGTATTCTACTCA
>Cyperus_isolepis
-------------------------------------------------------------------------------------------------------------------------------------------------------------------------------------------------------------------------------------------------------------------------------------------------------------------------------------------------------------------------------------------------------------------------------------------------------------------------------------------------------------------------------------------------------------------------------------------------------------------------------------------------------------------------------------------------------------------------------------------------------------------------------------------------------------------------------------------------------------------------------------------------------------------------------------------------------------------------------------------------------------------------------------------------------------------------------------------------------------------------------------------------------------------------------------------------------------------------------------------------------------------------------------------------------------------------------------------------------------------------------------------------------------------------------------------------------------------------------------------------------------------------------------------------------------------------------------------------------------------------------------------------------------------------------------------------------------------------------------------------------------------------------------------------------------------------------------------------------------------------------------------------------------------------------------------------------------------------------------------------------------------------------------------------------------------------------------------------------------------------------------------------------------------------------------------------------------------------------------------------------------------------------------------------------------------------------------------------------------------------------------------------------------------------------------------------------------------------------------------------------------------------------------------------------------------------------------------------------------------------------------------------------------------------------------------------------------------------------------------------------------------------------------------------------------------------------------------------------------------------------------------------------------------------------------------------------------------------------------------------------------------------------------------------------------------------------------------------------------------------------------------------------------------------------------------------------------------------------------------------------------------------------------------------------------------------------------------------------------------------------------------------------------------------------------------------------------------------------------------------------------TAAAGCTAATGTTGGGTTTAAAGCAGGAGTTAAAGATTACAAACTTACTTATTATACTCCTGAGTACGAAACCAAAGATACTGATATCTTGGCAGCGTTCCGAGTAACTCCTCAACCTGGAGTCCCTCCTGAAGAAGCAGGAGCTGCAGTAGCGGCGGAATCTTCTACTGGTACATGGACAACTGTTTGGACTGATGGACTTACCAGTCTTGATCGTTACAAAGGGCGATGCTATCATATCGAACCTGTTGCTGGAGAAGAAAATCAATATATTGCCTATATAGCTTATCCTTTAGACCTTTTCGAAGAAGGTTCTGTTACTAACATGTTTACTTCTATTGTAGGTAATGTATTTGGTTTCAAAGCCTTACGAGCTCTACGCTTGGAAGACTTACGAATTCCTCCTGCTTATTCAAAAACTTTCCAAGGTCCACCTCACGGTATCCAAGTTGAAAGAGATAAGTTGAACAAGTATGGTCGTCCTCTATTGGGATGTACTATTAAACCAAAATTGGGATTATCCGCAAAGAATTACGGTAGAGCATGTTATGAATGTCTACGTGGTGGACTTGATTTTACCAAAGATGATGAAAACGTAAACTCACAACCATTTATGCGTTGGAGAGATCGTTTCTTGTTCTGTGCCCAAGCAATTTATAAAGCACAAGCCGAAACAGGCGAAAT---------------------------------------------------------------------------------------------------------------------------------------------------------------------------------------------------------------------------------------------------------------------------------------------------------------------------------------------------------------------------------------------------------------------------------------------------------------------------------------------------------------------------------------------------------------------------------------------------------------------------------------------------------------------------------------------------------------------------------------------------------CATTCACCA-T--TTTCTTTCTATA-GTAATGAAAATGC-TCTTGGATCG-ACATTA-TTTGTTCTGTT-------CAAAAAGCCAATTTGTAATTTCTATTAGGTTAGGTTGTCTGTAAACAGTACATGATGGAGC-TCGAAGTTTGATTTTTTTATCAAACAAGGGAAAGAATCTAGGGTTAGTTATAATTCAATTAATTCTAATTAATTTAGACCAATTTTG-TAAGTATA-TCTTAGTATCAGAATC-AT-AAAAAAATACAAATTGAACAAG---ACAAAAA---------ATATAAAGTATAATTGTTGGATTGGAAACTGGTAA---AACTATTCTG-----A-------TTTTAAGGTGGAA-CGG------GAATGAATCTTTCG----TATTTCTTTTATTT------TAT-----AAAGAAGGAAAT-CAAAAAGAAGGGGTGTTGCTTTCCCTTTGAAAGGAATAAAGGTCTTCAAAATAATTTCT-AAACCTAAAGATTCCAAAAAGAAAAATGAAAGGATTCCGGAACAAGAAAATACT------TTTTTAAATTAT-----CTTAACA-GTGT-AATTGGATCAAATTGACAAATCTAAAAAGGTTAT-----AGATAAAACAAAC-AAAAGAGTTTAGAGACAGCTCAAGAAATTC-----TTTCATAAGGATTTA---------TGAACTTTC-----TAAAAATTTTTTATTTAACTTGAGTCATG-------AGT----AAAAAAAA--TATTATGATATTTTTTT-----ATATAACGAAAAGGAAAAAG----GACTCTATTTGAATCAT------AGTATAATTCATGA-----TTTTCTGAGTCC---------------------ATTT-TGCA-----TT-CTATACAGAA-ATTTGAATTATTTTTCTTGAGCCGTATGA-GATG-AA-AATTTCATATACGTTTCTA-GGGAGACTTTTT-TTATCTATATCAATCCC--------------------------------------------------------------------------------------------------------------------------------------------------------------------------------------------------------------------------------------------------------------------------------------------------------------------------------------------------------------------------------------------------------------------------------------------------------------------------------------------------------------------------------------------------------------------------------------------------------------------------------------------------------------------------------------------------------------------------------------------------------------------------------------------------------------------------------------------------------------------------------------------------------------------GTTG--------------------------------------------------------------------------------------------------------------------------------------------------------------------CT------------------RAACGCCC-TTTGAGTTCCTAAA---TTTTTCTTCTTTT--TTT-------------TTTTTTGAATGAAAAAGTG--AAAAAAG-ATTTACTAAAATTTC----TAATTCATTCTAGTTTTTC--ATTTGGCAAATAGATCTTC---AAAAAAAATGCATTTTATGCAATATT--------------------TTTA---------TATGCTTTTTTTTT---TTTTA----------------ATATGAAAAGAATCT---------AAGCATAGGCAAAGAATC---------------------TCTATATTGAAATAATTACCA---------ATTGGTAATTATAT-------------TACCAATTAATATAAATATTTTAACATTTACTATTCAAAT----TTTTTTGAATAAATTTTTTGTTGGGCGTCAATTTTTTAATTGACGTAGATACAAGGGTATAGGTA----CGAGTATTCTACTCA
>Cyperus_kyllingiella
-------------------------------------------------------------------------------------------------------------------------------------------------------------------------------------------------------------------------------------------------------------------------------------------------------------------------------------------------------------------------------------------------------------------------------------------------------------------------------------------------------------------------------------------------------------------------------------------------------------------------------------------------------------------------------------------------------------------------------------------------------------------------------------------------------------------------------------------------------------------------------------------------------------------------------------------------------------------------------------------------------------------------------------------------------------------------------------------------------------------------------------------------------------------------------------------------------------------------------------------------------------------------------------------------------------------------------------------------------------------------------------------------------------------------------------------------------------------------------------------------------------------------------------------------------------------------------------------------------------------------------------------------------------------------------------------------------------------------------------------------------------------------------------------------------------------------------------------------------------------------------------------------------------------------------------------------------------------------------------------------------------------------------------------------------------------------------------------------------------------------------------------------------------------------------------------------------------------------------------------------------------------------------------------------------------------------------------------------------------------------------------------------------------------------------------------------------------------------------------------------------------------------------------------------------------------------------------------------------------------------------------------------------------------------------------------------------------------------------------------------------------------------------------------------------------------------------------------------------------------------------------------------------------------------------------------------------------------------------------------------------------------------------------------------------------------------------------------------------------------------------------------------------------------------------------------------------------------------------------------------------------------------------------------------------------------------------------------------------------------------------------------------------------------------------------------------------------------------------------------------------------TAAAGCTAGTGTTGGGTTTAAAGCAGGGGTTAAAGATTACAAACTTACTTATTATACTCCTGAGTACGAAACCAAAGATACTGATATCTTGGCAGCGTTCCGAGTAACTCCTCAACCAGGAGTCCCTCCTGAAGAAGCAGGAGCTGCAGTAGCGGCGGAATCTTCTACTGGTACATGGACAACTGTTTGGACTGATGGACTTACCAGTCTTGATCGTTACAAAGGCCGATGCTATCATATCGAACCTGTTGCTGGAGAAGAAAATCAATATATTGCCTATATAGCTTATCCTTTAGACCTTTTCGAAGAAGGTTCTGTTACTAACATGTTTACTTCTATTGTAGGTAATGTATTTGGTTTCAAAGCCTTACGAGCTCTACGCTTGGAAGACTTACGAATTCCTCCTGCTTATTCAAAAACTTTCCAAGGTCCACCTCACGGTATCCAAGTTGAAAGAGATAAGTTGAACAAGTATGGTCGTCCTCTATTGGGATGTACTATTAAACCAAAATTGGGATTATCCGCAAAGAATTACGGTAGAGCATGTTATGAATGTCTACCTGGTGGACTTGATTTTACCAAAGATGATGAAAACGTAAACTCACAACCATTTATGCGTTGGAGAGATCGTTTCTTGTTCTGTGCCGAAGCAATTTATAAAGCACAAGCTGAAACAGGTGAAATCAAAGGGCACTACTTGAATGCTACTGCAGCTACATCTGAAGAAATGCTAAAAAGAGCAGTATTTGCTAGAGAATTAGGAGTTCCTATCGTCATGCATGACTACTTAACTGGGGGATTCACTGCAAATACTAGTTTGGCTTTTTATTGCCGTGATAATGGTCTACTTCTGCACATCCACCGCGCAATGCATGCAGTTATTGATAGACAGAAAAACCATGGTATGCATTTCCGTGTACTAGCTAAAGCATTACGTATGTCTGGTGGAGATCATATTCACGCTGGTACAGTAGTAGGTAAACTGGAAGGGGAGCGTGAGATGACTTTAGGTTTTGTTGATTTACTACGTGATGATTATATTGAAAAAGATCGTAGCCGTGGTATCTTTTTCACTCAAGATTGGGTCTCTATGCCTGGTGTTATACCTGTGGCTTCAGGGGGTATCCATGTTTGGCATATGCCTGCTTTGACCGAAATCTTTGGAGATGATTCTGTACTTCAATTTGGTGGCGGAACCTTAGGACACCCTTGGGGAAATGCACCTGGTGCAGTAGCTAACAGGGTGGCTTTAGAAGCGTGCGTACAAGCTCGTAATGAAGGACGTGATCTTGCTCGTGAAGGTAATGAAATTATTCGCGCAGCAGCTAAATGGAGTCCAGAATTAGCCGCTGCTTGTGAAGTATGGAAAGCAATCAAATTTGAATTCGAGCCGTTAGATAAACTAGAT-----ATTCCACCA-T--TTTCTTTCTATA-GTAATGAAAATGC-TCTTGGCTCG-ACATAA-TTTGTTCTGTT-------CAAAAACCCAATTTCTAATTTCTA-----TTAGGTTGTCCGTAAACAGTACATGATGGAGC-TCGAAGTTTGATTTTTTTATCAAACAAGGGAAAGAATCTAGGGTTAGTGATAATTCAATTAATTCTAATTAATTTAGACCAATTTTG-TAAGTATA-TCTTAGTATCAGAATT-AG-AAAAAAATACAATTCGAACAA--TAAAAAAAA---------ATAGAAAGTGAAATTG-----TTGGAAACTGGTAA---AACTATTCTG-----A-------TTTTAAGGTGGAA-CGG------GAATGAATCCTTCG----TA-----TTTATTT------TAT-----AAAGAAGGAAAT-CAAAAAGAAGGGGTGTTGCTTTCCCTTTGAAAGGAATAAAGGTCTTCAAAATAATTTCT-AAACCTAAAGATTCCAAAAAGAAAAAAGAAAGGATTCCGGAACAAGAAAATACT------TTTTTAAATTAT-----CTCAACA-ATGT-AATTGGATCAAATTGACAAATCTAAAAAGGTTAG-----AGATAAGACAAAC-AAAAGAGTTTAGAGACAGCTCAAGAAATTC-----TTTCATAAGGATTTA---------TGAACTTTC-----TAAAAATTTTTTATTTAACTTGAGTGATG-------AGT----AAAAAAAA--TATTATGATATTTTTTT-----ATATAACGAAAAGGAAAAAG----GACTCTATTTGAATCAT------AGTATAATTCATGA-----TTTTCTGAGTCC---------------------ATTT-TGGA-----TT-CTATACAGAA-ATTTGAATTATTTTTCT---------------------------------------------------------------------------------------------------------------------------------------------------------------------------------------------------------------------------------------------------------------------------------------------------------------------------------------------------------------------------------------------------------------------------------------------------------------------------------------------------------------------------------------------------------------------------------------------------------------------------------------------------------------------------------------------------------------------------------------------------------------------------------------------------------------------------------------------------------------------------------------------------------------------------------------------------------------------------------------------------------------------------------------------------------------------------------------------------------------------------------------------AAGCCCTCTATCCCCAA-----TA------------------AAAAGCCCATTTGATTTCCTAAA---TTTTTCTTCTTTT--TTT-------------TGATTTTGATGAAAAAGTG--AAAAAAG-ATTTACTAAACTTTC----TAATTCATTCTAGTTTTTC--ATTTGGCAAATAGATCTTC--AAAAAAAAATGCATTTTAAGCAATATT--------------------TCTA---------TATGCTTTTATT------------------TTAAAAGCATATGAAAAGAATCTAA------GAAGCATAGGCAAAGAATC---------------------TCTATATTGAAATA----------------------------AT-------------TACCAATTAATATAAATATTTTAACATTTACTATTCAAAT----TTTTTTGAATAAATTTTTTGTTGGGC-TCTATTTTTTAATAGACGTAGATACAAGGGTATATGTA----C-AGTATTCTACTCA
>Cyperus_laevigatus
-------------------------------------------------------------------------------------------------------------------------------------------------------------------------------------------------------------------------------------------------------------------------------------------------------------------------------------------------------------------------------------------------------------------------------------------------------------------------------------------------------------------------------------------------------------------------------------------------------------------------------------------------------------------------------------------------------------------------------------------------------------------------------------------------------------------------------------------------------------------------------------------------------------------------------------------------------------------------------------------------------------------------------------------------------------------------------------------------------------------------------------------------------------------------------------------------------------------------------------------------------------------------------------------------------------------------------------------------------------------------------------------------------------------------------------------------------------------------------------------------------------------------------------------------------------------------------------------------------------------------------------------------------------------------------------------------------------------------------------------------------------------------------------------------------------------------------------------------------------------------------------------------------------------------------------------------------------------------------------------------------------------------------------------------------------------------------------------------------------------------------------------------------------------------------------------------------------------------------------------------------------------------------------------------------------------------------------------------------------------------------------------------------------------------------------------------------------------------------------------------------------------------------------------------------------------------------------------------------------------------------------------------------------------------------------------------------------------------------------------------------------------------------------------------------------------------------------------------------------------------------------------------------------------------------------------------------------------------------------------------------------------------------------------------------------------------------------------------------------------------------------------------------------------------------------------------------------------------------------------------------------------------------------------------------------------------------------------------------------------------------------------------------------------------------------------------------------------------------------------------------------TAAAGCAAGTAGTTGGTTTAAAGCAGGGGTTAAAGATTACAAACTTACTTATTATACTCCTGAGTACGAAACCAAAGATACTGATATCTTGGCAGCGTTCCGAGTAACTCCTCAACCTGGAGTTCCTCCTGAAGAAGCAGGAGCTGCAGTAGCGGCGGAATCTTCTACTGGTACATGGACAACTGTTTGGACTGATGGACTTACCAGTCTTGATCGTTACAAAGGGCGATGCTATCATATCGAACCTGTTGCTGGAGAAGAAAATCAATATATTGCCTATATAGCTTATCCTTTAGACCTTTTCGAAGAAGGTTCTGTTACTAACATGTTTACTTCTATTGTAGGTAATGTATTTGGTTTCAAAGCCTTACGAGCTCTACGCTTGGAAGACTTACGAATTCCTCCTGCTTATTCAAAAACTTTCCAAGGTCCACCTCACGGTATCCAAGCTGAAAGAGATAAGTTGAACAAGTATGGTCGTCCTCTATTGGGATGTACTATTAAACCAAAATTGGGATTATCCGCAAAGAATTACGGTAGAGCATGTTATGAATGTCTACGTGGTGGACTTGATTTTACCAAAGATGATGAAAACGTAAACTCACAACCATTTATGCGTTGGAGAGATCGTTTCTTGTTCTGTGCCGAAGCAATTTATAAAGCACAAGCCGAAACAGGTGAATTCAAAGGGCATAACTTGAATGCTACTGCAGGTACATCTGAAGAAATGATCAAAAGAGCAGTATTTGCTAGAGAATTAGGAGTTCCTATCATCATGCATGACTACATAACTGGGGGATTCACTGCAAATACTAGTTTGTCTTTTTATTGCCGTGATAATGGTCTACTTCTGCACATCCACCGCGCAATGCATGCAGTTATTGATAGACAGAAAAACCATGGTATTCATTTCCGTGTACTAGCTAAAGCATTACGTATGTCTGGTGGAGATCATATTCACTCTGGTACAGTAGTAGGTAAACTGGAAGGTGAGCGTGAGATGACTTTAGGTTTTGTTGATTTACTACGTGATGATTATATTGAAAAAGATCGTAGCCGTGGTATCTTTTTCACTCAAGATTGGGTCTCTATGCCAGGTGTTATACCTGTGGCTTCAGGGGGTATCCATGTTTGGCATATGCCTGCTTTGACCGAAATCTTTGGAGATGATTCTGTACTTCAATTTGGTGGCGGAACCTTAGGACACCCTTGGGGAAATGCACCTGGTGCAGTAGCTAACAGGGTGGCTTTAGAAGCGTGCGTACAAGCTCGTAATGAAGGACGTGATCTTGCTCGTGAAGGTAATGAAATTATTCGCGCAGCAGCTAAATGGAGTCCAGAATTAGCCGCTGCTTGTGAAGTATGGAAAGCAATCAAATTTGACTTCGATCCGGTAGATAAACTAGAT-----CATCCACCA-T--TTTCTTTCTATA-GTAATGAAAATGC-TCTTGGCTCG-ACATAA-TTTGTTCTGTT-------CAAAAAGCCAATTTCTAATTTCTA-----TTAGGTTGTCCGTAAACAGTACATGATGGAGC-TCGAAGTTTGATTTTTTTATCAAACAAGGGAAAGAATCTAGGGTTAGTGATAATTCAATTAATTCTAATTAATTTAGACCAATTTTG-TAAGTATA-TCTTAGTATCAGAATC-AG-AAAAAAATACAATTTGAACAAG--AAAAAAAA---------ATATAAAGTGAAATTC-----TTGGAAACTGGTAA---AACTATTCTG-----A-------TTTTAAGGTGGAA-CGG------GAATGAATCCTTCG----TA-----TTTATTT------TAT-----AAAGAAGGAAAT-CAAAAAGAAGGGGTGTTGCTTTCCCTTTGAAAGGAATAAAGGTCTTCAAAATAATTTCT-AAACCTAAAGATTCCAAAAAGAAAAAAGAAAGGATTCCGGAACAAGAAAATACT------TTTTTAAATTAT-----CTCAACA-GTGT-AATTCGATCAAATTGACAAATCTAAAAAGGTTAG-----AGATAAAACAAACAAAAAGAGTTTAGAGACAGCTCAAGAAATTC-----TTTCATAAGGATTTA---------TGAACTTTC-----TAAAAATTTTTTATTTAACTTGAGTCATG-------AGT----AAAAAAAA--TATTATGAATTTTGTAT-----ATATAACGTAAAGGAAAAGG----GACTCTATTTGAATCAT------AGTATAATTCATGA-----ATTTATGAG-------------------------------------------------------------------------------------------------------------------------------------------------------------------------------------------------------------------------------------------------------------------------------------------------------------------------------------------------------------------------------------------------------------------------------------------------------------------------------------------------------------------------------------------------------------------------------------------------------------------------------------------------------------------------------------------------------------------------------------------------------------------------------------------------------------------------------------------------------------------------------------------------------------------------------------------------------------------------------------------------------------------------------------------------------------------------------------------------------------------------------------------------------------------------------------------------------------------------------------------------------------------------------------------------------------------------------------------------------------------------------------------------------------------------------------------------------------------------------------------------------------------------------------------------------------------------------------------------------------------------------------------------------------------------------------------------------------------------------------------------------------------------
>Cyperus_lecontei
------------TTTGCTTATGATTATGGTTTAAATGCTTCTATTGAACCTGTGAAAAAACTGATTAGCTATGATATTAAATCTAGTTTAATACTTGTAAAACGCTTAATTATTCGAATGTATCAACCGAATTCTTTGATGAATTCGGTTATTCAAAATTGTAACCAAAATAAAATTAATGAGCACAACCGCTTTTTTTACGCTCATTTTTTTTCTCAGATGATATCTGAAGGTTTTAGTTTTGTTGTAGAAATTCCATTCTTTCTTCGATTTCTATTTTCCTCCTCTAAAAAAAAAATATCAAAATTGGAAAATTTACRATCTATTCATTCAACATTTTCTTTTTTARAGGACAAATTTTCCTATTTAAATAAKGTATTARATATACTAATACCTTATCCTGTCCATTTTGAAATCTTAGTTCAAATCCTTCAATGCTGGATCCAARATATTCCTTCTTTGCATTTATTGCGATTCTTTCTCTTCGATTATTCTAATTGGAATAGTCTCATTATTTCAAAGAAATTGGCTTCTATTTCTATATTCTCAAAAG------AAAATATAAGACTCTCTCGTTTCTTATATAATTTTTATGTATCTGAATATGAGTTTTTATTCTTGTTTATTCGTAAAAAATCTTCTTGTTTACGATTAACATCTTTTGGAACCTTTCTTGAGCGAATCTACTTCTATGGAAAAATAGAACAT------TTTAGAATAGTGCATCATAGTTTTTTGAAGAAAACTTTATGGTTCTTCACAGATCCTCTCATGCACTATGTTCGATATCAAGGCAAAGCAATTCTAGCATCAAAAGGGACTGATCAATTTATGAAGAAATTGAAATATTGCTTTGTCTGTTTTTGGCAATATTATTTTCATTTTTGGTCTGAGTCTAATAGGTTTTATAGAAACCAATTCTCTTATTATTCATTCTACTTTCTCGGTTATTTTTCAAGTGTAAAAATAAATCCTTTGATGGTAAGGAGTCAAATATTAGAGGATTTTGTATTAATAGATACTCTTTTTAAGAGATTTGATACTCTAGTTCCAGTCGTTCCTCTCATTAGATCATTGTCTAAAGCTTCACTTTGTACTGTATTAGGACATCCTACTAGTAAACCAATCTGGACAGATTTATCAGATTGTGATATTATTAGTCGATTTGGTCAAATATATAAAAATATTTTTCATTTTTATAGTGGATCTTCTAAAAAGAGAATTTTGTATCGAA---------------------------------------------------------------------------------------------------------------------------------------------------------------------------------------------------------------------------------------------------------------------------------------------------------------------------------------------------------------------------------------------------------------------------------------------------------------------------------------------------------------------------------------------------------------------------------------------------------------------------------------------------------------------------------------------------------------------------------------------------------------------------------------------------------------------GCTACCATGGTAGCAGCGGGAGTTTTTCTTGTAGGTCGACTGTTTCCTCTTTTCTTAATAACACCTTATATAATGGATATAATTTCTTCAATAGGTTTAATAACTTTATTTTTAGGAGCTACTTTGGCTCTTGCTCAAAAAGACATTAAAAGAAGCTTAGCCTATTCTACAATGTCTCAATTGGGTTACATTATATTAGCTTTAGGTATAGGTTCGTTTCGAGCTGCTTTATTCCATTTGATAACCC------------------------ATGCTTACTCTAAGGCTTTATTATTTTTAGGATCTGGATCCATTATTCATTCAATGGAACCTGTTGTTGGATATTCACCGGATAAAAATCAAAATATGGTTCTTATGGGTGGTTTAACTAACTATATCCCAATTACAAAAACTGCCTTTTTATTGGGTACACTCTCTCTTTGTGGTATTCCACCCCTTGCCTGTTTCTGGTCTAAAGATGAGATTCTTAGTAATAGTTGGTTACATTCTCCAATTTATGGGATAATAGCTTATTTCACTGCAGGATTAACAGCATTTTATATGTTTCGAGTATACTTACTTACTTTTGATGGATATTTACGTATTAATTTTCAAGCTTATAGTGGTACTAAAACAAATTTCTTTTATTCAATATCTCTATGGGGTAAAAGCACATGTAACAAATCAAATACCAATAGAAGTTTGCCTTTATCAATAATAAATAAAAAAGTCTCCTTTTTTTCAAAAGAAAAA------AAGAATAGTCTAAGAA------------GCTTCAAGATTTTTTTTG------CAAATAAATATACTTCTTTATTTCCTCATGAATCAGACAATACTATGCTAATCCCTCTTCTCCTATTAATACTTTTTACTGTGTTCATTGGTTTAATAGGAATTAACTTTGATGGAAGAGGACTAGATCTTGATTTATTATCAAGATGGTTAACTTTATCAAAAAATTCTTTCATCGAAAATTCAAATCAATATGTAATTTTTTATGAGTTCTTGCAAAATGTAATTTTTTCAGTAAGTATAGCAACTTTTGGATTATGCATAGCATTCATTTTTTACGGATCTATAAATTCCTTTTTTCCGAATTTATTTCTTATTAATTTAT---------TTTTTAAAAAAGGTGTTAAA------------------------------------------------------------------------------------------------------------------------------------------------------------------------------------TAAAGCTTATGTTGGGTTTAAAGCAGGGGTTAAAGATTACAAACTTACTTATTATACTCCTGAGTACGAAACCAAAGATACTGATATCTTGGCAGCGTTCCGAGTAACTCCTCAACCCGGAGTCCCCCCTGAAGAAGCAGGAGCTGCAGTAGCGGCGGAATCTTCTACTGGTACATGGACAACTGTTTGGACTGATGGACTTACCAGTCTTGATCGTTACAAAGGGCGATGCTATCATATCGAGCCTGTTGCTGGAGAAGAAAATCAATATATTGCCTATGTAGCTTATCCTTTAGACCTTTTCGAAGAAGGTTCTGTTACTAACATGTTTACTTCTATTGTAGGTAATGTATTTGGTTTCAAAGCCTTACGAGCTTTACGCTTGGAAGACTTACGAATTCCCCCTGCTTATTCAAAAACTTTCCAAGGCCCACCTCACGGTATCCAATCTGAAAGAGATAAGTTGAACAAGTATGGTCGTCCTCTATTGGGATGTACTATTAAACCAAAATTGGGATTATCCGCAAAGAATTACGGTAGAGCATGTTATGAA----------------------------------------------------------------------------------------------------------------------------------------------------------------------------------------------------------------------------------------------------------------------------------------------------------------------------------------------------------------------------------------------------------------------------------------------------------------------------------------------------------------------------------------------------------------------------------------------------------------------------------------------------------------------------------------------------------------------------------------------------------------------------------------------------------------------------------------------------------------------------------------------------------------------------------------------------------------------------------------------------------------------------------------------------------------------------------------------------------------------------------------------------------------------------------------------------------------------------------------------------------------------------------------------------------------------------------------------------------------------------------------------------------------------------------------------------------------------------------------------------------------------------------------------------------------------------------------------------------------------------------------------------------------------------------------------------------------------------------------------------------------------------------------------------------------------------------------------------------------------------------------------------------------------------------------------------------------------------------------------------------------------------------------------------------------------------------------------------------------------------------------------------------------------------------------------------------------------------------------------------------------------------------------------------------------------------------------------------------------------------------------------------------------------------------------------------------------------------------------------------------------------------------------------------------------------------------------------------------------------------------------------------------------------------------------------------------------------------------------------------------------------------------------------------------------------------------------------------------------------------------------------------------------------------------------------------------------------------------------------------------------------------------------------------------------------------------------------------------------------------------------------------------------------------------------------------------------------------------------------------------------------------------------------------------------------------------------------------------------------------------------------------------------------------------------------------------------------------------------------------------------------------------------------------------------------
>Cyperus_leptocarpus
TATATTTATGTATTTGCTTATGATTACGGTTTAAATGCTTCTATTGAACCTAATAGAAAACTGATTAGCTATGATATTAAATCTAGTTTAATACTTGTAAAACGCTTAATTATTCGGTTGTATCAACCGAATTCTTTGATGAATTCGGTTATTCAAAATTGTAACCAAAATCAAATTAATGAGCACAACCGCTTTTTTTACGCTCATTTTTTTTCTCAGATGATATCTGAAGGTTTTAGTTTTGTTGTAGAAATTCCATTCTTTCTTCGATTTCTATTTTCCTCCTCTAAAAAAAAAATATCAAAATTGCAAAATTTACGATCTATTCATTCAACATTTTCTTTTTTAGAGGACAAATTTTCCTATTTAAATAATGTGTTAGATATACTAATACCTTATCCTGTCCATTTTGAAATCTTAGTTCAAATCCTTCAATGCTGGATCCAAGATATTCCTTCTTTGCATTTATTGAGATTCTTTCTCTTCGATTATTCTAATTGGAATAGTCTAATTATTTCAAAGAAATTAGCTTCTATTTCTATATTCTCAAAAG------AAAATATAAGACTTTCTCGTTTCTTATATAATTATTATGTATCTGAATATGAGTTTTTATTCTTGTTTATTCGTAAAAAATCTTCTTGTTTACGATTAACATCTTTTGGAACCTTTCTTGAGCGAATCTACTTCTATGGAAAAATAGAACAT------TTTAGAATAGTACATCATATTTTTTTGAAGAAAACTTTATGGTTCTTCACAGATCCTCTCATGCACTATGTTCGATATCAAGGCAAAGCAATTCTAGCATTAAAAGGGACCGATCAATTTATGAAGAAATTGAAATATTGCTTTATCTGTTTTTGGCAATATTATTTTCATTTTTGGTCTGAGTCTAATAGGTTTCATAGAAACAAATTCTCTTATTATTCATTCTACTTTCTCGGTTATTTTTCAAGTGTAAAAATAAATCCTTTGATGGTAAGGAGTCAAATATTGGAGGATTTTGTATTAATAGATACTCTTTTTAAGAGATTTGATACTCTAGTTCCAGTCGTTCCTCTCATTAGATCATTGTCTAAAGCTTCACTTTGTACTGTAGTAGGACATCCTACTAGTAAACCAATTTGGACAGATTTATCAGATTATGATATTATTAGTCGATTTGGTCAAATATATAAAAATATTTTTCATTTTTATAGTGGATCTTCTAAAAAGAGAA--------------------------------AATACCCTTTCTTTCACTTATAGTTCCAATAATAGTAGGTATTGGACTTCTACTTATTTCCACAGCAACGAAAAGTATTCGTCGCATATGGGCGTTTCCAAGTATTTTCTTTTTAATCATAACTCTGATATTTTCTTTAAATCTTTCTATTCAACAAATAAACGGGAATTTGATTTATCAATACCTATGGTCTTGGACCATTAATAAGGATTTTTCCTTAGAATTCGGATATTTGATTGATCCACTGACCTCAATTATGTTAATACTCATTACTACTGTTGGAATCACAGTTCTTATTTACAGCGATAATTATATGTCTCATGATCAAGGATATTTGAGATTTTTTGCTTATTTGAATTTTTTCAATGCTTCTATGTTGGGGCTAGTTACAAGTTCAAATTTGATACAAATTTATGTTTTTTGGGAAATAGTAGGAATATTTTCCTATTTGTTAATAGGATTTTGGTTTACACGACCGCTCGCTGCAAATGCCTGCCAAAAACCCTTTATAACTAATCGTATAGGTGATTTTGGTTTATTATTAGGAATTTTAGGTTTTTATTGGATAATAGGTAGTTTCGAATTTCGAGATTTATTTGAAATAACCAATAATTTTATCCAAAAAAATGAAGTGAATTCTTTATTTACTACTTTATGTACCTTTTTATTATTTCTTGGTGCGATTGCTAAATCCGCACAATTTCCTCTTCACATATGGTTACCTGATGCCATGGAAGGACCTACTCCTATTTCTGCTCTTATACACGCCGCTACCATGGTAGCAGCGGGAGTTTTTCTTGTAGCTCGACTGTTTCCTCTTTTCTTAATAACACCTTATATAATGGATATAATTTCTTCAATAGGTTTAATAACTTTATTTTTAGGAGCTACTTTGGCTCTTGCTCAAAAAGACATTAAAAGAAGCTTAGCCTATTCTACAATGTCTCAATTGGGTTATATTATAATGGCTTTAGGTATAGGCTCGTTTCGAGCTGCTTTATTTCATTTGATAACCC------------------------ATGCTTACTCTAAAGCTTTATTATTTTTAGGATCTGGTTCCATTATTCATTCAATGGAGCCTGTTGTTGGATATTCACCGGATAAAAATCAAAATATGGTTTTTATGGGTGGTTTAACTAACTATATCCCAATTACAAAAACTGCTTTTTTATTGGGTACACTCTCTCTTTGTGGTATTCCACCCCTTGGTTGTTTCTGGTCTAAAGATGAGATTCTTAGTAATAGTTGGTTACATTCTCCAATTTATGGGATAATAGCTTATTTCACTGCAGGATTAACAGCATTTTATATGTTTCGAGTATACTTACTTACTTTTGATGGATATTTACGTATTAATTTTCAAGCTTATAGTAGTACTAAAACAAATTTCTTTTATTCAATATCTTTATGGGGTAAAAGCACATGTAACAAATCAAATACCAATAGAAGTTTGCCTTTATCAAAAATAAATAAAAAAGTTTCCTTTTTTTCAAAAGAAAAA------ACGAATAGTCTAAGAAATAAAATATACTGCTTCAATATTTTTGAAG------CAAATAAATATACTTCTTTATTTCCTCATGAATCAGACAATACTATGTTAATCCCTCTTCTCCTATTAATAGTTTTTACTGTGTTCATTGGTTTAATAGGAATTCACTTTGATGGAAGCGGACTAGATCTTGATTTATTATCAAGATGGTTAATTTTATCAAAAAATTCTTTCATCGAAAGTTCAAATCAATATGTAATTTTTTATGAGTTCTTGAAAAATGTAATTTTTTCAGTAAGTATAGCAACTTTTGGATTATGCATAGCATTCATTTTTTATGGATCTATAAATTCCTTTTTTCCAAATTTATTTCTTATTAATTTAT---------TTTTCAAAAAAGGTGTTAAAAGAGATTTTCTAGACCAAATACAAAATGCAA---------------------------------------------------------------------------------------------------------------------------------------------------------------------------------------------------------------CCTGAGTACGAAACCAAAGATACTGATATCTTGGCAGCGTTCCGAGTAACTCCTCAACCAGGAGTCCCTCCTGAAGAAGCAGGAGCTGCAGTAGCGGCGGAATCTTCTACTGGTACATGGACAACTGTTTGGACTGATGGACTTACCAGTCTTGATCGTTACAAAGGGCGATGCTATCATATCGAACCTGTTGCTGGAGAAGAAAATCAATATATTGCCTATATAGCTTATCCTTTAGACCTTTTCGAAGAAGGTTCTGTTACTAACATGTTTACTTCTATTGTAGGTAATGTATTTGGTTTCAAAGCCTTACGAGCTCTACGCTTGGAAGACTTACGAATTCCTCCTGCTTATTCAAAAACTTTCCAAGGTCCACCTCACGGTATCCAAGTTGAAAGAGATAAGTTGAACAAGTATGGTCGTCCTCTATTGGGATGTACTATTAAACCAAAATTGGGATTATCCGCAAAGAATTACGGTAGAGCATGTTATGAATGTCTACGTGGTGGACTTGATTTTACCAAAGATGATGAAAACGTAAACTCACAACCATTTATGCGTTGGAGAGATCGTTTCTTGTTCTGTGCCGAAGCAATTTATAAAGCACAAGCCGAAACAGGTGAAATCAAAGGGCACTACTTGAATGCTACTGCAGCTACATCTGAAGAAATGATCAAAAGAGCAGTATTTGCTAAAGAATTAGGAGTTCCTATCATCATGCATGACTACTTAACTGGGGGATTCACTGCAAATACTAGTTTGTCTTTTTATTGCCGTGATAATGGTCTACTTCTGCACATCCACCGCGCAATGCATGCAGTTATTGATAGACAGAAAAACCATGGTATCCATTTCCGTGTACTAGCTAAAGCATTACGTATGTCTGGTGGAGATCATATTCACTCTGGTACAGTAGTAGGTAAACTGGAAGGTGAACGTGAGATGACTTTAGGTTTTGTTGATTTACTACGTGATGATTATATTGAAAAAGATCGTAGCCGTGGTATCTTTTTCACTCAAGATTGGGTCTCTATGCCTGGTGTTATACCTGTAGCTTCAGGGGGTATCCATGTTTGGCATATGCCTGCTTTGACCGAAATCTTTGGAGATGATTCTGTACTTCAATTTGGTGGCGGAACCTTAGGACACCCTTGGGGAAATGCACCTGGTGCAGTAGCTAACAGGGTGGCTTTAGAAGCGTGCGTACAAGCTCGTAATGAAGGACGTGATCTTGCTCGTGAAGGTAATGAAATTATTCGCGCAGCAGCTAAATGGAGTCCAGAATTAGCCGCTGC-----------------------------------------------------------------------------------------------------------------------------------------------------------------------------------------------------------------------------------------------------------------------------------------------------------------------------------------------------------------------------------------------------------------------------------------------------------------------------------------------------------------------------------------------------------------------------------------------------------------------------------------------------------------------------------------------------------------------------------------------------------------------------------------------------------------------------------------------------------------------------------------------------------------------------------------------------------------------------------------------------------------------------------------------------------------------------------------------------------------------------------------------------------------------------AGAAACCCTGGAATTAAAAAAGGGCAAT-CCTGAGCCAAATCA---------------TTATTTTGA-------------------AAAA-------------------------------AT-AGAAAAAAATAT-------------------------------------ATA-----------------------------ATAT-ATATGGAATATTAT---------------------------------TAT-TCCAAATTT-------------TATTTTATATTATAAAAT--TTTTTTTTTAT------AAAAA-----AAGGATAGGTGCAGAGACTCGATGGAAGCTATTCTAAC-----GAATAGAGTTTATTATGTTGCATTGCTAGAATTTCTCTCTCGAGACGAGATAAAA-----GAACTGA-T----AGCCGTCTATACC-----AAAGACGTAC-GTAT--------------------------ATACTG-TTAATCAAATGA---TTAATCATGATAACAAT-CAAATAATA-----TTTTCATATGAATTAAGTAAGAAATTGCTA---------TTGA---TTATGGAAT---AGCAAATTCC--TAAATTTTGATGAATTCAA-------------AAAATAATGAA------TCCTTTATGGTGAATTGATTCG-AATATGAAGTTCAATG--AAAAAAAAACTCAATTTTGAGTAATAAATTGA------------------ATATATT--------------ATTAATTATATT-----ATATATAGAG-TTT------TTTATATTG-AAGAAAAAATGATGATAAATCCAAGAAGAATAAAGAGAGAGTCCATTCTACATGTCAATATCGACAACAATGAAATTTATAGTAAGAGGAAAATCCGTCGATTTTTTAAA-TCA-TGAGGGTTCAAGTCCCTCTATCCCCAA-----TA------------------AAAAGCCCATTTAATTTCCTAAA---TTTTTCTTCTTTT--TTT-------------TTTTTTTGATGAAAAAGTG--AAAAAAG-ATTTACTAAACTTTC----TAATTCATTCTAGTTTTTC--ATTTGGCAAATAGATCTTC---AAAAAAAATGCATTTTATGCAATATT--------------------TCTA---------TATGCTTTTTTT------------------TTTAAAGCATATGAAAAGAATCT---------AAGCATAGGCAAAGAATC---------------------TCTATATTGAAATAATTACCA---------ATTTATATTAATAT-------------TACCAATTAATATAAATATTTTAACATTTACTATTCAAAT----TTTTTTGAATAAATTTTTTGTTGGGC-TCAATTTTTTAATTGACGTAGATACAAGGGTATAGGTA----CGAGTATTCTATTCA
>Cyperus_ligularis
---------GTATTTGCTTATGATTATGGTTTAAATGCTTCTATTGAACCTAATAAAAAACTGATTAGCTATGATATTAAATCTAGTTTAATACTTGTAAAACGCTTAATTATTCGGTTGTATCAACCGAATTCTTTGATGAATTCGGTTATTCAAAATTGTAACCAAAATCAAATTAATGAGCACAACCGCTTTTTTTACGCTCATTTTTTTTCTCAGATGATATCTGAAGGTTTTAGTTTTGTTGTAGAAATTCCATTCTTTCTTCGATTTCTATTTTCCTCCTCTAAAAAAAAAATATCAAAATTGCAAAATTTACRATCTATTCATTCAACATTTTCTTTTTTARAGGACAAATTTTCCTATTTAAATAATGTGTTARATATACTAATACCTTATCCTGTCCATTTTGAAATCTTAGTTCAAATCCTTCAATGCTGGATCCAARATATTCCTTCTTTGCATTTATTGAGATTCTTTCTCTTCGATTATTCTAATTGGAATAGTCTCATTATTTCAAAGAAATTAGCTTCTATTTCTATATTCTCAAAAG------AAAATATAAGACTCTCTCGTTTCTTATATAATTATTATGTATCTGAATATGAGTTTTTATTCTTGTTTATTCGTAAAAAATCTTCTTGTTTACGATTAACATCTTTTGGAACCTTTCTTGAGCGAATCTACTTCTATGGAAAAATAGAACAT------TTTAGAATAGTACATCATATTTTTTTGAAGAAAACTTTATGGTTCTTCACAGATCCTCTCATGCACTATGTTCGATATCAAGGCAAAGCAATTCTAGCATCAAAAGGGACCTATCAATTTATGAAGAAATTGAAATATTGCTTTATCTGTTTTTGGCAATATTATTTTCATTTTTGGTCTGAGTCTAATAGGTTTCATAGAAACAAATTCTCTTATTATTCATTCTACTTTCTCGGTTATTTTTCAAGTGTAAAAATAAATCCTTTGATGGTAAGGAGTCAAATATTAGAGGATTTTGTATTAATAGATACTCTTTTTAAGAGATTTGATACTCTAGTTCCAGTCGTTCCTCTCATTAGATCATTGTCTAAAGCTTCACTTTGTACTGTATTAGGACATCCTACTAGTAAACCAATTTGGACAGATTTATCAGATTATGATATTATTAGTCGATTTGGTCAAATATATAAAAATATTTTTCATTTTTATAGTGGATCTTCTAAAAAGAGAATTTTGTATCGAA------------------------------------------------------------------------------------------------------------------------------------------------------------------------------------------------------------------------------------------------------------------------------------------------------------------------------------------------------------------------------------------------------------------------------------------------------------------------------------------------------------------------------------------------------------------------------------------------------------------------------------------------------------------------------------------------------------------------------------------------------------------------------------------------------------------------------GTAGCAGCGGGAGTTTTTCTTGTAGCTCGACTGTTTCCTCTTTTCTTAATAACACCTTATATAATGGATATAATTTCTTCAATAGGTTTAATAACTTTATTTTTAGGAGCTACTTTGGCTCTTGCTCAAAAAGACATTAAAAGAAGCTTAGCCTATTCTACAATGTCTCAATTGGGTTATATTATAATGGCTTTAGGTATAGGCTCGTTTCGAGCTGCTTTATTTCATTTGATAACCC------------------------ATGCTTACTCTAAGGCTTTATTATTTTTAGGATCTGGATCCATTATTCATTCAATGGAACCTGTTGTTGGATATTCACCGGATAAAAATCAAAATATGGTTTTTATGGGTGGTTTAACTAACTATATCCCAATTACAAAAACTGCTTTTTTATTGGGTACACTCTCTCTTTGTGGTATTCCACCCCTTGCTTGTTTCTGGTCTAAAGATGAGATTCTTAGTAATAGTTGGTTACATTCTCCAATTTATGGGATAATAGCTTATTTCACTGCAGGATTAACAGCATTTTATATGTTTCGAGTATACTTACTTACTTTTGATGGATATTTACGTATTAATTTTCAAGCTTATAGTAGTACTAAAACAAATTTCTTTTATTCAATATCTTTATGGGGTAAAAGCACATGTAACAAATCAAATACCAATAGAAGTTTGCCTTTATCAAAAATAAATAAAAAAGTCTCCTTTTTTTCAAAAGAAAAA------AAGAATAGTCTAAGAAATAAAATATACTGCTTCAATATTTTTGAAG------CAAATAAATATACTTCTTTATTTCCTCATGAATCAGACAATACTATGTTAATCCCTCTTCTCCTATTAATAGTTTTTACTGTGTTCATTGGTTTAATAGGAATTCACTTTGATGGAAGCGGACTAGATCTTGATTTATTATCAAGATGGTTAACTTTATCAAAAAATTCTTTCATCGAAAGTTCAAATCAATATGTAATTTTTTATGAGTTCTTGCAAAATGTAATTTTTTCAGTAAGTATAGCAACTTTTGGATTATGCATAGCATTCATTTTTTATGGATCTATAAATTCCTTTTTTCCGAATTTATTTCTTATTAATTTAT---------TTTTCAAAAAAGGTGTTAAA-----------------------------------------------------------------------------------------------------------------------------------------------------------------------------------------------------------------------------------------------CTGAGTACGAAACCAAAGATACTGATATCTTGGCAGCGTTCCGAGTAACTCCTCAACCTGGAGTCCCTCCTGAAGAAGCAGGAGCTGCAGTAGCGGCGGAATCTTCTACTGGTACATGGACAACTGTTTGGACTGATGGACTTACCAGTCTTGATCGTTACAAAGGGCGATGCTATCATATCGAACCTGTTGCTGGAGAAGAAAATCAATATATTGCCTATATAGCTTATCCTTTAGACCTCTTCGAAGAAGGTTCTGTTACTAACATGTTTACTTCTATTGTAGGTAATGTATTTGGTTTCAAAGCCTTACGAGCTCTACGCTTGGAAGACTTACGAATTCCTCCTGCTTATTCAAAAACTTTCCAAGGTCCACCTCACGGTATCCAAGCTGAAAGAGATAAGTTGAACAAGTATGGTCGTCCTCTATTGGGATGTACTATTAAACCAAAATTGGGATTATCCGCAAAGAATTACGGTAGAGCATGTTATGAATGTCTACGTGGTGGACTTGATTTTACCAAAGATGATGAAAACGTAAACTCACAACCATTTATGCGTTGGAGAGATCGTTTCTTGTTCTGTGCCGAAGCAATTTATAAAGCACAAGCCGAAACAGGTGAAATCAAAGGGCACTACTTGAATGCTACTGCAGGTACATCTGAAGAAATGATCAAAAGAGCAGTATTTGCTAGAGAATTAGGAGTTCCTATCATCATGCATGACTACATAACTGGGGGATTCACTGCAAATACTAGTTTGTCTTTTTATTGCCGTGATAATGGTCTACTTCTGCACATCCACCGCGCAATGCATGCAGTTATTGATAGACAGAAAAACCATGGTATTCATTTCCGTGTACTAGCTAAAGCATTACGTATGTCTGGTGGAGATCATATTCACTCTGGTACAGTAGTAGGTAAACTGGAAGGTGAGCGTGAGATGACTTTAGGTTTTGTTGATTTACTACGTGATGATTATATTGAAAAAGATCGTAGCCGTGGTATCTTTTTCACTCAAGATTGGGTCTCTATGCCTGGTGTTATACCTGTGGCTTCAGGGGGTATCCATGTTTGGCATATGCCTGCTTTGACCGAAATCTTTGGAGATGATTCTGTACTTCAATTTGGTGGCGGAACCTTAGGACACCCTTGGGGAAATGCACCTGGTGCAGTAGCTAACAGGGTGGCTTTAGAAGCGTGCGTACAAGCTCGTAATGAAGGACGTGATCTTGCTCGTGAAGGTAATGAAATTATTCGCGCAGCAGCTAAATGGAGTCCAGAATTAGCCGCTGCTTGTGAAGTATGG-------------------------------------------------------------------------------------------------------------------------------------------------------------------------------------------------------------------------------------------------------------------------------------------------------------------------------------------------------------------------------------------------------------------------------------------------------------------------------------------------------------------------------------------------------------------------------------------------------------------------------------------------------------------------------------------------------------------------------------------------------------------------------------------------------------------------------------------------------------------------------------------------------------------------------------------------------------------------------------------------------------------------------------------------------------------------------------------------------------------------------------------------------------------------------------------------------------------------------------------------------------------------------------------------------------------------------------------------------------------------------------------------------------------------------------------------------------------------------------------------------------------------------------------------------------------------------------------------------------------------------------------------------------------------------------------------------------------------------------------------------------------------------------------------------------------------------------------------------------------------------------------------------------------------------------------------------------------------------------------------------------------------------------------------------------------------------------------------------------------------------------------------------------------------------------------------------------------------------------------------------------------------------------------------------------------------------------------------------------------------------------------------------------------------------------------------------------------------------------------------------------------------------------------------------------------------------------------------------------------------------------------------------------------------------------------------------------------------
>Cyperus_longus
-------------------------------------------------------------------------------------------------------------------------------------------------------------------------------------------------------------------------------------------------------------------------------------------------------------------------------------------------------------------------------------------------------------------------------------TTCAAATCCTTCAATGCTGGATCCAAGATATTCCTTCTTTGCATTTATTGAGATTCTTTCTCTTCGATTATTCTAATTGGAATAGTCTCATTATTTCAAAGAAATTAGCTTCTATTTCTATATTCTCAAAAG------AAAATATAAGACTCTCTCGTTTCTTATATAATTATTATGTATCTGAATATGAGTTTTTATTCTTGTTTATTCGTAAAAAATCTTCTTGTTTACGATTAACATCTTTTGGAACCTTTCTTGAGCGAATCTACTTCTATGGAAAAATAGAACAT------TTTAGAATAGTACATCATATTTTTTTGAAGAAAACTTTATGGTTCTTCACAGATCCTCTCATGCACTATGTTCGATATCAAGGCAAAGCAATTCTAGCATCAAAAGGGACCTATCAATTTATGAAGAAATTGAAATATTGCTTTATCTGTTTTTGGCAATATTATTTTCATTTTTGGTCTGAGTCTAATAGGTTTCATAGAAACAAATTCTCTTATTATTCATTCTACTTTCTCGGTTATTTTTCAAGTGTAAAAATAAATCCTTTGATGGTAAGGAGTCAAATATTGGAGGATTTTGTATTAATAGATACTCTTTTTAAGAGATTTGATACTCTAGTTCCAGTCGTTCCTCTCATTAGATCATTGTCTAAAGCTTCACTTTGTACTGTATTAGGACATCCTACTAGTAAACCAATTTGGACAGATTTATCAGATTATGATATTATTAGTCGATTTGGTCAAATATATAAAAATATTTTTCATTTTTATAGTGGATCTTCTAAAAAGAGAATTTTGTATCGAATGAAGTATATACT-----ATAATACCCTTTCTTTCACTTATAGTTCCAATAATAATAGGTATTGGACTTCTACTTATTTCCACAGCGACGAAAAGTATTCGTCGCATATGGGCTTTTCCAAGTATTTTCTTTTTATTCATAACTCTGATATTTTCTTTAAATCTTTCTATTCAACAAATAAATGGGAATTTGATTTATCAATACCTATGGTCTTGGACGATTAATAAGGATTTTTCCTTAGAATTCGGATATTTGATTGATCCACTGACCTCAATTATGTTAATACTCATTACTACTGTTGGAATCACAGTTCTTATTTACAGCGATAGTTATATGTCTCATGATCAAGGATATTTGAGATTTTTTGCTTATTTGAATTTTTTCAATGCTTCTATGTTGGGACTAGTTACAAGTTCAAATTTGATACAAATTTATGTTTTTTGGGAAATAGTAGGAATATTTTCCTATTTGTTAATAGGATTTTGGTTTACACGACCGCTCGCTGCAAATGCCTGCCAAAAAGCCTTTATAACTAATCGTATAGGTGATTTTGGTTTATTATTAGGAATTTTAGGTTTTTATTGGATAATAGGTAGTTTCGAATTTCGAGATTTATTTGAAATAACCAATAATTTTATTCAAAAAAATGAAGTGAATTCTTTATTTACTACTTTATGTACCTTTTTATTATTTCTTGGTGCGATTGCTAAATCCGCACAATTTCCTCTTCACATATGGTTACCTGATGCCATGGAAGGACCTACTCCTATTTCTGCTCTTATACACGCCGCTACCATGGTAGCAGCGGGAGTTTTTCTTGTAGCTCGACTGTTTCCTCTTTTTTTAATAACACCTTATATAATGGATATAATTTCTTCAATAGGTTTAATAACTTTATTTTTAGGAGCTACTTTGGCTCTTGCTCAAAAAGACATTAAAAGAAGCTTAGCCTATTCTACAATGTCTCAATTGGGTTATATTATAATGGCTTTAGGTATAGGCTCGTTTCGAGCTGCTTTATTTCATTTGATAACCC------------------------ATGCTTACTCTAAGGCTTTATTATTTTTAGGATCTGGATCCATTATTCATTCAATGGAACCTGTTGTTGGATATTCACCGGATAAAAATCAAAATATGGTTTTTATGGGTGGTTTAACTAACTATATCCCAATTACAAAAACTGCTTTTTTATTGGGTACACTCTCTCTTTGTGGTATTCCACCCCTTGCTTGTTTCTGGTCTAAAGATGAGATTCTTAGTAATAGTTGGTTACATTCTCCAATTTATGGGATAATAGCTTATTTCACTGCAGGATTAACAGCATTTTATATGTTTCGAGTATACTTACTTACTTTTGATGGATATTTACGTATTAATTTTCAAGCTTATAGTAGTACTAAAACAAATTTCTTTTATTCAATATCTTTATGGGGTAAAAGCACATGTAACAAATCAAATACCAATAGAAGTTTGCCTTTATCAAAAATAAATAAAAAAGTCTCCTTTTTTTCAAAAGAAAAA------AAGAATAGTCTAAGAAATAAAATATACTGCTTCAATATTTTTGAAG------CAAATAAATATACTTCTTTATTTCCTCATGAATCAGACAATACTATGTTAATCCCTCTTCTCCTATTAATAGTTTTTACTGTGTTCATTGGTTTAATAGGAATTCACTTTGATGGAAGCGGACTAGATCTTGATTTATTATCAAGATGGTTAACTTTATCAAAAAATTCTTTCATCGAAAGTTCAAATCAATATGTAATTTTTTATGAGTTCTTGCAAAATGTAATTTTTTCAGTAAGTATAGCAACTTTTGGATTATCCATAGCATTCATTTTTTATGGATCTATAAATTCCTTTTTTCCGAATTTATTTCTTATTAATTTAT---------TTTTCAAAAAAGGTGTTAAAAGAGATTTCCTAGACCAAATACAAAATGCAATATATAATTGGTCATATAATCGTGGTTACATAGATATTCTTTATACTAATGTTTTTATATTGGGTATAAGAAGATTAAGTAAATTCACTGAATTTTTTGATAAACATATAATTGATGGTATTCCAAATGGAATAGGTGTTACAA-----TAAAGCTAGTGTTGGGTTTAAAGCAGGGGTTAAAGATTACAAACTTACTTATTATACTCCTGAGTACGAAACCAAAGATACTGATATCTTGGCAGCGTTCGGAGTAATTCTTCAACCTGGAGTTCCTCCTGAAGAAGCAGGAGCTGCAGTAGCGGCGGAATCTTCTACTGGTACATGGACAACTGTTTGGACTGATGGACTTACCAGTCTTGATCGTTACAAAGGGCGATGCTATCATATCGAACCTGTTGCTGGAGAAGAAAATCAATATATTGCCTATATAGCTTATCCTTTAGACCTTTTCGAAGAAGGTTCTGTTACTAACATGTTTACTTCTATTGTAGGTAATGTATTTGGTTTCAAAGCCTTACGAGCTCTACGCTTGGAAGACTTACGAATTCCTCCTGCTTATTCAAAAACTTTCCAAGGTCCACCTCACGGTATCCAAGCTGAAAGAGATAAGTTGAACAAGTATGGTCGTCCTCTATTGGGATGTACTATTAAACCAAAATTGGGATTATCCGCAAAGAATTACGGTAGAGCATGTTATGAATGTCTACGTGGTGGACTTGATTTTACCAAAGATGATGAAAACGTAAACTCACAACCATTTATGCGTTGGAGAGATCGTTTCTTGTTCTGTGCCGAAGCAATTTATAAAGCACAAGCCGAAACAGGTGAAATCAAAGGGCACTACTTGAATGCTACTGCAGGTACATCTGAAGAAATGATCAAAAGAGCAGTATTTGCTAGAGAATTAGGAGTTCCTATCATCATGCATGACTACATAACTGGGGGATTCACTGCAAATACTAGTTTGTCTTTTTATTGCCGTGATAATGGTCTACTTCTGCACATCCACCGCGCAATGCATGCAGTTATTGATAGACAGAAAAACCATGGTATTCATTTCCGTGTACTAGCTAAAGCATTACGTATGTCTGGTGGAGATCATATTCACTCTGGTACAGTAGTAGGTAAACTGGAAGGTGAGCGTGAGATGACTTTAGGTTTTGTTGATTTACTACGTGATGATTATATTGAAAAAGATCGTAGCCGTGGTATCTTTTTCACTCAAGATTGGGTCTCTATGCCTGGTGTTATACCTGTGGCTTCAGGGGGTATCCATGTTTGGCATATGCCTGCTTTGACCGAAATCTTTGGAGATGATTCTGTACTTCAATTTGGTGGCGGAACCTTAGGACACCCTTGGGGAAATGCACCTGGTGCAGTAGCTAACAGGGTGGCTTTAGAAGCGTGCGTACAAGCTCGTAATGAAGGACGTGATCTTGCTCGTGAAGGTAATGAAATTATTCGCGCAGCAGCTAAATGGAGTCCAGAATTAGCCGCTGCTTGTGAAGTATGGAAAGCAATCAAATTTGACTTCGATCCGGTAGATAAACTAGAT-----CATCCACCA-T--TTTCTTTCTATA-GTAATGAAAATGC-TCTTGGCTCG-ACATAA-TTTGTTCTGTT-------CAAAAAGCCAATTTCTAATTTCTA-----TTAGGTTGTCCGTAAACAGTACATGATGGAGC-TCGAAGTTTGATTTTTTTATCAAACAAGGGAAAGAATCTAGGGTTAGTGATAATTCAATTAATTCTAATTAATTTAGACCAATTTTG-TAAGTATA-TCTTAGTATCAGAATC-AG-AAAAAAATACAATTCGAACAAG--AAAAAAAA---------ATATAAAGTGAAATTC-----TTGGAAACTGGTAA---AACTATTCTG-----A-------TTTTAAGGTGGAA-CGG------GAATGAATCCTTCG----TA-----TTTATTT------TAT-----AAAGAAGGAAAT-CAAAAAGAAGGGGTGTTGCTTTCCCTTTGAAAGGAATAAAGGTCTTCAAAATAATTTCT-AAACCTAAAGATTCCAAAAAGAAAAAAGAAAGGATTCCGGAACAAGAAAATACT------TTTTTAAATTAT-----CTCAACA-GTGT-AATTCAATCAAATTGACAAATCTAAAAAGGTTAG-----AGATAAAACAAAC-AAAAGAGTTTAGAGACAGCTCAAGAAATTC-----TTTCATAAGGATTTA---------TGAACTTTC-----TAAAAATTTTTTATTTAACTTGAGTCATG-------AGT----AAAAAAAA--TATTATGATATTTTTTT-----ATATAACGAAAAGAAAAAAG----GACTCTATTTGAATCAT------AGTATAATTCATGA-----TTTTCTGAGTCC---------------------ATTT-TGCA-----TT-CTATACAGAA-ATTTGAATTATTTTTCTTGAGCCGTATGA-GATG-AA-AATTTCATATACGTTTCTA-GGGAGACTTTTT-TTATCTATATCTAACGG-----------------------------------------------------------------------------------------------------------------------------------------------------------------------------------------------------------------------------------------------------------------------------------------------------------------------------------------------------------------------------------------------------------------------------------------------------------------------------------------------------------------------------------------------------------------------------------------------------------------------------------------------------------------------------------------------------------------------------------------------------------------------------------------------------------------------------------------------------------------------------------------------------------------------------------------------------------------------------------------------------------------------------------------------------------------------------------------------------------------------------------------------------------------------------------------------------------------------------------------------------------------------------------------------------------------------------------------------------------------------------------------------------------------------------------------------------------------------------------------------------------------------------------------------------------------------------------------------------------------------------
>Cyperus_lupulinus
------------------TATGATTATGGGTTAAATGCTTCTATTGAACCTAATAAAAAACTGATTAGCTATGATATTAAATCTAGTTTAATACTTGTAAAACGCTTAATTATTCGGTTGTATCAACCGAATTCTTTGATGAATTCGGTTATTCAAAATTGTAACCAAAATCAAATTAATGAGCACAACCGCTTTTTTTACGCTCATTTTTTTTCTCAGATGATATCTGAAGGTTTTAGTTTTGTTGTAGAAATTCCATTCTTTCTTCGATTTCTATTTTCCTCCTCTAAAAAAAAAATATCAAAATTGCAAAATTTACRATCTATTCATTCAACATTTTCTTTTTTARAGGACAAATTTTCCTATTTATCTAAGGTATTARATATACTAATACCTTATCCTGTCCATTTTGAAATCTTAGTTCAAATCCTTCAATGCTGGATCCAARATATTCCTTCTTTGCATTTATTGAGATTCTTTCTCTTCGATTATTCTAATTGGAATAGTCTCATTATTTCAAAGAAATTAGCTTCTATTTCTATATTCTCAAAAG------AAAATATAAGACTCTCTCGTTTCTTATATAATTATTATGTATCTGAATATGAGTTTTTATTCTTGTTTATTCGTAAAAAATCTTCTTGTTTACGATTAACATCTTTTGGAACCTTTCTTGAGCGAATCTACTTCTATGGAAAAATAGAACAT------TTTAGAATAGTACATCATATTTTTTTGAAGAAAACTTTATGGTTCTTCACAGATCCTCTCATGCACTATGTTCGATATCAAGGCAAAGCAATTCTAGCATCAAAAGGGACCGATCAATTTATGAAGAAATTGAAATATTTCTTTATCTGTTTTTGGCAATATTATTTTCATTTTTGGTCTGAGTCTAATAGGTTTCATAGAAACAAATTCTCTTATTATTCATTCTACTTTCTCGGTTATTTTTCAAGTGTAAAAATAAATCCTTTGATGGTAAGGAGTCAAATATTGGAGGATTTTGTATTAATAGATACTCTTTTTAAGAGATTTGATACTCTAGTTCCAGTCGTTCCTCTCATTAGATCATTGTCTAAAGCTTCACTTTGTACTGTATTAGGACATCCTACTAGTAAACCAATTTGGACAGATTTATCAGATTATGATATTATTAGTCGATTTGGTCAAATATATAAAAATATTTTTCATTTTTATAGTGGATCTTCTAAAAAGAGAATTTTGTATCGAA------------------------------------------------------------------------------------------------------------------------------------------------------------------------------------------------------------------------------------------------------------------------------------------------------------------------------------------------------------------------------------------------------------------------------------------------------------------------------------------------------------------------------------------------------------------------------------------------------------------------------------------------------------------------------------------------------------------------------------------------------------------------------------------------------------------------------------------GTTTTTCTTGTAGCTCGACTGTTTCCTCTTTTCTTAATAACACCTTATATAATGGATATAATTTCTTCAATAGGTTTAATAACTTTATTTTTAGGAGCTACTTTGGCTCTTGCTCAAAAAGACATTAAAAGAAGCTTAGCCTATTCTACAATGTCTCAATTGGGTTATATTATAATGGCTTTAGGTATAGGCTCGTTTCGAGCTGCTTTATTTCATTTGATAACCC------------------------ATGCTTACTCTAAGGCTTTATTATTTTTAGGATCTGGATCCATTATTCATTCAATGGAACCTGTTGTTGGATATTCACCGGATAAAAATCAAAATATGGTTTTTATGGGTGGTTTAACTAACTATATCCCTATTACAAAAACTGCTTTTTTATTGGGTACACTCTCTCTTTGTGGTATTCCACCCCTTGGTTGTTTCTGGTCTAAAGATGAGATTCTTAGTAATAGTTGGTTACATTCTCCAATTTATGGGATAATAGCTTATTTCACTGCAGGATTAACAGCATTTTATATGTTTCGAGTATACTTACTTACTTTTGATGGATATTTACGTATTCATTTTCAAGCTTATAGTAGTACTAAAACAAATTTCTTTTATTCAATATCTTTATGGGGTAAAAACACATGTAACAAATCAAATACCAATAGAAGTTTGCCTTTATCAAAAATAAATAAAAAAGTCTCCTTTTTTTCAAAAGAAAAA------AAGAATAGTCTAAGAAATAAAATATACTGCTTCAATATTTTTGAAG------CAAATAAATATACTTCTTTATTTCCTCATGAATCAGACAATACTATGTTAATCCCTCTTATCCTATTAATAGTTTTTACTGTGTTCATTGGTTTAATAGGAATTCACTTTGATGGAAGCGGACTAGATCTTGATTTATTATCAAGATGGTTAACTTTATCAAAAAATTCTTTCATCGAAAGTTCAAATCAATATGTAATTTTTTATGAGTTCTTGCAAAATGTAATTTTTTCAGTAAGTATAGCAACTTTTGGATTATGCATAGCATTCATTTTTTATGGATCTATAAATTCCTTTTTTCCGAATTTATTTCTTATTAATTTAT---------TTTTCAAAAAAGGTGTTAAA------------------------------------------------------------------------------------------------------------------------------------------------------------------------------------------TAGTGTTGGGTTTAAAGCAGGGGTTAAAGATTACAAACTTACTTATTATACTCCTGAGTACGAAACCAAAGATACTGATATCTTGGCAGCGTTCCGAGTAACTCCTCAACCTGGAGTCCCTCCTGAAGAAGCAGGAGCTGCAGTAGCGGCGGAATCTTCTACTGGTACATGGACAACTGTTTGGACTGATGGACTTACCAGTCTTGATCGTTACAAAGGGCGATGCTATCATATCGAACCTGTTGCTGGAGAAGAAAATCAATATATTGCCTATATAGCTTATCCTTTAGACCTTTTCGAAGAAGGTTCTGTTACTAACATGTTTACTTCTATTGTAGGTAATGTATTTGGTTTCAAAGCCTTACGAGCTCTACGCTTGGAAGACTTACGAATTCCTCCTGCTTATGCAAAAACTTTCCAAGGTCCACCTCACGGTATCCAAGCTGAAAGAGATAAGTTGAACAAGTATGGTCGTCCTCTATTGGGATGTACTATTAAACCAAAATTGGGATTATCCGCAAAGAATTACGGTAGAGCATGTTATGAATGTCTACGTGGTGGACTTGATTTTACCAAAGATGATGAAAACGTAAACTCACAACCATTT----------------------------------------------------------------------------------------------------------------------------------------------------------------------------------------------------------------------------------------------------------------------------------------------------------------------------------------------------------------------------------------------------------------------------------------------------------------------------------------------------------------------------------------------------------------------------------------------------------------------------------------------------------------------------------------------------------------------------------------------------------------------------------------------------------------------------------------------------------------------------------------------------------------------------------------------------------------------------------------------------------------------------------------------------------------------------------------------------------------------------------------------------------------------------------------------------------------------------------------------------------------------------------------------------------------------------------------------------------------------------------------------------------------------------------------------------------------------------------------------------------------------------------------------------------------------------------------------------------------------------------------------------------------------------------------------------------------------------------------------------------------------------------------------------------------------------------------------------------------------------------------------------------------------------------------------------------------------------------------------------------------------------------------------------------------------------------------------------------------------------------------------------------------------------------------------------------------------------------------------------------------------------------------------------------------------------------------------------------------------------------------------------------------------------------------------------------------------------------------------------------------------------------------------------------------------------------------------------------------------------------------------------------------------------------------------------------------------------------------------------------------------------------------------------------------------------------------------------------------------------------------------------------------------------------------------------------------------------------------------------------------------------------------------------------------------------------------------------------------------------------------------------------------------------------------------------------------------------------------------------------------------------------------------------------------------------------------------------------------------------------------------------------------------------------------------------------------------------------------------------------
>Cyperus_luzulae
---------GCATTTGCTTATGATTATGGTTTAAATGCTTCTATTGAACCTAATAAAAAACTGATTAGCTATGATATTAAATCTAGTTTAATACTTGTAAAACGCTTAATTATTCGAATGTATCAACCGAATTCTTTGATGAATTCGGTTATTCAAAATTGTAACCAAAATCAAATTAATGAGCACAATCGCTTTTTTTACGCTCATTTTTTTTCTCAGATGATATCTGAAGGTTTTAGTTTTGTTGTAGAAATTCCATTCTTTCTTCGATTTCTATTTTCCTCCTCTAAAAAAAAAATATCAAAATTGCAAAATTTACRATCTATTCATTCAACATTTTCTTTTTTARAGGACAAATTTTCCTATTTAAATAAKGTATTARATATACTAATACCTTATCCTGTCCATTTTGAAATCTTAGTTCAAATCCTTCAATGCTGGATCCAARATATTCCTTCTTTGCATTTATTGCGATTCTTTCTCTTCGATTATTCTAATCGGAATAGTCTAATTATTTCAAAGAAATTGGCTTCTATTTCTATATTCTCAAAAG------AAAATATAAGACTCTCTCGTTTCTTATATAATTATTATGTATCTGAATATGAGTTTTTATTCTTGTTTATTCGTAAAAAATCTTCTTGTTTACGATTAACATCTTTTGGAACCTTTCTTGAGCGAATCTACTTCTATGGAAAAATAGAACAT------TTTAGAATAGTGCATCATATTTTTTTGAAGAAAACTTTATGGTTCTTCACAGATCCTCTCATGCACTATGTTCGATATCAAGACAAAGCAATTCTAGCATCAAAGGGGACCGATCAATTTATGAAGAAATTGAAATATTGCTTTGTCTGTTTTTGGCAATATTATTTTCATTTTTGGTCTGAGTCTAATAGGTTTCATAGAAACCAATTCTCTTATTATTCATTCTACTTTCTCGGTTATTTTTCAAGTGTAAAAAGAAATCCTTTGATGGTAAGGAGTCAAATATTGGAGGATTTTGTATTAATAGATACTCTTTTTAAGAGATTTGATACTCTAGTTCCAGTCGTTCCTCTCATTAGATCATTGTCTAAAGCTTCACTTTGTACTGTATTAGGACATCCTACTAGTAAACCAATCTGGACAGATTTATCAGATTGTGATATTATTAGTCGATTTGGTCAAATATATAAAAATATTTTTCATTTTTATAGTGGATCTTCTAAAAAGAAAATTTTGTATCGAA------------------------------------------------------------------------------------------------------------------------------------------------------------------------------------------------------------------------------------------------------------------------------------------------------------------------------------------------------------------------------------------------------------------------------------------------------------------------------------------------------------------------------------------------------------------------------------------------------------------------------------------------------------------------------------------------------------------------------------------------------------------------------------------------------------------------------GTAGCAGCGGGAGTTTTTCTTGTAGCTCGACTGTTTCCTCTTTTCTTAATAACACCTTATATAATGGATATAATTTCTTCAATAGGTTTAATAACTTTATTTTTAGGAGCTACTTTGGCTCTTGCTCAAAAAGACATTAAAAGAAGCTTAGCCTATTCTACAATGTCTCAATTGGGTTATATTATATTGGCTTTAGGTATAGGCTCGTTTCGAGCTGCTTTATTTCATTTGATAACCC------------------------ATGCTTACTCTAAGGCTTTATTATTTTTAGGATCTGGATCCATTATTCATTCAATGGAACCTGTTGTTGGATATTCACCGGATAAAAATCAAAATATGGTTCTTATGGGTGGTTTAACTAACTATATACCAATTACAAAAACTGCCTTTTTATTGGGTACACTCTCTCTTTGTGGTATTCCACCCCTTGCCTGTTTCTGGTCTAAAGATGAAATTCTTAGTAATAGTTGGTTACATTCTCCAATTTATGGAATAATAGCTTATTTGACTGCAGGATTAACAGCATTTTATATGTTTCGAGTATACTTACTTACTTTTGATGGATATTTACGTATTCATTTTCAAGCTTATAGTAGTACTAAAACAAATTTCTTTTATTCAATATCTCTATGGGGTAAAAGCACATGTAACAAATCAAATACCAATAGAAGTTTGCCTTTATCAAAAATAAATAAAAAAGTCTCCTTTTTTTCAAAAGAAAAA------AAGAATAATCTAAGAAATAAGATATATTGCTTCAATATTTTTGAAG------CAAATAAATATACTTCTTTATTTCCTCATGAATCAGACAATACTATGCTAATCCCTCTTCTCCTATTAATAGTTTTTACTGTGTTCATTGGTTTAATAGGAATTGACTTTGATGGAAGAGGACTAGATCTTGATTTATTATCAAGATGGTTAACTTTATCAAAAAATTCTTTCATCGAAAGTTCAAATCAATATGTAATTTTTTATGAGTTCTTGCAAAATGTAATTTTTTCAGTAAGTATAGCAACTTTTGGATTATGCATAGCATTCATTTTTTACGGATCTATAAATTCCTTTTTTCCGAATTTATTTCTTATTAATTTAT---------TTTTAAAAAAAAG--------------------------------------------------------------------------------------------------------------------------------------------------------------------------------------------------TATGTTGGGTTTAAAGCAGGGGTTAAAGATTACAAACTTACTTATTATACTCCTGAGTACGAAACCAAAGATACTGATATTTTAGCAGCGTTCCGAGTAACTCCTCAACCCGGAGTCCCTCCTGAAGAAGCAGGAGCTGCAGTAGCGGCGGAATCTTCTACTGGTACATGGACAACTGTTTGGACTGATGGACTTACCAGTCTTGATCGTTACAAAGGGCGATGCTATCATATCGAGCCTGTTGCTGGAGAAGAAAATCAATATATTGCCTATGTAGCTTATCCTTTAGACCTTTTCGAAGAAGGTTCTGTTACTAACATGTTTACTTCAATTGTAGGTAATGTATTTGGTTTCAAAGCCTTACGAGCTCTACGTTTGGAAGACTTACGAATTCCTCCTGCTTATTCAAAAACTTTCCAAGGTCCACCTCACGGTATCCAATCTGAAAGAGATAAGTTGAACAAGTATGGTCGTCCTCTATTGGGATGTACTATTAAACCAAAATTGGGATTATCCGCAAAGAATTACGGTAGAGCATGTTATGAATGTCTA----------------------------------------------------------------------------------------------------------------------------------------------------------------------------------------------------------------------------------------------------------------------------------------------------------------------------------------------------------------------------------------------------------------------------------------------------------------------------------------------------------------------------------------------------------------------------------------------------------------------------------------------------------------------------------------------------------------------------------------------------------------------------------------------------------------------------------------------------------------------------------------------------------------------------------------------------------------------------------------------------------------------------------------------------------------------------------------------------------------------------------------------------------------------------------------------------------------------------------------------------------------------------------------------------------------------------------------------------------------------------------------------------------------------------------------------------------------------------------------------------------------------------------------------------------------------------------------------------------------------------------------------------------------------------------------------------------------------------------------------------------------------------------------------------------------------------------------------------------------------------------------------------------------------------------------------------------------------------------------------------------------------------------------------------------------------------------------------------------------------------------------------------------------------------------------------------------------------------------------------------------------------------------------------------------------------------------------------------------------------------------------------------------------------------------------------------------------------------------------------------------------------------------------------------------------------------------------------------------------------------------------------------------------------------------------------------------------------------------------------------------------------------------------------------------------------------------------------------------------------------------------------------------------------------------------------------------------------------------------------------------------------------------------------------------------------------------------------------------------------------------------------------------------------------------------------------------------------------------------------------------------------------------------------------------------------------------------------------------------------------------------------------------------------------------------------------------------------------------------------------------------------------------------------------------------
>Cyperus_macrostachyos
---------------GCTTATGATTATGGTTTAAATGCTTCTATTGAACCTAATAAAAAACTGATTAGCTATGATATTAAATCTAGTTTAATACTTGTAAAACGCTTAATTATTCGGTTGTATCAACCGAATTCTTTGATGAATTCGGTTATTCAAAATTGTAACCAAAATCAAATTAATGAGCACAACCGCTTTTTTTACGCTCATTTTTTTTCTCAGATGATATCTGAAGGTTTTAGTTTTGTTGTAGAAATTCCATTCTTTCTTCGATTTCTATTTTCCTCCTCTAAAAAAAAAATATCAAAATTGCAAAATTTACRATCTATTCATTCAACATTTTCTTTTTTARAGGACAAATTTTCCTATTTAAATAAKGKGTTARATATACTAATACCTTATCCTGTCCATTTTGAAATCTTAGTTCAAATCCTTCAATGCTGGATCCAARATATTCCTTCTTTGCATTTATTGAGATTCTTTCTCTTCGATTATTCTAATTGGAATAGTCTCATTATTTCAAAGAAATTAGCTTCTATTTCTATATTCTCAAAAG------AAAATATAAGACTCTCTCGTTTCTTATATAATTATTATGTATCTGAATATGAGTTTTTATTCTTGTTTATTCGTAAAAAATCTTCTTGTTTACGATTAACATCTTTTGGAACCTTTCTTGAGCGAATCTACTTCTATGGAAAAATAGAACAT------TTTAGAATAGTACATCATATTTTTTTGAAGAAAACTTTATGGTTCTTCACAGATCCTCTCATGCACTATGTTCGATATCAAGGCAAAGCAATTCTAGCATCAAAAGGGACCTATCAATTTATGAAGAAATTGAAATATTGCTTTATCTGTTTTTGGCAATATTATTTTCATTTTTGGTCTGAGTCTAATAGGTTTCATAGAAACAAATTCTCTTATTATTCATTCTACTTTCTCGGTTATTTTTCAAGTGTCAAAATAAATCCTTTGATGGTAAGGAGTCAAATATTGGAGGATTTTGTATTAATAGATACTCTTTTTAAGAGATTTGATACTTTAGTTCCAGTCGTTCCTCTCATTAGATCATTGTCTAAAGCTTCACTTTGTACTGTAGCAGGACATCCTACTAGTAAACCAATTTGGACAGATTTATCAGATTATGATATTATTAGTCGATTTGGTCAAATATATAAAAATATTTTTCATTTTTATAGTGGATCTTCTAAAAAGAGAATTTTGTATCGAA---------------------------------------------------------------------------------------------------------------------------------------------------------------------------------------------------------------------------------------------------------------------------------------------------------------------------------------------------------------------------------------------------------------------------------------------------------------------------------------------------------------------------------------------------------------------------------------------------------------------------------------------------------------------------------------------------------------------------------------------------------------------------------------------------------------------GCTACCATGGTAGCAGCGGGAGTTTTTCTTGTAGCTCGACTGTTTCCTCTTTTCTTAATAACACCTTATATAATGGATATTATTTCTTCAATAGGTTTAATAACTTTATTTTTAGGAGCTACTTTGGCTCTTGCTCAAAAAGACATTAAAAGAAGCTTAGCCTATTCTACAATGTCTCAATTGGGTTATATTATAATGGCTTTAGGTATAGGCTCGTTTCGAGCTGCTTTATTTCATTTGATAACCC------------------------ATGCTTACTCTAAGGCTTTATTATTTTTAGGATCTGGATCCATTATTCATTCAATGGAACCTGTTGTTGGATATTCACCGGATAAAAATCAAAATATGGTTTTTATGGGTGGTTTAAATAACTATATCCCAATTACAAAAACTGCTTTTTTATTGGGTACACTCTCTCTTTGTGGTATTCCGCCCCTTGCTTGTTTTTGGTCTAAAGATGAGATTCTTAGTAATAGTTGGTCACATTCTCCAATTTATGGGATAATAGCTTATTTCACTGCAGGATTAACAGCATTTTATATGTTTCGAGTATACTTACTTACTTTTGATGGATATTTACGTATTAATTTTCAAGCTTATAGTAGTACTAAAACAAATTTCTTTTATTCAATATCTTTATGGGGTAAAAGCGCATGTAACAAATCAAATACCAATAGAAGTTTGCCTTTATCAAAAATAAATAAAAAAGTCTCCTTTTTTTCAAAAGAAAAA------AAGAATAGTCTAAGAAATAAAATATACTGCTTCAATATTTTTGAAG------CAAATAAATATACTTCTTTATTTCCTCATGAATCAGACAATACTATGTTAATCCCTCTTCTCCTATTAATAGTTTTTACTGTGTTCATTGGTTTAATAGGAATTCACTTTGATGGAAGCGGACTAGATCTTGATTTATTATCAAGATTGTTAACTTTATCAAAAAATTCTTTCATCGAAAGTTCAAATCAATATGTAATTTTTTATGAGTTCTTGCAAAATGTAATTTTGTCAGTAAGTATAGCAACTTTTGGATTATGCATAGCATTCATTTTTTATGGATCTATAAATTCCTTTTTTCCGAATTTATTTCTTATTAATTTAT---------TTTTCAAAAAAGGTGTTAAA-----------------------------------------------------------------------------------------------------------------------------------------------------------------------------------------------------------------------------------------------------------------------------------------------------------------------------------------------------------------------------------------------------------------------------------------------------------------------------------------------------------------------------------------------------------------------------------------------------------------------------------------------------------------------------------------------------------------------------------------------------------------------------------------------------------------------------------------------------------------------------------------------------------------------------------------------------------------------------------------------------------------------------------------------------------------------------------------------------------------------------------------------------------------------------------------------------------------------------------------------------------------------------------------------------------------------------------------------------------------------------------------------------------------------------------------------------------------------------------------------------------------------------------------------------------------------------------------------------------------------------------------------------------------------------------------------------------------------------------------------------------------------------------------------------------------------------------------------------------------------------------------------------------------------------------------------------------------------------------------------------------------------------------------------------------------------------------------------------------------------------------------------------------------------------------------------------------------------------------------------------------------------------------------------------------------------------------------------------------------------------------------------------------------------------------------------------------------------------------------------------------------------------------------------------------------------------------------------------------------------------------------------------------------------------------------------------------------------------------------------------------------------------------------------------------------------------------------------------------------------------------------------------------------------------------------------------------------------------------------------------------------------------------------------------------------------------------------------------------------------------------------------------------------------------------------------------------------------------------------------------------------------------------------------------------------------------------------------------------------------------------------------------------------------------------------------------------------------------------------------------------------------------------------------------------------------------------------------------------------------------------------------------------------------------------------------------------------------------------------------------------------------------------------------------------------------------------------------------------------------------------------------------------------------------------------------------------------------------------------------------------------------------------------------------------------------------------------------------------------------------------------------------------------------------------------------------------------------------------------------------------------------------------------------------------------------------------
>Cyperus_microiria
------------------------------------------------------------------------------------------------------------------------------------------------------------------------------------------------------------------------------------------------------------------------------------------------------------------------------------------------------------------------------------------------------------------------------------------------------------------------------------------------------------------------------------------------------------------TCAAAAG------AAAATATAAGACTCTCTCGTTTCTTATATAATTATTATGTATCTGAATATGAGTTTTTATTCTTTTTTATTCGTAAAAAATCTTCTTGTTTACGATTAACATCTTTTGGAACCTTTCTTGAGCGAATCTACTTCTATGGAAAAATAGAACAT------TTTAGAATAGTACATCATATTTTTTTGAAGAAAACTTTATGGTTCTTCACAGATCCTCTCATGCACTATGTTCGATATCAAGGCAAAGCAATTCTAGCATCAAAAGGGACCTATCAATTTATGAAGAAATTGAAATATTGCTTTATTTGTTTTTGGCAATATTATTTTCATTTTTGGTCTGAGTCTAATAGGTTTCATAGAAACAAATTCTCTTATTATTCATTCTACTTTCTCGGTTATTTTTCAAGTGTAAAAATAAATCCTTTGATGGTAAGGAGTCAAATATTGGAGGATTTTGTATTAATAGATACTCTTTTTAAGAGATTTGATACTTTAGTTCCAGTCGTTCCTCTCATTAGATCATTGTCTAAAGCTTCACTTTGTACTGTAGCAGGACATCCTACTAGTAAACCAATTTGGACAGATTTATCAGATTATGATATTATTAGTCGATTTGGTCAAATATATAAAAATATTTTTCATTTTTAT---------------------------------------------------------------------------------------------------------------------------------------------------------------------------------------------------------------------------------------------------------------------------------------------------------------------------------------------------------------------------------------------------------------------------------------------------------------------------------------------------------------------------------------------------------------------------------------------------------------------------------------------------------------------------------------------------------------------------------------------------------------------------------------------------------------------------------------------------------------------------------------------------------------------------------------------------------------------------------------------------------------------------------------------------------------------------------------------------------------------------------------------------------------------------------------------------------------------------------------------------------------------------------------------------------------------------------------------------------------------------------------------------------------------------------------------------------------------------------------------------------------------------------------------------------------------------------------------------------------------------------------------------------------------------------------------------------------------------------------------------------------------------------------------------------------------------------------------------------------------------------------------------------------------------------------------------------------------------------------------------------------------------------------------------------------------------------------------------------------------------------------------------------------------------------------------------------------------------------------------------------------------------------------------------TTACTTATTATACTCCTGAGTACGAAACCAAAGATACTGATATCTTGGCAGCGTTCCGAGTAACTCCTCAACCTGGAGTCCCTCCTGAAGAAGCAGGAGCTGCAGTAGCGGCGGAATCTTCTACTGGTACATGGACAACTGTTTGGACTGATGGACTTACCAGTCTTGATCGTTACAAAGGGCGATGCTATCATATCGAACCTGTTGCTGGAGAAGAAAATCAATATATTGCCTATATAGCTTATCCTTTAGACCTTTTCGAAGAAGGTTCTGTTACTAACATGTTTACTTCTATTGTAGGTAATGTATTTGGTTTCAAAGCCTTACGAGCTCTACGCTTGGAAGACTTACGAATTCCTCCTGCTTATGCAAAAACTTTCCAAGGTCCACCTCACGGTATCCAAGCTGAAAGAGATAAGTTGAACAAGTATGGTCGTCCTCTATTGGGATGTACTATTAAACCAAAATTGGGATTATCCGCAAAGAATTACGGTAGAGCATGTTATGAATGTCTACGTGGTGGACTTGATTTTACCAAAGATGATGAAAACGTAAACTCACAACCATTTATGCGTTGGAGAGATCGTTTCTTGTTCTGTGCCGAAGCAATTTATAAAGCACAAGCCGAAACAGGTGAAATCAAAGGGCACTACTTGAATGCTACTGCAGGTACATCTGAAGAAATGATCAAAAGAGCAGTATTTGCTAGAGAATTAGGAGTTCCTATCATCATGCATGACTACATAACTGGGGGATTCACTGCAAATACTAGTTTGTCTTTTTATTGCCGTGATAATGGTCTACTTCTGCACATCCACCGCGCAATGCATGCAGTTATTGATAGACAGAAAAACCATGGTATTCATTTCCGTGTACTAGCTAAAGCATTACGTATGTCTGGTGGAGATCATATTCACTCTGGTACAGTAGTAGGTAAACTGGAAGGTGAGCGTGAGATGACTTTAGGTTTTGTTGATTTACTACGTGATGATTATATTGAAAAAGATCGTAGCCGTGGTATCTTTTTCACTCAAGATTGGGTCTCTATGCCTGGTGTTATACCTGTGGCTTCAGGGGGTATCCATGTTTGGCATATGCCTGCTTTGACCGAAATCTTTGGAGATGATTCTGTACTTCAATTTGGTGGCGGAACCTTAGGACACCCTTGGGGAAATGCACCTGGTGCAGTAGCTAACAGGGTGGCTTTAGAAGCGTGCGTACAAGCTCGTAATGAAGGACGTGATCTTGCTCGTGAAGGTAATGAAATTATTCGCGCAGCAGGTAAATGGAGTCCAGAATTAGCCGCTGC-----------------------------------------------------------------------------------------------------------------------------------------------------------------------------------------------------------------------------------------------------------------------------------------------------------------------------------------------------------------------------------------------------------------------------------------------------------------------------------------------------------------------------------------------------------------------------------------------------------------------------------------------------------------------------------------------------------------------------------------------------------------------------------------------------------------------------------------------------------------------------------------------------------------------------------------------------------------------------------------------------------------------------------------------------------------------------------------------------------------------------------------------------------------------------AGAAACCCTGGAATTAAAAAAGGGCAAT-CCTGAGCCAAATCA---------------TTATTTTGA-------------------AAAA-------------------------------AT-ATAAAAAAATAT-------------------------------------ATA-----------------------------ATAT-ATATAGAATATTAT---------------------------------TAT-TCTATATTT-------------TTTTTTATATGATAAAATTTATATTTTATAT------AAAAA-----AAGGATAGGTGCAGAGACTCGATGGAAGCTATTCTAAC-----GAATAGAGTTTATTATGTTGCATTGCTAGAATTTCTCTCTCGAGACGAAATAAAA-----GAAAGGA-T----AGCCGTCTATACC-----AAAGACGTAC-GTAT--------------------------ATATTGATTAATCAAATGA---TTAATCATGATAACAAT-CAAATAATA-----TTTTCATATGAAT----TAAGAAATTGCTA---------TTGA---TTATGGAAT---AGCAAATTTC--TAAATTTTGATGAATTCAA-------------AAAATAATGAA------TCCTTTATGGTGAATTGATTCG-AATATGAAGTTCAATG---AAAAAAAACTCAATTTTGAGTAATAAATTGA------------------ATATATT--------------ATTAATTATATA----------TAGAG-TTT------TTTATATTG-AAGAAAAAATGATGATAAATCCAAGAAGAATAAAGAGAGAGTCCATTCTACATGTCAATATCGACAACAATGAAATTTATAGTAAGAGGAAAATCCGTCGATTTTTTAAA-TCA-TGAGGGTTCAAGTCCCTCTATCCCCAA-----TA------------------AAAAGCCCATTTGATTTCCTAAA---TTTTTCTTCTTTT--TTT-------------TGATTTTGATGAAAAAGTG--AAAAAAG-ATTTACTAAACTTTC----TAATCCATTCTAGTTTTTC--ATTTGGCAAATAGATCTTC---AAAAAAAATGCATTTTATACAATATT--------------------TCTA---------TATGCTTTTATT-AAAA----------AAAAAAAAAGCATATGAAAAGAATCT---------AAGCATAGGCAAAGAATC---------------------TCTATATTGAAATAATTACCAATTAT---TATTAATATTTATAT-------------TACCAATAAATATAAATATTTTAACAT------------------------------------------------TTTTTTAATTGACGTAGATACAAGGGTATAGGTA----CGAGTATTCTACTCA
>Cyperus_neotropicalis
---------------GCTTATGATTACGGTTTAAATGCTTCTATTGAACCTAATAGAAAACTGATTAGCTATGATATTAAATCTAGTTTAATACTTGTAAAACGCTTAATTATTCGGTTGTATCAACCGAATTCTTTGATGAATTCGGTTATTCAAAATTGTAACCAAAATCAAATTAATGAGCACAACCGCTTTTTTTACGCTCATTTTTTTTCTCAGATGATATCTGAAGGTTTTAGTTTTGTTGTAGAAATTCCATTCTTTCTTCGATTTCTATTTTCCTCCTCTAAAAAAAAAATATCAAAATTGCAAAATTTACRATCTATTCATTCAACATTTTCTTTTTTARAGGACAAATTTTCCTATTTAAATAATGKGTTARATATACTAATACCTTATCCTGTCCATTTTGAAATCTTAGTTCAAATCCTTCAATGCTGGATCCAARATATTCCTTCTTTGCATTTATTGARATTCTTTCTCTTCGATTATTCTAATTGGAATAGTCTAATTATTTCAAAGAAATTAGCTTCTATTTCTATATTCTCAAAAG------AAAATATAAGACTTTCTCGTTTCTTATATAATTATTATGTATCTGAATATGAGTTTTTATTCTTGTTTATTCGTAAAAAATCTTCTTGTTTACGATTAACATCTTTTGGAACCTTTCTTGAGCGAATCTACTTCTATGGAAAAATAGAACAT------TTTAGAATAGTACATCATATTTTTTTGAAGAAAACTTTATGGTTCTTCACAGATCCTCTCATGCACTATGTTCGATATCAAGGCAAAGCAATTCTAGCATTAAAAGGGACCGATCAATTTATGAAGAAATTGAAATATTGCTTTATCTGTTTTTGGCAATATTATTTTCATTTTTGGTCTGAGTCTAATAGGTTTCATAGAAACAAATTCTCTTATTATTCATTCTACTTTCTCGGTTATTTTTCAAGTGTAAAAATAAATCCTTTGATGGTAAGGAGTCAAATATTGGAGGATTTTGTATTAATAGATACTCTTTTTAAGAGATTTGATACTCTAGTTCCAGTCGTTCCTCTCATTAAATCATTGTCTAAAGCTTCACTTTGTACTGTAGTAGGACATCCTACTAGTAAACCAATTTGGACAGATTTATCAGATTATGATATTATTAGTCGATTTGGTCAAATATATAAAAATATTTTTCATTTTTATAGTGGATCTTCTAAAAAGAGAATTTTGTATCGAA--------------------------------------------------------------------------------------------------------------------------------------------------------------------------------------------------------------------------------------------------------------------------------------------------------------------------------------------------------------------------------------------------------------------------------------------------------------------------------------------------------------------------------------------------------------------------------------------------------------------------------------------------------------------------------------------------------------------------------------------------------------------------------------------------------------------------------------------------------------------------------------------------------------------------------------------------------------------------------------------------------------------------------------------------------------------------------------------------------------------------------------------------------------------------------------------------------------------------------------------------------------------------------------------------------------------------------------------------------------------------------------------------------------------------------------------------------------------------------------------------------------------------------------------------------------------------------------------------------------------------------------------------------------------------------------------------------------------------------------------------------------------------------------------------------------------------------------------------------------------------------------------------------------------------------------------------------------------------------------------------------------------------------------------------------------------------------------------------------------------------------------------------------------------------------------------------------------------------------------------------------------------------------------------------------------------------------------------------------------------------------------------------------------------------------------------------------------------------------------------------------------------------------------------------------------------------------------------------------------------------------------------------------------------------------------------------------------------------------------------------------------------------------------------------------------------------------------------------------------------------------------------------------------------------------------------------------------------------------------------------------------------------------------------------------------------------------------------------------------------------------------------------------------------------------------------------------------------------------------------------------------------------------------------------------------------------------------------------------------------------------------------------------------------------------------------------------------------------------------------------------------------------------------------------------------------------------------------------------------------------------------------------------------------------------------------------------------------------------------------------------------------------------------------------------------------------------------------------------------------------------------------------------------------------------------------------------------------------------------------------------------------------------------------------------------------------------------------------------------------------------------------------------------------------------------------------------------------------------------------------------------------------------------------------------------------------------------------------------------------------------------------------------------------------------------------------------------------------------------------------------------------------------------------------------------------------------------------------------------------------------------------------------------------------------------------------------------------------------------------------------------------------------------------------------------------------------------------------------------------------------------------------------------------------------------------------------------------------------------------------------------------------------------------------------------------------------------------------------------------------------------------------------------------------------------------------------------------------------------------------------------------------------------------------------------------------------------------------------------------------------------------------------------------------------------------------------------------------------------------------------------------------------------------------------------------------------------------------------------------------------------------------------------------------------------------------------------------------------------------------------------------------------------------------------------------------------------------------------------------------------------------------------------------------------------------------------------------------------------------------------------------------------------------------------------------------------------------------------------------------------------------------------------------------------------------------------------------------------------------------------------------------------------------------------------------------------------------------------------------
>Cyperus_ochraceus
---------GCATTTGCTTATGATTATGGTTTAAATGCTTCTATTGAACCTAATAAAAAACTGATTAGCTATGATATTAAATCTAGTTTAATACTTGTAAAACGCTTAATTATTCGAATGTATCAACCGAATTCTTTGATGAATTCGGTTATTCAAAATTGTAACCAAAATCAAATTAATGAGCACAATCGCTTTTTTTACGCTCATTTTTTTTCTCAGATGATATCTGAAGGTTTTAGTTTTGTTGTAGAAATTCCATTCTTTCTTCGATTTCTATTTTCCTCCTCTAAAAAAAAAATATCAAAATTGCAAAATTTACRATCTATTCWTTCAACATTTTCTTTTTTARAGGACAAATTTTCCTATTTAAATAAKGTATTARATATACTAATACCTTATCCTGTCCATTTTGAAATCTTAGTTCAAATCCTTCAAKGCTGGATCCAARATATTCCTTCTTTGCATTTATTGCGATTCTTTCTCTTCGATTATTCTAATCGGAATAGTCTAATTATTTCAAAGAAATTGGCTTCTATTTCTATATTCTCAAAAG------AAAATATAAGACTCTCTCGTTTCTTATATAATTATTATGTATCTGAATATGAGTTTTTATTCTTGTTTATTCGTAAAAAATCTTCTTGTTTACGATTAACATCTTTTGGAACCTTTCTTGAGCGAATCTACTTCTATGGAAAAATAGAACAT------TTTAGAATAGTGCATCATATTTTTTTGAAGAAAACTTTATGGTTCTTCACAGATCCTCTCATGCACTATGTTCGATATCAAGACAAAGCAATTCTAGCATCAAAGGGGACCGATCAATTTATGAAGAAATTGAAATATTGCTTTGTCTGTTTTTGGCAATATTATTTTCATTTTTGGTCTGAGTCTAATAGGTTTCATAGAAACCAATTCTCTTATTATTCATTCTACTTTCTCGGTTATTTTTCAAGTGTAAAAAGAAATCCTTTGATGGTAAGGAGTCAAATATTGGAGGATTTTGTATTAATAGATACTTTTTTTAAGAGATTTGATACTCTAGTTCCAGTCGTTCCTCTCATTAGATCATTGTCTAAAGCTTCACTTTGTACTGTATTAGGACATCCTACTAGTAAACCAATCTGGACAGATTTATCAGATTGTGATATTATTAGTCGATTTGGTCAAATATATAAAAATATTTTTCATTTTTATAGTGGATCTTCTAAAAAGAAAATTTTGTATCGAA---------------------------------------------------------------------------------------------------------------------------------------------------------------------------------------------------------------------------------------------------------------------------------------------------------------------------------------------------------------------------------------------------------------------------------------------------------------------------------------------------------------------------------------------------------------------------------------------------------------------------------------------------------------------------------------------------------------------------------------------------------------------------------------------------------------------GCTACCATGGTAGCAGCGGGAGTTTTTCTTGTAGCTCGACTGTTTCCTCTTTTCTTAATAACACCTTATATAATGGATATAATTTCTTCAATAGGTTTAATAACTTTATTTTTAGGAGCTACTTTGGCTCTTGCTCAAAAAGACATTAAAAGAAGCTTAGCCTATTCTACAATGTCTCAATTGGGTTATATTATATTGGCTTTAGGTATAGGCTCGTTTCGAGCTGCTTTATTTCATTTGATAACCC------------------------ATGCTTACTCTAAGGCTTTATTATTTTTAGGATCTGGATCCATTATTCATTCAATGGAACCTGTTGTTGGATATTCACCGGATAAAAATCAAAATATGGTTCTTATGGGTGGTTTAACTAACTATATCCCAATTACAAAAACTGCCTTTTTATTGGGTACACTCTCTCTTTGTGGTATTCCACCCCTTGCCTGTTTCTGGTCTAAAGATGAAATTCTTAGTAATAGTTGGTTACATTCTCCAATTTATGGAATAATAGCTTATTTCACTGCAGGATTAACAGCATTTTATATGTTTCGAGTATACTTACTTACTTTTGATGGATATTTACGTATTAATTTTCAAGCTTATAGTAGTACTAAAACAAATTTCTTTTATTCAATATCTCTATGGGGTAAAAGCACATGTAACAAATCAAATACCAATAGAAGTTTGCCTTTATCAAAAATAAATAAAAAAGTCTCCTTTTTTTCAAAAGAAAAA------AAGAATAATCTAAGAAATAAGATATATTGCTTCAATATTTTTGAAG------CAAATAAATATACTTCTTTATTTCCTCATGAATCAGACAATACTATGCTAATCCCTCTTCTCCTATTAATAGTTTTTACTGTGTTCATTGGTTTAATAGGAATTCACTTTGATGGAAGAGGACTAGATCTTGATTTATTATCAAGATGGTTAACTTTATCAAAAAATTCTTTCATCGAAAGTTCAAATCAATATGTAATTTTTTATGAGTTCTTGCAAAATGTAATTTTTTCAGTAAGTATAGCAACTTTTGGATTATGCATAGCATTCATTTTTTACGGATCTATAAATTCCTTTTTTCCGAATTTATTTCTTATTAATTTAT---------TTTTAAAAAAAAGTGTTAAA-----------------------------------------------------------------------------------------------------------------------------------------------------------------------------------------------------------------------------------------------------------------------------------------------------------------------------------------------------------------------------------------------------------------------------------------------------------------------------------------------------------------------------------------------------------------------------------------------------------------------------------------------------------------------------------------------------------------------------------------------------------------------------------------------------------------------------------------------------------------------------------------------------------------------------------------------------------------------------------------------------------------------------------------------------------------------------------------------------------------------------------------------------------------------------------------------------------------------------------------------------------------------------------------------------------------------------------------------------------------------------------------------------------------------------------------------------------------------------------------------------------------------------------------------------------------------------------------------------------------------------------------------------------------------------------------------------------------------------------------------------------------------------------------------------------------------------------------------------------------------------------------------------------------------------------------------------------------------------------------------------------------------------------------------------------------------------------------------------------------------------------------------------------------------------------------------------------------------------------------------------------------------------------------------------------------------------------------------------------------------------------------------------------------------------------------------------------------------------------------------------------------------------------------------------------------------------------------------------------------------------------------------------------------------------------------------------------------------------------------------------------------------------------------------------------------------------------------------------------------------------------------------------------------------------------------------------------------------------------------------------------------------------------------------------------------------------------------------------------------------------------------------------------------------------------------------------------------------------------------------------------------------------------------------------------------------------------------------------------------------------------------------------------------------------------------------------------------------------------------------------------------------------------------------------------------------------------------------------------------------------------------------------------------------------------------------------------------------------------------------------------------------------------------------------------------------------------------------------------------------------------------------------------------------------------------------------------------------------------------------------------------------------------------------------------------------------------------------------------------------------------------------------------------------------------------------------------------------------------------------------------------------------------------------------------------------------------
>Cyperus_odoratus
---------------------------------AATGCTTCTATTGAACCTAATAAAAAACTGATTAGCTATGATATTAAATCTAGTTTAATACTTGTAAAACGCTTAATTATTCGGTTGTATCAACCGAATTCTTTGATGAATTCGGTTATTCAAAATTGTAACCAAAATCAAATTAATGAGCACAACCGCTTTTTTTACGCTCATTTTTTTTCTCAGATGATATCTGAAGGTTTTAGTTTTGTTGTAGAAATTCCATTCTTTCTTCGATTTCTATTTTCCTCCTCTAAAAAAAAAATATCAAAATTGCAAAATTTACRATCTATTCATTCAACATTTTCTTTTTTARAGGACAAATTTTCCTATTTAAATAAKGKGTTARATATACTAATACCTTATCCTGTCCATTTTGAAATCTTAGTTCAAATCCTTCAATGCTGGATCCAARATATTCCTTCTTTGCATTTATTGAGATTCTTTCTCTTCGATTATTCTAATTGGAATAGTCTCATTATTTCAAAGAAATTAGCTTCTATTTCTATATTCTCAAAAG------AAAATATAAGACTCTCTCGTTTCTTATATAATTATTATGTATCTGAATATGAGTTTTTATTCTTGTTTATTCGTAAAAAATCTTCTTGTTTACGATTAACATCTTTTGGAACCTTTCTTGAGCGAATCTACTTCTATGGAAAAATAGAACAT------TTTAGAATAGTACATCATATTTTTTTGAAGAAAACTTTATGGTTCTTCACAGATCCTCTCATGCACTATGTTCGATATCAAGGCAAAGCAATTCTAGCATCAAAAGGGACCTATCAATTTATGAAGAAATTGAAATATTGCTTTATCTGTTTTTGGCAATATTATTTTCATTTTTGGTCTGAGTCTAATAGGTTTCATAGAAACAAATTCTCTTATTATTCATTCTACTTTCTCGGTTATTTTTCAAGTGTAAAAATAAATCCTTTGATGGTAAGGAGTCAAATATTGGAGGATTTTGTATTAATAGATACTCTTTTTAAGAGATTTGATACTCTAGTTCCAGTCGTTCCTCTCATTAGATCATTGTCTAAAGCTTCACTTTGTACTGTATTAGGACATCCTACTAGTAAACCAATTTGGACAGATTTATCAGATTATGATATTATTAGTCGATTTGGTCAAATATATAAAAATATTTTTCATTTTTATAGTGGATCTTCTAAAAAGAGAATTTTGTATCGA----------------------------------------------------------------------------------------------------------------------------------------------------------------------------------------------------------------------------------------------------------------------------------------------------------------------------------------------------------------------------------------------------------------------------------------------------------------------------------------------------------------------------------------------------------------------------------------------------------------------------------------------------------------------------------------------------------------------------------------------------------------------------------------------------------------------GCTACCATGGTAGCAGCGGGAGTTTTTCTTGTAGCTCGACTGTTTCCTCTTTTCTTAATAACACCTTATATAATGGATATAATTTCTTCAATAGGTTTAATAACTTTATTTTTAGGAGCTACTTTGGCTCTTGCTCAAAAAGACATTAAAAGAAGCTTAGCCTATTCTACAATGTCTCAATTGGGTTATATTATAATGGCTTTAGGTATAGGCTCGTTTCGAGCTGCTTTATTTCATTTGATAACCC------------------------ATGCTTACTCTAAGGCTTTATTATTTTTAGGATCTGGATCCATTATTCATTCAATGGAACCTGTTGTTGGATATTCACCGGATAAAAATCAAAATATGGTTTTTATGGGTGGTTTAACTAACTATATCCCAATTACAAAAACTGCTTTTTTATTGGGTACACTCTCTCTTTGTGGTATTCCACCCCTTGCTTGTTTCTGGTCTAAAGATGAGATTCTTAGTAATAGTTGGTTACATTCTCCAATTTATGGGATAATAGCTTATTTCACTGCAGGATTAACAGCATTTTATATGTTTCGAGTATACTTACTTACTTTTGATGGATATTTACGTATTAATTTTCAAGCTTATAGTAGTACTAAAACAAATTTCTTTTATTCAATATCTTTATGGGGTAAAAGCACATGTAACAAATCAAATACCAATATAAGTTTGCCTTTATCAAAAAAAAATAAAAAAGTTTCCTTTTTTTCAAAAGAAAAA------AAGAATAGTCTAAGAAATAAAATATACTGCTTCAATATTTTTGAAG------CAAATAAATATACTTCTTTATTTCCTCATGAATCAGACAATACTATGTTAATCCCTCTTCTCCTATTAATAGTTTTTACTGTGTTCATTGGTTTAATAGGAATTCACTTTGATGGAAGCGGACTAGATCTTGATTTATTATCAAGATGGTTAACTTTATCAAAAAATTCTTTCATCGAAAGTTCAAATCAATATGTAATTTTTTATGAGTTCTTGCAAAATGTAATTTTTTCAGTAAGTATAGCAACTTTTGGATTATCCATAGCATTCATTTTTTATGGATCTATAAATTCCTTTTTTCCGAATTTATTTCTTATTAATTTAT---------TTTTCAAAAAAGGTGTTAAA------------------------------------------------------------------------------------------------------------------------------------------------------------------------------------TAAAGCTAATGTTGGGTTTAAAGCAGGGGTTAAAGATTACAAACTTACTTATTATACTCCTGAGTACGAAACCAAAGATACTGATATCTTGGCAGCGTTCCGAGTAACTCCTCAACCTGGAGTCCCTCCTGAAGAAGCAGGAGCTGCAGTAGCGGCGGAATCTTCTACTGGTACATGGACAACTGTTTGGACTGATGGACTTACCAGTCTTGATCGTTACAAAGGGCGATGCTATCATATCGAACCTGTTGCTGGAGAAGAAAATCAATATATTGCCTATATAGCTTATCCTTTAGACCTTTTCGAAGAAGGTTCTGTTACTAACATGTTTACTTCTATTGTAGGTAATGTATTTGGTTTCAAAGCCTTACGAGCTCTACGCTTGGAAGACTTACGAATTCCTCCTGCTTATTCAAAAACTTTCCAAGGTCCACCTCACGGTATCCAAGCTGAAAGAGATAAGTTGAACAAGTATGGTCGTCCTCTATTGGGATGTACTATTAAACCAAAATTGGGATTATCCGCAAAGAATTACGGTAGAGCATGTTATGAA----------------------------------------------------------------------------------------------------------------------------------------------------------------------------------------------------------------------------------------------------------------------------------------------------------------------------------------------------------------------------------------------------------------------------------------------------------------------------------------------------------------------------------------------------------------------------------------------------------------------------------------------------------------------------------------------------------------------------------------------------------------------------------------------------------------------------------------------------------------------------------------------------------------------------------------------------------------------------------------------------------------------------------------------------------------------------------------------------------------------------------------------------------------------------------------------------------------------------------------------------------------------------------------------------------------------------------------------------------------------------------------------------------------------------------------------------------------------------------------------------------------------------------------------------------------------------------------------------------------------------------------------------------------------------------------------------------------------------------------------------------------------------------------------------------------------------------------------------------------------------------------------------------------------------------------------------------------------------------------------------------------------------------------------------------------------------------------------------------------------------------------------------------------------------------------------------------------------------------------------------------------------------------------------------------------------------------------------------------------------------------------------------------------------------------------------------------------------------------------------------------------------------------------------------------------------------------------------------------------------------------------------------------------------------------------------------------------------------------------------------------------------------------------------------------------------------------------------------------------------------------------------------------------------------------------------------------------------------------------------------------------------------------------------------------------------------------------------------------------------------------------------------------------------------------------------------------------------------------------------------------------------------------------------------------------------------------------------------------------------------------------------------------------------------------------------------------------------------------------------------------------------------------------------------------------------
>Cyperus_papyrus
[truncated: 1,631,013 more chars]
